# Supplementary material for: Identification of a PRDM1-regulated T cell network to regulate atherosclerotic plaque inflammation
Source: Genome Med. 2025 Oct 2;17:109. doi: 10.1186/s13073-025-01541-6 (PMC12490039; doi:10.1186/s13073-025-01541-6)
Supplement: Supplementary file 2 — Additional file 2: Table S1-1. Patient information MaasHPS dataset. Table S1-2. Patient information BiKE dataset. [file 13073_2025_1541_MOESM2_ESM.xlsx]

## Sheet: Table S1-1
Table S1-1. Patient information MaasHPS dataset
Sample	Patient	Sample classification	Flanking sections	Age	Gender	Clinical characteristics
1	1	Stable	FCA	78	M	Age (years, mean ± SD)	72.84 ± 6.47
2	2	Stable	FCA	65	M	Age range (years)	64 - 83
3	3	Stable	PIT + FCA	78	M	Current or prior smoking (%)	33
4	5	Stable	PIT	83	M	Arterial hypertension (%)	63
5	6	Stable	FCA	71	M	Obesity (%)	0
6	8	Stable	FCA	72	M	Hyperlipidemia (%)	63
7	9	Stable	IT	80	M	Diabetes mellitus (%)	21
8	10	Stable	FCA	70	M	Medication lipid-lowering (%)	54
9	13	Stable	FCA	69	M	Medication anti-hypertensive (%)	63
10	15	Stable	FCA	73	M	Medication anti-coagulant (%)	100
11	16	Stable	FCA	76	M	Medication anti-inflammation (%)	25
12	17	Stable	FCA	67	M	Cholesterol level Total (mmol/L, mean ± SD)	4.7 ± 1.1
13	18	Stable	FCA	66	M	Cholesterol level LDL (mmol/L, mean ± SD)	2.5 ± 0.6
14	20	Stable	IT	82	M	Cholesterol level HDL (mmol/L, mean ± SD)	1.3 ± 0.7
15	21	Stable	FCA	72	M
16	22	Stable	FCA	83	M
17	1	Unstable	IPH	78	M
18	2	Unstable	IPH	65	M
19	3	Unstable	Ruptured	78	M
20	4	Unstable	IPH	64	M
21	4	Unstable	IPH	64	M
22	5	Unstable	IPH	83	M
23	6	Unstable	IPH	71	M
24	7	Unstable	IPH	80	M
25	8	Unstable	IPH	72	M
26	9	Unstable	IPH	80	M
27	10	Unstable	IPH	70	M
28	11	Unstable	IPH	79	M
29	11	Unstable	IPH	79	M
30	12	Unstable	Ruptured	78	M
31	13	Unstable	IPH	69	M
32	14	Unstable	IPH	76	M
33	15	Unstable	IPH + Ruptured	73	M
34	16	Unstable	IPH + Ruptured	76	M
35	17	Unstable	IPH	67	M
36	18	Unstable	IPH	66	M
37	19	Unstable	IPH	64	M
38	19	Unstable	IPH	64	M
39	20	Unstable	IPH	82	M
40	21	Unstable	IPH	72	M
41	22	Unstable	IPH + Ruptured	83	M
42	23	Unstable	IPH + Ruptured	64	M
43	24	Unstable	IPH	67	M
Note: PIT/IT, (pathological) intimal thickening; FCA, fibrous cap atheroma; IPH, intraplaque haemorrhage.

## Sheet: Table S1-2
Table S1-2. Patient information BiKE dataset
Clinical characteristics	Atherosclerotic tissue	Non-atherosclerotic tissue
Number of patients	127	Samples were obtained from organ donors, associated clinical information is not accessible.
Age (years)	72.6
BMI (mean)	25.6
Current or prior smoking (%)	48
Hypertension (%)	83.5
Inflammatory diseases (%)	2.8
Diabetes mellitus (%)	25.2
Previous myocardial infarction (%)	20.5
Medication lipid-lowering (%)	83.5
Medication anit-hypertensive (%)	86.6
Medication anit-diabetics (%)	23.6
Serum cholesterol level Total (mmol/L)	4.5
Cholesterol level LDL (mmol/L)	2.6
Cholesterol level HDL (mmol/L)	1.1
CRP (mg/L)	13.8
