# Supplementary material for: Identification of a PRDM1-regulated T cell network to regulate atherosclerotic plaque inflammation
Source: Genome Med. 2025 Oct 2;17:109. doi: 10.1186/s13073-025-01541-6 (PMC12490039; doi:10.1186/s13073-025-01541-6)
Supplement: Supplementary file 3 — Additional file 3: Table S2-1. GSOA of WGCNA clusters (SP). Table S2-2. GSOA of WGCNA clusters (UP). [file 13073_2025_1541_MOESM3_ESM.xlsx]

## Sheet: Table S2-1
Table S2-1. GSOA of WGCNA clusters (SP)
	Cluster	ONTOLOGY	ID	Description	GeneRatio	BgRatio	pvalue	p.adjust	qvalue	geneID	Count
GO:0098552	SP-7	CC	GO:0098552	side of membrane	99/3032	359/18678	2.96764e-08	1.566e-06	1.34565e-06	ABCA1/ABCG1/AMOT/ANPEP/ASTN1/BCAM/BCAP31/CDIP1/CALR/CCR1/CD14/CD163/CD2/CD209/CD276/CD28/CD33/CD36/CD3E/CD4/CD40LG/CD5/CD59/CD69/CD74/CD79A/CD83/CD8A/CXCL10/EEF1A2/ADGRE1/F3/FARP1/FASLG/FCGR2B/FOLR2/GM2A/GNA15/GNGT2/GPC4/HCK/HLA-DPA1/HLA-DQB1/HLA-DQB2/HLA-DRA/HLA-DRB3/ICAM1/ICOS/IL2RA/IL2RB/IL2RG/ITGA1/ITGA2/ITGA3/ITGA5/ITGAM/ITGB2/KCNAB2/KCNJ5/LAG3/LAMP1/LDLR/LILRB1/LITAF/MCAM/MUC17/NCAM1/NRCAM/…	99
GO:0002237	SP-7	BP	GO:0002237	response to molecule of bacterial origin	99/2967	309/17913	1.14109e-11	1.84046e-09	1.36204e-09	ABCA1/ABL1/ACP5/ADH5/ADM/AKAP12/ANKRD1/BMP6/STAP1/C5AR1/CARD9/CASP1/CASP3/CCL2/CCL5/CD14/CD36/CD6/CD68/CD96/CEBPE/CNP/CSF2/CSF2RB/CXCL10/CXCL6/CYP27B1/DAB2IP/EDN1/FASLG/FCGR2B/GFI1/GJB2/GSTP1/HAMP/HAVCR2/HCK/ICAM1/IFNAR1/IL10/IL10RA/IL6/IDO1/IRAK1/IRAK2/IRF5/IRF8/KCNJ8/KMO/LDOC1/LGALS9/LILRA2/LILRB1/LITAF/LY86/LY96/LYN/MAOB/MAPKAPK3/MIF/MPO/MRC1/NFKB1/NFKBIL1/NLRP3/NOD2/NR1D1/NR1H3/P2RX7/PLSCR4/P…	99
GO:0002429	SP-7	BP	GO:0002429	immune response-activating cell surface receptor signaling pathway	99/2967	399/17913	1.36317e-05	0.000432896	0.000320366	ABL1/ARPC1A/BAIAP2/BCAR1/STAP1/BTK/BTN2A2/THEMIS2/C3AR1/C5AR1/CACNA1F/CARD9/CD209/CD22/CD247/CD300A/CD38/CD3E/CD4/CD79A/CD81/CLEC10A/CLEC4A/CMTM3/CREBBP/CSK/DOCK1/FBXW11/FCER1G/FCGR2A/FCGR2B/FCRL3/FGR/FYB1/GATA3/GCSAM/GRAP2/GRB2/HCK/HLA-DPA1/HLA-DQB1/HLA-DQB2/HLA-DRA/HLA-DRB3/ICAM3/INPP5D/ITK/KLHL6/LAT2/LAX1/LCK/LCP2/LGALS3/LILRA2/LILRB4/LIMK1/LPXN/LYN/TAB3/MNDA/MUC17/MYO1G/NCKAP1L/NCR3/NFAM1/NFK…	99
GO:0051656	SP-7	BP	GO:0051656	establishment of organelle localization	99/2967	448/17913	0.00124927	0.0134566	0.0099586	ADORA2B/AP3S2/ARHGEF2/BBS2/BTK/SAPCD2/CADPS2/CALM3/CBL/CD300A/CD59/CD84/CDCA5/CDT1/CENPA/CENPE/CENPF/CNIH3/CSNK1D/CTSC/CTSZ/DLGAP5/DNM2/DYNC1H1/ADGRE2/ESPL1/FCER1G/FGR/FNBP1L/NCS1/GAB2/GSK3B/HMOX1/HNRNPU/KIF13A/KIF1A/KIF1B/KIF3C/KIFC1/LAMP1/LAT2/LGALS9/LRMP/LYN/MCFD2/MCPH1/MKKS/MLH1/MLPH/MREG/MYH9/MYO5A/MYO7A/NDC80/NDE1/NEFH/NSF/NSFL1C/NUSAP1/MGARP/P2RX7/PRKN/PCM1/PEF1/PIK3CG/PINK1/PINX1/PLK1/PRK…	99
GO:00069141	SP-7	BP	GO:0006914	autophagy	99/2967	471/17913	0.00608457	0.0409806	0.0303278	ABL1/ADRB2/ATG2A/ATG3/ATG7/ATP13A2/ATP6V0B/ATP6V0D2/ATP6V1A/ATP6V1B2/ATP6V1C1/ATP6V1E1/BMF/BOK/LAMTOR1/TIGAR/RUBCNL/CASP3/CD84/CDK5R1/CLEC16A/CTSK/DAP/DAPK1/DRAM1/EEF1A2/EPM2A/RETREG1/FNBP1L/GABARAPL2/GSK3A/GSK3B/HGF/HMOX1/IFI16/IFNG/IL10/IL10RA/IRF8/KIAA1324/LAMP2/LEP/MAP1LC3C/TAB3/MCOLN1/MFN2/MTMR14/MTMR3/MTMR9/KAT8/NPC1/NUPR1/OSBPL7/PRKN/PIK3R4/PIM2/PINK1/PIP4K2C/PLEKHF1/PLEKHM1/PLK2/PPARGC1A/…	99
GO:00619191	SP-7	BP	GO:0061919	process utilizing autophagic mechanism	99/2967	471/17913	0.00608457	0.0409806	0.0303278	ABL1/ADRB2/ATG2A/ATG3/ATG7/ATP13A2/ATP6V0B/ATP6V0D2/ATP6V1A/ATP6V1B2/ATP6V1C1/ATP6V1E1/BMF/BOK/LAMTOR1/TIGAR/RUBCNL/CASP3/CD84/CDK5R1/CLEC16A/CTSK/DAP/DAPK1/DRAM1/EEF1A2/EPM2A/RETREG1/FNBP1L/GABARAPL2/GSK3A/GSK3B/HGF/HMOX1/IFI16/IFNG/IL10/IL10RA/IRF8/KIAA1324/LAMP2/LEP/MAP1LC3C/TAB3/MCOLN1/MFN2/MTMR14/MTMR3/MTMR9/KAT8/NPC1/NUPR1/OSBPL7/PRKN/PIK3R4/PIM2/PINK1/PIP4K2C/PLEKHF1/PLEKHM1/PLK2/PPARGC1A/…	99
GO:0060205	SP-7	CC	GO:0060205	cytoplasmic vesicle lumen	98/3032	338/18678	2.12474e-09	3.45661e-07	2.97023e-07	ACTN2/ALOX5/AMPD3/APOE/ARHGAP9/ATG7/AZU1/BIN2/CALR/CANT1/CAP1/ADA2/CEP290/CFD/CHIT1/COTL1/CSTB/CTSC/CTSD/CTSH/CTSW/CTSZ/DEFA5/DOCK2/DSN1/DYNC1H1/FABP5/FASLG/FGR/FN1/FTL/FUCA1/FUCA2/GALNS/GAS6/GHRL/GLA/GLB1/GM2A/GMFG/GNS/GRN/GRP/GSTP1/GUSB/HEXB/HGF/HK3/ARHGAP45/HPSE/HSPA6/IMPDH1/INS/ITIH4/LEFTY2/MAN2B1/MIF/MMP8/MNDA/MPO/NFKB1/NPC2/OLA1/OSCAR/OSTF1/PA2G4/PCSK1/PCYOX1L/PDXK/PKM/PRDX4/PRDX6/PSMC2/PTP…	98
GO:0031983	SP-7	CC	GO:0031983	vesicle lumen	98/3032	339/18678	2.5194e-09	3.45661e-07	2.97023e-07	ACTN2/ALOX5/AMPD3/APOE/ARHGAP9/ATG7/AZU1/BIN2/CALR/CANT1/CAP1/ADA2/CEP290/CFD/CHIT1/COTL1/CSTB/CTSC/CTSD/CTSH/CTSW/CTSZ/DEFA5/DOCK2/DSN1/DYNC1H1/FABP5/FASLG/FGR/FN1/FTL/FUCA1/FUCA2/GALNS/GAS6/GHRL/GLA/GLB1/GM2A/GMFG/GNS/GRN/GRP/GSTP1/GUSB/HEXB/HGF/HK3/ARHGAP45/HPSE/HSPA6/IMPDH1/INS/ITIH4/LEFTY2/MAN2B1/MIF/MMP8/MNDA/MPO/NFKB1/NPC2/OLA1/OSCAR/OSTF1/PA2G4/PCSK1/PCYOX1L/PDXK/PKM/PRDX4/PRDX6/PSMC2/PTP…	98
GO:0005765	SP-7	CC	GO:0005765	lysosomal membrane	98/3032	344/18678	5.80159e-09	4.4221e-07	3.79987e-07	ABCA5/ABHD6/ACP2/ACPP/ANPEP/AP1B1/AP2S1/ARRB1/ATP13A2/ATP6V1A/ATP6V1B2/ATP6V1C1/ATP6V1E1/AZU1/LAMTOR1/CDIP1/MFSD12/GLMP/AP5S1/C3AR1/CD1D/CD68/CD74/CKAP4/CLCN5/CMTM6/CPNE1/CTSD/DAB2/SLC49A4/DPP4/DRAM1/EEF1A2/FPR1/GAA/GPR137B/GRN/HLA-DMA/HLA-DMB/HLA-DOA/HLA-DOB/HLA-DPA1/HLA-DQB1/HLA-DQB2/HLA-DRA/HLA-DRB3/HPS6/HPSE/IGF2R/ITFG2/KIAA1324/LAMP1/LAMP2/LAPTM5/LDLR/LITAF/LRMP/MANBA/MCOLN1/MMD/MREG/MYO7A/N…	98
GO:0098852	SP-7	CC	GO:0098852	lytic vacuole membrane	98/3032	344/18678	5.80159e-09	4.4221e-07	3.79987e-07	ABCA5/ABHD6/ACP2/ACPP/ANPEP/AP1B1/AP2S1/ARRB1/ATP13A2/ATP6V1A/ATP6V1B2/ATP6V1C1/ATP6V1E1/AZU1/LAMTOR1/CDIP1/MFSD12/GLMP/AP5S1/C3AR1/CD1D/CD68/CD74/CKAP4/CLCN5/CMTM6/CPNE1/CTSD/DAB2/SLC49A4/DPP4/DRAM1/EEF1A2/FPR1/GAA/GPR137B/GRN/HLA-DMA/HLA-DMB/HLA-DOA/HLA-DOB/HLA-DPA1/HLA-DQB1/HLA-DQB2/HLA-DRA/HLA-DRB3/HPS6/HPSE/IGF2R/ITFG2/KIAA1324/LAMP1/LAMP2/LAPTM5/LDLR/LITAF/LRMP/MANBA/MCOLN1/MMD/MREG/MYO7A/N…	98
GO:0062023	SP-7	CC	GO:0062023	collagen-containing extracellular matrix	98/3032	399/18678	1.01724e-05	0.00029076	0.000249847	ADAMDEC1/ADAMTS1/ADAMTS4/ADAMTSL4/AGT/ANXA8/APOE/BCAM/BMP7/C17orf58/C1QA/C1QB/C1QC/CALR/CCDC80/CMA1/COL10A1/COL16A1/COL1A1/COL1A2/COL4A3/COL4A6/COL6A3/CSPG4/CSTB/CTSB/CTSC/CTSD/CTSH/CTSL/CTSS/CTSZ/CXCL12/EGFLAM/ELN/EMILIN2/F12/F3/FBLN5/FMOD/FN1/FRAS1/FREM1/GDF10/GPC4/ICAM1/IGFBP7/IL7/IMPG2/ITIH2/ITIH4/L1CAM/LAD1/LAMA2/LAMB1/LEFTY2/LGALS3/LGALS9/LRRC15/LTBP2/LTBP4/LUM/MATN2/MFAP4/MMP8/MMP9/MUC17/M…	98
GO:0098797	SP-7	CC	GO:0098797	plasma membrane protein complex	98/3032	451/18678	0.001208	0.015067	0.012947	ABHD12/ABHD6/AP2S1/APBB1IP/ATP1A1/CACNA1C/CACNA1F/CACNA2D4/CACNG5/CACNG6/CALM3/CASP3/CATSPER1/CBL/CD247/CD3E/CD4/CD6/CD74/CD79A/CD8A/CD8B/CHRNA1/CHRNA7/CNIH3/CNTNAP1/CSF2RB/CTNNA1/CYBA/CYBB/EPS15/EPS8/FAF1/GJA10/GJA4/GJB2/GNA15/GNGT2/GRB2/GRIN3B/GRM1/HLA-DMA/HLA-DMB/HLA-DOA/HLA-DOB/HLA-DPA1/HLA-DQB1/HLA-DQB2/HLA-DRA/HLA-DRB3/IL10RB/IL12RB1/IL2RA/IL2RB/IL6/IRAK1/ITGA1/ITGA10/ITGA2/ITGA3/ITGA5/ITGA…	98
GO:0035690	SP-7	BP	GO:0035690	cellular response to drug	98/2967	362/17913	2.43715e-07	1.47894e-05	1.09449e-05	ABL1/ADCY3/ADCY7/ADCY8/ADSSL1/AIF1/AIFM1/ARHGEF2/ATF4/ATG7/BAIAP2/BCL11A/BLM/CBX3/CBX8/CCL7/CCNA2/CD69/CDK5R1/CHRM4/CHRNA7/CTNNA1/CXCR4/CYBA/CYBB/CYP1B1/DNM2/ECT2/EDN1/EIF4EBP1/EZH2/FBP1/FOLR2/GAS6/GJB2/GNA15/HCN3/HGF/HMOX1/ICAM1/IL10/IL6/KCNE2/KCNMB1/LDOC1/LYPD1/MAP4K1/MAPK13/MDM2/KMT2A/MT2A/MYC/NCOA1/NSMCE3/NFKB1/NME1/NOD2/NQO1/P2RX4/P2RX7/PRKN/PAWR/PCNA/PDGFD/PINK1/PPARGC1A/PPAT/PPIF/PPM1E/PPP…	98
GO:1903532	SP-7	BP	GO:1903532	positive regulation of secretion by cell	98/2967	381/17913	2.95852e-06	0.000122519	9.06704e-05	AACS/ABAT/ABL1/ADCY8/ADORA2B/AGT/AIF1/AKAP12/ALOX15B/ANKRD1/ARRB1/ATP13A2/BMP6/RGCC/CADPS2/CASP1/CCL1/CD14/CD2/CD33/CD38/CDK5R2/CLEC9A/CSF1R/CXCL12/EDN1/F2RL1/FCER1G/FGR/FRMD8/NCS1/GAB2/GATA3/GHRL/GLMN/GLUL/GPR27/GRP/HAVCR2/IFNG/IL10/IL17RB/IL26/IL6/ILDR1/INHBA/INS/ITGAM/ITGB2/KCNB1/KMO/LAMP1/LEP/LGALS9/LILRA2/LILRA5/LPL/MBP/MIF/MMP12/MMP8/NADK/NLGN2/NLRP12/NLRP2/NLRP3/NOD2/P2RX7/PDCD6IP/PINK1/PP…	98
GO:0072507	SP-7	BP	GO:0072507	divalent inorganic cation homeostasis	98/2967	412/17913	8.78443e-05	0.0016143	0.00119467	ABL1/ADCY8/ADM/AGT/AGTR1/ANK3/APOE/ATF4/ATP13A2/ATP7B/BCAP31/BOK/C3AR1/CACNA1C/CALM1/CALM3/CALR/CAPN3/MCUB/CCL1/CCL13/CCL21/CCL23/CCL5/CCL7/CCR1/CCR2/CD36/CD38/CD4/CD52/CHD7/CHRNA7/CLIC2/CORO1A/CXCL10/CXCL12/CYBA/CYP27B1/S1PR4/EDN1/EDNRA/ESR1/F2RL1/FAM20A/RMDN3/FASLG/NCS1/FZD9/GHRL/GNA15/GPR35/GRINA/GRM1/GSTO1/HEXB/JPH4/KEL/CEMIP/LCK/LETM1/LRP6/LYN/MCOLN1/MYO5A/P2RX4/P2RX7/P2RY6/PRKN/PIK3CG/PLCE1…	98
GO:00068161	SP-7	BP	GO:0006816	calcium ion transport	98/2967	415/17913	0.000117153	0.00202263	0.00149685	ABL1/AGT/BEST1/BSPRY/CACHD1/CACNA1C/CACNA1F/CACNA1H/CACNA2D2/CACNA2D4/CACNB1/CACNG5/CACNG6/CALM1/CALM3/CAMK2G/CAPN3/CATSPER1/MCUB/CCL2/CCL21/CCL5/CCR1/CD33/CD4/CD84/CHD7/CHRNA7/CLIC2/CORO1A/CXCL10/CXCL12/CXCR4/CYBA/CYP27B1/FASLG/FCRL3/NCS1/GAS6/GJA4/GPR35/GRIN3B/GSTO1/ICAM1/IL16/JPH4/KCNE2/KCNE3/CEMIP/LCK/LETM1/LGALS3/LILRA2/LILRA5/LILRB1/LYN/MCOLN1/MYO5A/NMUR1/P2RX4/P2RX7/P2RY6/PACSIN3/PHB/PIK3C…	98
GO:0048732	SP-7	BP	GO:0048732	gland development	98/2967	422/17913	0.000223602	0.0033693	0.00249346	AACS/ABL1/ACAT1/ALDH1A3/ALOX15B/ARID5B/ASNS/ATP7B/AURKA/BCL11B/BMP7/CTC1/CCNB2/CDKN1C/CEBPA/CIT/CSF1/CSF1R/E2F7/E2F8/CELA1/EPHB3/ESR1/ETV5/EZH2/FASN/FPGS/FRZB/FSTL3/GATA3/GLI2/GLI3/GNPNAT1/GPX1/HAMP/HES1/HESX1/HGF/HMGCL/HMGCS1/HMOX1/HOXA9/HPN/IGF2R/IL10/INSM1/IRF6/ITGA2/JARID2/KALRN/LBH/LIMS2/MAFB/NCOA1/NF1/NME1/NRG1/PBX1/PCNA/PKM/PLAG1/PLXND1/PPAT/PRLR/PRMT5/PTPN3/RAF1/RARG/RBPJ/RGN/RIPK3/RPS6KA…	98
GO:0031252	SP-7	CC	GO:0031252	cell leading edge	97/3032	384/18678	3.19047e-06	0.000104222	8.95571e-05	ABCA7/ABI3/ABL1/AIF1/AMOT/APBB1IP/ARHGEF2/ARHGEF4/ARHGEF6/ARHGEF7/ATF4/ATP6V1B2/BAIAP2/BCAR1/BSPRY/SCIMP/LAMP5/CAPG/CDC42BPA/CDK6/CFL1/CIB1/CORO1A/CORO1B/CSPG4/CTNNA1/CXCR4/DNM2/DOCK8/DPP4/ADGRE2/ENAH/EPB41L3/EPB41L5/EPS8/EPS8L1/FAP/FGD2/FGD3/FGD4/FGR/ADGRV1/ARHGAP45/INPP5E/IQGAP2/ITGA5/JMY/AJUBA/SHTN1/LAYN/LCP1/LIMK1/MACF1/MTMR14/MTMR9/MTSS1/MYH9/MYO1G/MYO5A/NEDD9/NME1/PACSIN2/PAK1/PARVB/PIP5K1A…	97
GO:0043087	SP-7	BP	GO:0043087	regulation of GTPase activity	97/2967	410/17913	0.000117691	0.00202621	0.0014995	AMOT/ARHGAP15/ARHGAP22/ARHGAP25/ARHGAP26/ARHGAP27/ARHGAP28/ARHGAP30/ARHGAP9/ARHGDIA/ARHGDIB/ARHGEF10/ARHGEF12/ARHGEF16/ARHGEF5/ARHGEF6/ARHGEF7/ARRB1/FAM13B/CCL21/CCL24/ARHGAP31/ADAP1/ADAP2/ACAP1/AGAP3/CHN1/DAB2IP/ASAP1/ASAP2/DEPDC1/DOCK1/DOCK2/DOCK8/DVL2/ECT2/EIF5/EPHA4/EPHB3/EZH2/F11R/F2RL1/FGD2/FGD3/FGD4/RALGAPA1/GARNL3/GMIP/GSK3B/ARHGAP45/ICAM1/IQGAP2/AJUBA/KALRN/RRP1B/RALGAPB/MKKS/MYO9A/NCKAP…	97
GO:0030198	SP-7	BP	GO:0030198	extracellular matrix organization	96/2967	334/17913	1.40679e-08	1.23175e-06	9.11558e-07	ABL1/ADAM12/ADAMTS4/ADAMTSL4/AGT/RGCC/ADTRP/CCDC80/CMA1/COL10A1/COL16A1/COL1A1/COL1A2/COL4A3/COL4A6/COL6A3/CTSK/CTSL/CTSS/CYP1B1/DNAJB6/DPP4/EGFLAM/ELN/F11R/FAP/FBLN5/FMOD/FN1/FOXC2/FOXF2/FURIN/GAS2/GAS6/COLGALT1/HAPLN2/HAS2/HPN/IBSP/ICAM1/ICAM3/ICAM5/IL6/ITGA1/ITGA10/ITGA2/ITGA3/ITGA5/ITGA7/ITGAD/ITGAL/ITGAM/ITGB2/ITGB5/ITGB7/ITGB8/KLK2/KLKB1/LAMA2/LAMB1/LCP1/LUM/MATN3/MFAP4/MELTF/MMP1/MMP10/MMP…	96
GO:0015711	SP-7	BP	GO:0015711	organic anion transport	96/2967	430/17913	0.00104256	0.0118991	0.00880599	ABAT/ABCA1/ABCA7/ABCB4/ABCC3/ABCC4/ABCC5/ABCG1/PLIN2/AGT/APOC1/APOC2/APOE/AQP9/ARL6IP5/ATP9A/CA12/CA2/CD36/CETP/CPT2/CROT/CYB5R4/EDN1/FABP4/FOLR2/G6PC3/GLS/KMO/LDLR/LEP/LRRC8C/LRRC8D/LRRC8E/MFSD2A/MIF/NCOA1/NCOR1/NF1/NFKBIE/NPC2/NPY5R/OCA2/OSBPL2/OSR1/P2RX4/P2RX7/PER2/PLTP/PPARG/PPFIA2/SCARB1/SFXN2/SLC11A1/SLC13A3/SLC16A10/SLC16A3/SLC19A1/SLC1A3/SLC1A5/SLC25A10/SLC25A12/SLC25A17/SLC25A23/SLC25A4/…	96
GO:0062012	SP-7	BP	GO:0062012	regulation of small molecule metabolic process	96/2967	439/17913	0.00206009	0.0195623	0.0144772	AAAS/ABCG1/ADM/ADORA2B/APOC1/APOC2/APOE/BMP6/TIGAR/RUBCNL/C1QTNF2/CD320/CLYBL/CYP27B1/DHCR7/DKKL1/ELOVL6/ENO1/FABP5/FASN/FBP1/GFI1/GNB3/GSK3A/GSK3B/HAS2/HMGCR/HMGCS1/IFNG/INS/INSIG1/ISCU/LDLR/LEP/MVD/MVK/NCOR1/NFKB1/NFYB/NLN/NQO1/NR1D1/NR1H3/NUP210/NUP37/NUP43/NUPR1/OAZ1/OGT/P2RX7/P2RY6/PRKN/PASK/PDP2/PINK1/PLEK/PPARG/PPARGC1A/PPIF/PPP1CB/PPP1R3D/PPP1R3F/PRKAG1/PRKCE/PSMA6/PSMC1/PSMC2/PSMD5/PSME2…	96
GO:0010975	SP-7	BP	GO:0010975	regulation of neuron projection development	96/2967	458/17913	0.00738446	0.0463723	0.034318	ABL1/AGT/ALK/ANKRD1/APOE/ARHGDIA/BAIAP2/BCL11A/BDNF/BMP7/BRSK1/CBFA2T2/CD38/CDC20/CDK5R1/CFL1/CHN1/CIB1/CPEB3/CPNE5/CPNE9/CREB3L2/CRMP1/CTSZ/CUX1/CXCL12/CXCR4/DAB2IP/DBN1/ASAP1/DLG5/DNM2/DVL2/EEF2K/EFNB3/EPHA4/EPHB2/EPHB3/EZH2/RETREG3/FN1/NCS1/GATA3/GFI1/GRN/GSK3B/HGF/INPP5F/ITGA3/KALRN/KEL/SHTN1/L1CAM/LIMK1/LYN/MACF1/MDM2/MYLIP/MYO9A/NFATC4/NLGN3/NME1/NRCAM/NTRK3/PAK1/PRKN/PLK2/PLXNA3/PREX1/PRKD…	96
GO:0003779	SP-7	MF	GO:0003779	actin binding	96/2955	361/16969	7.021e-06	0.00216276	0.0019198	ABL1/ACTN2/ADCY8/ADD2/ADSSL1/AIF1/ALKBH4/ANLN/ANXA8/ARPC1A/SYNE3/AIF1L/CAPG/CAPZB/CDK5R1/CDK5R2/CFL1/CFL2/CNN1/CORO1A/CORO1B/CORO2A/CORO2B/CORO7/COTL1/CTNNA1/CTNNAL1/CXCR4/DAAM1/DBN1/DNASE1/ENAH/ENC1/EPB41L3/DMTN/EPS8/EPS8L1/FGD4/FLII/FMNL1/FXYD5/GCSAM/GMFG/HCLS1/HNRNPU/HOOK1/INO80/IQGAP2/JMY/AJUBA/SHTN1/KLHL20/KLHL5/LCP1/LMOD1/LSP1/MACF1/MARCKS/MIB2/MTSS1/MYH9/MYO1A/MYO1F/MYO1G/MYO5A/MYO7A/MYO9A…	96
GO:00059251	SP-5	CC	GO:0005925	focal adhesion	96/2692	397/18678	1.2769e-07	3.79401e-05	3.22147e-05	ACTC1/ACTN1/ACTR2/ADAM17/ADD1/ALCAM/ARHGAP24/ARPC3/ATP6V0C/ATAT1/CAPN2/CAT/CAV2/CD151/CD9/ADGRE5/CDC42EP1/CDH13/CLASP1/CORO1C/DOCK7/EGFR/EPB41L2/EVL/FES/FHL2/FHL3/FLNC/FLOT1/FZD1/GJA1/HSP90B1/HSPA9/HSPB1/HYOU1/IRF2/ITGB1/KIF23/LASP1/LIMA1/LMLN/LMO7/LAMTOR3/MAP2K2/MRC2/MSN/NCKAP1/NEXN/NOX4/NRP1/NUMB/PABPC1/PALLD/PARVA/PDLIM7/PLAU/PLEC/PPFIA1/PPFIBP1/PRUNE1/PTK2B/PTK7/HACD3/REXO2/RHOB/RHOG/RHOU/RPL…	96
GO:00059241	SP-5	CC	GO:0005924	cell-substrate adherens junction	96/2692	399/18678	1.64243e-07	3.79401e-05	3.22147e-05	ACTC1/ACTN1/ACTR2/ADAM17/ADD1/ALCAM/ARHGAP24/ARPC3/ATP6V0C/ATAT1/CAPN2/CAT/CAV2/CD151/CD9/ADGRE5/CDC42EP1/CDH13/CLASP1/CORO1C/DOCK7/EGFR/EPB41L2/EVL/FES/FHL2/FHL3/FLNC/FLOT1/FZD1/GJA1/HSP90B1/HSPA9/HSPB1/HYOU1/IRF2/ITGB1/KIF23/LASP1/LIMA1/LMLN/LMO7/LAMTOR3/MAP2K2/MRC2/MSN/NCKAP1/NEXN/NOX4/NRP1/NUMB/PABPC1/PALLD/PARVA/PDLIM7/PLAU/PLEC/PPFIA1/PPFIBP1/PRUNE1/PTK2B/PTK7/HACD3/REXO2/RHOB/RHOG/RHOU/RPL…	96
GO:00300551	SP-5	CC	GO:0030055	cell-substrate junction	96/2692	404/18678	3.03982e-07	5.26648e-05	4.47173e-05	ACTC1/ACTN1/ACTR2/ADAM17/ADD1/ALCAM/ARHGAP24/ARPC3/ATP6V0C/ATAT1/CAPN2/CAT/CAV2/CD151/CD9/ADGRE5/CDC42EP1/CDH13/CLASP1/CORO1C/DOCK7/EGFR/EPB41L2/EVL/FES/FHL2/FHL3/FLNC/FLOT1/FZD1/GJA1/HSP90B1/HSPA9/HSPB1/HYOU1/IRF2/ITGB1/KIF23/LASP1/LIMA1/LMLN/LMO7/LAMTOR3/MAP2K2/MRC2/MSN/NCKAP1/NEXN/NOX4/NRP1/NUMB/PABPC1/PALLD/PARVA/PDLIM7/PLAU/PLEC/PPFIA1/PPFIBP1/PRUNE1/PTK2B/PTK7/HACD3/REXO2/RHOB/RHOG/RHOU/RPL…	96
GO:0034774	SP-7	CC	GO:0034774	secretory granule lumen	95/3032	321/18678	1.16406e-09	3.45661e-07	2.97023e-07	ACTN2/ALOX5/AMPD3/ARHGAP9/ATG7/AZU1/BIN2/CANT1/CAP1/ADA2/CEP290/CFD/CHIT1/COTL1/CSTB/CTSC/CTSD/CTSH/CTSW/CTSZ/DEFA5/DOCK2/DSN1/DYNC1H1/FABP5/FGR/FN1/FTL/FUCA1/FUCA2/GALNS/GAS6/GHRL/GLA/GLB1/GM2A/GMFG/GNS/GRN/GRP/GSTP1/GUSB/HEXB/HGF/HK3/ARHGAP45/HPSE/HSPA6/IMPDH1/INS/ITIH4/LEFTY2/MAN2B1/MIF/MMP8/MNDA/MPO/NFKB1/NPC2/OLA1/OSCAR/OSTF1/PA2G4/PCSK1/PCYOX1L/PDXK/PKM/PRDX4/PRDX6/PSMC2/PTPN6/PYCARD/PYGL/Q…	95
GO:0032496	SP-7	BP	GO:0032496	response to lipopolysaccharide	95/2967	295/17913	2.15275e-11	3.38313e-09	2.5037e-09	ABCA1/ABL1/ACP5/ADH5/ADM/AKAP12/ANKRD1/BMP6/STAP1/C5AR1/CASP1/CASP3/CCL2/CCL5/CD14/CD36/CD6/CD68/CD96/CEBPE/CNP/CSF2/CSF2RB/CXCL10/CXCL6/CYP27B1/DAB2IP/EDN1/FASLG/GFI1/GJB2/GSTP1/HAMP/HAVCR2/HCK/ICAM1/IFNAR1/IL10/IL10RA/IL6/IDO1/IRAK1/IRAK2/IRF8/KCNJ8/KMO/LDOC1/LGALS9/LILRA2/LILRB1/LITAF/LY86/LY96/LYN/MAOB/MAPKAPK3/MIF/MPO/MRC1/NFKB1/NFKBIL1/NLRP3/NOD2/NR1D1/NR1H3/P2RX7/PLSCR4/PPARGC1A/PRKCA/PRKC…	95
GO:2001233	SP-7	BP	GO:2001233	regulation of apoptotic signaling pathway	95/2967	397/17913	8.84372e-05	0.00161801	0.00119741	ACAA2/AGT/ARHGEF2/BCAP31/BDNF/BID/BMF/BOK/NACC2/DDIAS/CHCHD10/CD74/CIDEB/CSF2/CTNNA1/CTSC/CTSH/CXCL12/DAB2IP/DEDD2/DEPTOR/E2F1/ENO1/FAF1/FASLG/FZD9/GPX1/GRINA/GSK3A/GSK3B/GSTP1/GZMB/HGF/HMOX1/HRK/HSPA1B/ICAM1/IL7/INCA1/INHBA/INS/LCK/LGALS3/LGALS9/MADD/MAPK8IP1/MDM2/MIF/MMP9/MOAP1/NF1/NFATC4/NMT1/NUPR1/PRKN/PEA15/PHIP/PINK1/PLAUR/PLEKHF1/PPIF/PTGS2/PTPN1/PTPN2/PTPRC/PYCARD/RAF1/RIPK3/SERPINE1/SFN/…	95
GO:0034765	SP-7	BP	GO:0034765	regulation of ion transmembrane transport	95/2967	453/17913	0.00755848	0.0467186	0.0345743	ABL1/ACTN2/ADRB2/AGT/ANK3/ARL6IP5/CHCHD10/CACNA1C/CACNA1F/CACNA1H/CACNA2D2/CACNA2D4/CACNB1/CACNG5/CACNG6/CALM1/CALM3/CAPN3/CATSPER1/CCL2/CCR2/CHD7/CLIC2/CNIH3/CORO1A/CRBN/CTSS/CXCL10/CYBA/CYBB/DAPK1/DNM2/EPHB2/FHL1/GLRX/GPR35/GSTO1/HCN3/HVCN1/IFNG/ISCU/JPH4/KCNAB2/KCNB1/KCNE2/KCNE3/KCNJ14/KCNJ2/KCNJ5/KCNJ6/KCNJ8/KCNK13/KCNMB1/KEL/CEMIP/LYN/MMP9/MYO5A/NETO2/NLGN2/NLGN3/OSR1/P2RX7/P2RY6/PER2/PIK3CG…	95
GO:0051251	SP-7	BP	GO:0051251	positive regulation of lymphocyte activation	94/2967	258/17913	7.09885e-15	2.41716e-12	1.78883e-12	AIF1/BTK/BTN2A2/PIK3R6/CCDC88B/CCL2/CCL21/CCL5/CCR2/CD1D/CD209/CD27/CD276/CD28/CD320/CD38/CD3E/CD4/CD40LG/CD6/CD70/CD74/CD80/CD81/CD83/CD86/CLECL1/CORO1A/CSK/SASH3/DNAJA3/DOCK8/DPP4/GPR183/EBI3/EFNB3/FCRL3/GAS6/GATA3/GLI2/GLI3/GRAP2/GRB2/HAVCR2/HES1/HLA-DMB/HLA-DPA1/ICOS/ICOSLG/IFNG/IL12RB1/IL23A/IL2RA/IL6/IL7/INPP5D/LAMP1/LCK/LEP/LGALS9/LILRB1/LILRB4/LYN/MAP3K8/MIF/MLH1/NCKAP1L/NLRP3/NOD2/PAK1/P…	94
GO:0045862	SP-7	BP	GO:0045862	positive regulation of proteolysis	94/2967	333/17913	5.15364e-08	3.89959e-06	2.88591e-06	ADRM1/AIFM1/ANP32B/APOE/ARL6IP5/ARRB1/AURKA/AXIN1/BCAP31/BOK/DDRGK1/CAPN3/CASC2/CASP1/CEBPA/CHFR/CIDEB/CLN6/COL4A3/CSNK1D/CTSC/CTSD/CTSH/CYCS/DAB2/DAB2IP/DAP/DAPK1/DNAJB2/EDEM2/ENO1/EPHA4/F12/F3/FASLG/FBXW11/FN1/FURIN/GRN/GSK3A/GSK3B/HPN/IFI16/IFNG/KCNE2/KLKB1/LCK/LGALS9/LGMN/LYN/MAGEF1/MBP/MDM2/MELTF/MYC/MYH9/NLRC4/NLRP12/NLRP2/NLRP3/NUPR1/OGT/OSBPL7/PACSIN3/PRKN/PCOLCE2/PHB/PINK1/PLK1/PLK2/PPAR…	94
GO:0045089	SP-7	BP	GO:0045089	positive regulation of innate immune response	94/2967	373/17913	1.14869e-05	0.000380559	0.000281634	BTK/CARD9/CCL5/CD14/CD1D/CD209/CD300A/CD300LF/CD36/CLEC10A/CLEC4A/CLEC7A/COLEC12/CREBBP/CTSB/CTSK/CTSL/CTSS/CYBA/DAB2IP/ESR1/F2RL1/FBXW11/FCER1G/FCRL3/GBP5/GFI1/HAVCR2/HCK/HSPA1B/ICAM3/IFI16/IRAK1/IRAK2/IRF7/ITCH/ITGAM/ITGB2/LAG3/LAMP1/LGMN/LILRA2/LY96/LYN/TAB3/MAPKAPK3/MARCO/MFHAS1/MMP12/MNDA/MUC17/NCR3/NFKB1/NFKBIL1/NLRC4/NOD2/NR1D1/NR1H3/PAK1/PIK3R4/POLR3C/PQBP1/PRKCE/PSMA6/PSMC1/PSMC2/PSMD5/P…	94
GO:0032943	SP-7	BP	GO:0032943	mononuclear cell proliferation	93/2967	246/17913	6.86647e-16	2.80564e-13	2.07633e-13	ABL1/AIF1/BTK/BTN2A2/CASP3/CCDC88B/CCL5/CCR2/CD1D/CD209/CD22/CD276/CD28/CD300A/CD320/CD38/CD3E/CD4/CD40LG/CD6/CD70/CD74/CD79A/CD81/CLECL1/CORO1A/CSF1/SASH3/DLG5/DNAJA3/DOCK2/DOCK8/GPR183/EBI3/ELF4/FCGR2B/FCRL3/FLT3/GLMN/GPNMB/HAVCR2/HELLS/HES1/HLA-DMB/HLA-DPA1/HPRT1/ICOSLG/IL10/IL12RB1/IL23A/IL2RA/IL6/IL7/IMPDH1/IDO1/INPP5D/ITCH/LEP/LGALS3/LGALS9/LILRB1/LST1/MAPK8IP1/MIF/MNDA/NCKAP1L/NCSTN/P2RX7/…	93
GO:0055074	SP-7	BP	GO:0055074	calcium ion homeostasis	93/2967	388/17913	9.79034e-05	0.00175086	0.00129573	ABL1/ADCY8/ADM/AGT/AGTR1/APOE/ATF4/ATP13A2/ATP7B/BCAP31/BOK/C3AR1/CACNA1C/CALM1/CALM3/CALR/CAPN3/MCUB/CCL1/CCL13/CCL21/CCL23/CCL5/CCL7/CCR1/CCR2/CD36/CD38/CD4/CD52/CHD7/CHRNA7/CLIC2/CORO1A/CXCL10/CXCL12/CYBA/CYP27B1/S1PR4/EDN1/EDNRA/ESR1/F2RL1/FAM20A/RMDN3/FASLG/NCS1/FZD9/GHRL/GNA15/GPR35/GRINA/GRM1/GSTO1/HEXB/JPH4/KEL/CEMIP/LCK/LETM1/LRP6/LYN/MCOLN1/MYO5A/P2RX4/P2RX7/P2RY6/PIK3CG/PLCE1/PRKCB/PRK…	93
GO:0006644	SP-7	BP	GO:0006644	phospholipid metabolic process	93/2967	402/17913	0.000365654	0.00501363	0.00371036	ABHD12/ABHD6/ACP6/AGK/ALDH5A1/APOC1/APOC2/ARF3/LPCAT2/ABHD16A/PIK3R6/CCL21/CD81/CDS1/CETP/CHKA/CLN8/CPNE1/CSF1R/DAB2IP/DBI/ENPP2/FABP5/FADS1/FGR/FLT3/GNB3/HEXB/IP6K3/INPP5D/INPP5E/INPP5F/AJUBA/LCAT/LDLR/MBOAT7/LIPH/LPIN1/LPL/LYN/PLA2G15/GPAT3/LPCAT3/MFSD2A/GDE1/MPPE1/MTMR14/MTMR3/MTMR4/MTMR9/MVD/MVK/NAPEPLD/NOD2/PCYT1A/PGAP3/PGAP1/PI4K2A/PI4KB/PIGF/PIGL/PIGO/PIGW/PIGZ/PIK3CG/PIK3R1/PIK3R4/PIP5K1A…	93
GO:0009314	SP-7	BP	GO:0009314	response to radiation	93/2967	435/17913	0.00472349	0.0342602	0.0253544	ACTR5/ARRB1/ASNS/ATF4/AURKB/B4GALT2/BEST1/BLM/BMF/BRSK1/TIGAR/CAMKMT/CACNA1F/CACNA2D4/CALM1/CASP3/CBL/ABRAXAS1/CCL7/CDS1/CREBBP/CRY2/CRYAB/CXCL10/CXCL12/CYBA/DCUN1D3/DNM2/DTL/DUSP1/ECT2/F11R/FANCD2/FEN1/GADD45A/GATA3/GJA10/GNGT2/GPX1/GRB2/HAMP/HMGCR/HMGCS1/ICAM1/IFI16/INO80/AEN/JUND/PCLAF/KRT14/LZIC/MAPK13/MC1R/MDM2/MEIS2/MFAP4/MME/MYC/NSMCE3/NF1/NFATC4/NLGN3/NMT1/NR2E3/NABP1/PBK/PCNA/PER1/PIK3R1…	93
GO:0046651	SP-7	BP	GO:0046651	lymphocyte proliferation	92/2967	244/17913	1.19217e-15	4.56677e-13	3.37966e-13	ABL1/AIF1/BTK/BTN2A2/CASP3/CCDC88B/CCL5/CCR2/CD1D/CD209/CD22/CD276/CD28/CD300A/CD320/CD38/CD3E/CD4/CD40LG/CD6/CD70/CD74/CD79A/CD81/CLECL1/CORO1A/SASH3/DLG5/DNAJA3/DOCK2/DOCK8/GPR183/EBI3/ELF4/FCGR2B/FCRL3/FLT3/GLMN/GPNMB/HAVCR2/HELLS/HES1/HLA-DMB/HLA-DPA1/HPRT1/ICOSLG/IL10/IL12RB1/IL23A/IL2RA/IL6/IL7/IMPDH1/IDO1/INPP5D/ITCH/LEP/LGALS3/LGALS9/LILRB1/LST1/MAPK8IP1/MIF/MNDA/NCKAP1L/NCSTN/P2RX7/PAWR/…	92
GO:1902105	SP-7	BP	GO:1902105	regulation of leukocyte differentiation	92/2967	267/17913	6.103e-13	1.24684e-10	9.22731e-11	ABL1/BTK/BTN2A2/PRXL2A/PIK3R6/C1QC/CA2/CCR1/CCR2/CD2/CD27/CD28/CD4/CD74/CD80/CD83/CD86/CDK6/CSF1/CTNNBIP1/SASH3/DTX1/ESRRA/FANCD2/FCGR2B/FCRL3/FSTL3/GAS6/GATA3/GLI2/GLI3/HCLS1/HLA-DOA/HMGB3/IFNG/IL12RB1/IL23A/IL2RA/IL7/INHBA/INPP5D/IRF7/LAG3/LGALS9/LILRB1/LILRB3/LILRB4/LYN/MAFB/MITF/MYC/NCKAP1L/NF1/NFAM1/NLRP3/NME1/PCID2/PIK3R1/POU4F1/PPARGC1B/PRDM1/PRKCA/PTPN2/PTPN6/PTPRC/RASSF2/RC3H2/DROSHA/RNF…	92
GO:0048545	SP-7	BP	GO:0048545	response to steroid hormone	92/2967	375/17913	4.27902e-05	0.000978587	0.000724207	ABHD2/ADM/AIF1/AIFM1/ALDH3A1/KANK2/ATP1A1/AXIN1/BCHE/BMP6/BMP7/DDRGK1/ADTRP/CA2/CALCOCO1/CALM3/CALR/CASP3/CATSPER1/CBX3/CCNE1/CD38/COL1A1/CRY2/CYBA/CYBB/DAB2/DUSP1/EDN1/EIF4EBP1/ESR1/ESRRA/FLT3/FOSL1/GJB2/GLB1/GSTP1/HEYL/HNRNPU/ICAM1/IGFBP7/IL10/IL1RN/IL6/LBH/MAOB/MDM2/NCOA1/NCOA6/NCOR1/NPAS4/NPC1/NR1D1/NR1H3/NR1I2/NR2E3/NR3C2/NR4A1/NTRK3/MGARP/PAK1/PAQR8/PCNA/PER1/PHB/PPARG/PPARGC1A/PPARGC1B/PRM…	92
GO:0072503	SP-7	BP	GO:0072503	cellular divalent inorganic cation homeostasis	92/2967	392/17913	0.00023384	0.00346185	0.00256196	ABL1/ADCY8/ADM/AGT/AGTR1/APOE/ATF4/ATP13A2/ATP7B/BCAP31/BOK/C3AR1/CACNA1C/CALM1/CALM3/CALR/CAPN3/MCUB/CCL1/CCL13/CCL21/CCL23/CCL5/CCL7/CCR1/CCR2/CD36/CD38/CD4/CD52/CHD7/CHRNA7/CLIC2/CORO1A/CXCL10/CXCL12/CYBA/S1PR4/EDN1/EDNRA/ESR1/F2RL1/RMDN3/FASLG/NCS1/FZD9/GHRL/GNA15/GPR35/GRINA/GRM1/GSTO1/HEXB/JPH4/KEL/CEMIP/LCK/LETM1/LRP6/LYN/MCOLN1/MYO5A/P2RX4/P2RX7/P2RY6/PIK3CG/PLCE1/PRKCB/PRKCE/PTPN6/PTPRC/…	92
GO:0023061	SP-7	BP	GO:0023061	signal release	92/2967	433/17913	0.00588797	0.0398486	0.0294901	AACS/ABAT/ADCY8/ADM/ADORA2B/ADRA2B/AGT/AGTR1/ARRB1/BMP6/BRSK1/BTK/CACNA1C/CACNA2D2/CADPS2/CALM3/CAMK2G/CCL5/CD38/CHD7/CYB5R4/DPP4/EDN1/FAM3D/NCS1/GATA3/GHRL/GLUL/GPR27/GRP/GSK3B/HMGCR/IFNG/IL1RN/IL6/ILDR1/INHBA/INS/KALRN/KCNB1/KMO/LEP/LTBP4/LYN/MCTP1/MYO5A/NADK/NF1/NLGN2/NR1D1/P2RX7/PRKN/PASK/PER2/PNKD/PPFIA2/PPP3CB/PRKCA/PRKCB/PRKCE/PTPRN2/RAB11FIP5/RAB1A/RAF1/REN/RETN/RIMS3/RIMS4/SFRP1/SIDT2/SL…	92
GO:0061564	SP-7	BP	GO:0061564	axon development	92/2967	438/17913	0.00810412	0.0488879	0.0361797	ABL1/ADARB1/ANK3/APOE/ARHGDIA/B4GALT5/BAIAP2/BCL11B/BDNF/BMP7/BOC/BRSK1/CASP3/CDK5R1/CHN1/CNP/CRMP1/CSF1R/CTNNA1/CXCL12/CXCR4/DNM2/DOK2/DOK6/EFNB3/ENAH/EPHA4/EPHB1/EPHB2/EPHB3/FN1/GAB2/GATA3/GLI2/GLI3/GRB2/GRN/GSK3B/INPP5F/KEL/SHTN1/L1CAM/LAMA2/LHX2/LIMK1/MACF1/MATN2/NCAM1/NCAM2/NEFH/NLGN3/NRCAM/NRP2/NTRK3/OPHN1/PAK1/PIK3R1/PLXNA3/POU4F1/PPP3CB/PRKCA/PRKCQ/PTK2/PTPRS/NECTIN1/RGMA/RND2/RTN4/RYK/SE…	92
GO:0060326	SP-7	BP	GO:0060326	cell chemotaxis	91/2967	253/17913	4.63606e-14	1.15574e-11	8.55313e-12	AGTR1/AIF1/JAML/ARHGEF16/ARHGEF5/AZU1/BCAR1/BIN2/STAP1/C3AR1/C5AR1/CALR/CCL1/CCL13/CCL2/CCL20/CCL21/CCL23/CCL24/CCL5/CCL7/CCR1/CCR2/CCR6/CD74/CKLF/CMKLR1/CORO1A/CORO1B/CSF1/CSF3R/CXCL10/CXCL12/CXCL3/CXCL6/CXCR3/CXCR4/DUSP1/GPR183/EDN1/ADGRE2/EPHB1/F2RL1/FGF18/GAS6/GPR18/GPSM3/GSTP1/HBEGF/HGF/HSD3B7/IL10/IL16/IL23A/IL6/ITGA1/ITGB2/LGALS3/LGALS9/LGMN/LYN/MIF/MPP1/NCKAP1L/NR4A1/P2RX4/PDGFD/PIK3CG/PI…	91
GO:0006066	SP-7	BP	GO:0006066	alcohol metabolic process	91/2967	339/17913	9.64146e-07	4.65296e-05	3.44344e-05	ABCA1/ABCG1/ACAA2/ACAT2/ADH1B/ADH1C/ADH4/ADH5/AKR1A1/AKR1B1/AKR7A2/ALDH1A3/ALDH3A2/ALDH3B1/APOBR/APOC1/APOE/APOL1/BMP6/CACNA1H/CALM1/CBR4/CEBPA/CEL/CETP/CHKA/CLN6/CLN8/COQ2/CYP1B1/CYP27A1/CYP27B1/DHCR24/DHCR7/DHRS3/DHRS9/DPAGT1/ELOVL6/FASN/GFI1/GK5/GNB3/HMGCR/HMGCS1/IFNG/IP6K3/INPP5D/INPP5E/INSIG1/ITPKC/LCAT/LDLR/LEP/GDE1/MOGAT2/MVD/MVK/NFKB1/NFYB/NPC1/NPC2/NSDHL/NUDT4/P2RY6/ACER3/PLCB2/PLCB3/PLC…	91
GO:0006909	SP-7	BP	GO:0006909	phagocytosis	90/2967	308/17913	1.67844e-08	1.42877e-06	1.05737e-06	ABCA1/ABCA7/ABL1/AIF1/ARHGAP25/ARPC1A/ATG3/AZU1/BAIAP2/BIN2/STAP1/C2/CALR/CCL2/CD14/CD247/CD300A/CD300LF/CD36/CEBPE/CLEC7A/COLEC12/CORO1A/CSK/CYBA/DNM2/DOCK1/DOCK2/EIF2AK1/F2RL1/FCER1G/FCGR2A/FCGR2B/FGR/GAS6/GRB2/GULP1/HCK/ICAM3/ICAM5/IL2RB/IL2RG/IRF8/ITGA2/ITGAL/ITGAM/ITGB2/LDLR/LEP/LIMK1/LYAR/LYN/MARCO/MYH9/MYO1G/MYO7A/NCF2/NCF4/NCKAP1L/NR1H3/P2RX7/P2RY6/PAK1/PIK3R1/PIP5K1A/PPARG/PRKCE/PTK2/PTP…	90
GO:0006874	SP-7	BP	GO:0006874	cellular calcium ion homeostasis	90/2967	375/17913	0.000119811	0.00204546	0.00151375	ABL1/ADCY8/ADM/AGT/AGTR1/APOE/ATF4/ATP13A2/ATP7B/BCAP31/BOK/C3AR1/CACNA1C/CALM1/CALM3/CALR/CAPN3/MCUB/CCL1/CCL13/CCL21/CCL23/CCL5/CCL7/CCR1/CCR2/CD36/CD38/CD4/CD52/CHD7/CHRNA7/CLIC2/CORO1A/CXCL10/CXCL12/CYBA/S1PR4/EDN1/EDNRA/ESR1/F2RL1/RMDN3/FASLG/NCS1/FZD9/GHRL/GNA15/GPR35/GRINA/GRM1/GSTO1/HEXB/JPH4/KEL/CEMIP/LCK/LETM1/LRP6/LYN/MCOLN1/MYO5A/P2RX4/P2RX7/P2RY6/PIK3CG/PLCE1/PRKCB/PRKCE/PTPN6/PTPRC/…	90
GO:0001503	SP-7	BP	GO:0001503	ossification	90/2967	388/17913	0.000410882	0.00554691	0.00410501	ADRB2/SNRNP200/ASGR2/AXIN2/BCAP29/BCOR/BMP6/BMP7/CCR1/CDK6/CEBPA/CEBPD/COL1A1/COL1A2/CSF1/CTNNBIP1/CTSK/CYP27B1/DHRS3/ESRRA/FAM20C/FASN/FBL/FGF18/FGR/FOXC2/FSTL3/FZD9/GDF10/GLI2/GLI3/GPNMB/ADGRV1/HGF/HIRA/HNRNPC/HNRNPU/IBSP/IFITM1/IFT80/IGSF10/IL6/INTU/JUND/LEP/LIMD1/MMP13/MMP9/NAB2/NF1/NPNT/OSR1/OSTF1/P2RX7/PBX1/PEX7/PHB/PLXNB1/PPARGC1B/PRKD1/PSMC2/PTGER4/PTGS2/PTK2/RASSF2/RBMX/RBPJ/ROR2/RORB/RU…	90
GO:0032386	SP-7	BP	GO:0032386	regulation of intracellular transport	90/2967	400/17913	0.00114313	0.0126695	0.00937611	AAAS/ACTN2/ADORA2B/ANK3/ANP32B/ATP13A2/BARD1/BCAP31/CALM3/CD300A/CD36/CD81/CD84/CDK5R1/CEP290/CIB1/CPSF6/CRYAB/DAB2/DERL2/DERL3/DYNC1H1/ECT2/EDEM2/EHD1/ADGRE2/DMTN/FCER1G/FGR/NCS1/GAB2/GAS6/GLI3/GSK3A/GSK3B/HCLS1/HMOX1/HPS4/IFNG/INPP5F/INSIG1/ITGAM/ITGB2/KCNB1/KHDRBS1/CEMIP/LAMP1/LCP1/LEP/LGALS9/LYN/MDM2/KIF20B/MYBPC3/MYLK2/NEFH/NF1/OAZ1/PAK1/PRKN/PCM1/PIK3R1/PINK1/PRKCB/PTGS2/PTPN1/RAC2/RANGAP1/…	90
GO:00156291	SP-5	CC	GO:0015629	actin cytoskeleton	90/2692	432/18678	0.000158195	0.00864189	0.00733776	ACTA2/ACTC1/ACTG2/ACTN1/ACTR2/ADAM17/ADD1/AFAP1L1/ALDOA/AMPH/APC2/ARHGAP21/ARHGAP6/ARPC3/ARPC4/AUTS2/BAG3/BAIAP2L1/BIN1/CALD1/CAPN2/CGNL1/CORO1C/DCTN6/DPYSL3/DSTN/DUSP22/DYNLL2/EPB41L2/FHOD3/FILIP1/FLOT1/FSCN1/FYN/INTS6/KEAP1/KNTC1/KRT19/LANCL2/LASP1/LIMA1/LIMCH1/LLGL1/CARMIL1/TLNRD1/MYH11/MYH14/MYH2/MYL2/MYL6/MYLK/MYO18A/MYO1B/MYOM1/MYOM2/MYOT/NCKAP1/NOX4/PALLD/KAT2B/PDLIM3/PDLIM4/PDLIM7/PKD2/PL…	90
GO:0005643	SP-1	CC	GO:0005643	nuclear pore	9/777	59/18678	0.000692124	0.0389787	0.0341802	DDX19B/IPO7/NUP153/NUP205/NUP98/NUP42/RAN/IPO5/SEH1L	9
GO:0071634	SP-1	BP	GO:0071634	regulation of transforming growth factor beta production	9/749	36/17913	1.26807e-05	0.0091291	0.00848654	ATF2/CD46/CREB1/HIF1A/LRRC32/LTBP1/SERPINB7/TGFB2/WNT11	9
GO:0071604	SP-1	BP	GO:0071604	transforming growth factor beta production	9/749	38/17913	2.037e-05	0.00995413	0.0092535	ATF2/CD46/CREB1/HIF1A/LRRC32/LTBP1/SERPINB7/TGFB2/WNT11	9
GO:00507081	SP-17	BP	GO:0050708	regulation of protein secretion	9/60	456/17913	1.93839e-05	0.0118496	0.00914244	ADAM8/AIM2/BANK1/BLK/CLEC5A/IL1B/MYH10/TLR10/TLR2	9
GO:00027911	SP-17	BP	GO:0002791	regulation of peptide secretion	9/60	483/17913	3.04664e-05	0.0118496	0.00914244	ADAM8/AIM2/BANK1/BLK/CLEC5A/IL1B/MYH10/TLR10/TLR2	9
GO:0071013	SP-14	CC	GO:0071013	catalytic step 2 spliceosome	9/542	82/18678	0.000609461	0.00767295	0.00666212	ESS2/WDR83/PLRG1/RBM22/SNRPB2/SNRPD2/SNRPF/SNRPG/U2AF1	9
GO:0034708	SP-14	CC	GO:0034708	methyltransferase complex	9/542	88/18678	0.00101963	0.012516	0.0108671	MEN1/PHF20/RBBP4/SNRPD2/SNRPF/SNRPG/TAF6/WDR4/ZNF335	9
GO:2001244	SP-14	BP	GO:2001244	positive regulation of intrinsic apoptotic signaling pathway	9/520	62/17913	7.04861e-05	0.00574155	0.00552114	BAD/CAV1/DDIT3/DNM1L/FIS1/PARK7/RPL11/RPL26/RPS7	9
GO:1903008	SP-14	BP	GO:1903008	organelle disassembly	9/520	78/17913	0.000420537	0.0235187	0.0226159	ATP5IF1/MUL1/DNM1L/FIS1/GBF1/HAX1/MTIF3/PARK7/SPAST	9
GO:0006626	SP-14	BP	GO:0006626	protein targeting to mitochondrion	9/520	84/17913	0.000728346	0.035443	0.0340824	ATP5IF1/FIS1/HAX1/NDUFA13/PDCD5/TIMM13/TIMM17B/TIMM23/UBL5	9
GO:00347081	SP-9	CC	GO:0034708	methyltransferase complex	9/480	88/18678	0.000429234	0.0168637	0.0148858	CBLL1/RAMAC/DPY30/MCRS1/PHF1/PRMT1/RUVBL2/SNRPB/SUZ12	9
GO:0006368	SP-9	BP	GO:0006368	transcription elongation from RNA polymerase II promoter	9/460	79/17913	0.000188055	0.0263353	0.0253222	CCNH/CDK9/CTDP1/POLR2E/SUPT4H1/SUPT5H/SUPT6H/ELOC/WDR61	9
GO:0017053	SP-4	CC	GO:0017053	transcriptional repressor complex	9/407	78/18678	4.89987e-05	0.00609349	0.00525517	CHD4/DDX20/HDAC2/HDAC4/RBBP7/SIRT1/SMARCA5/TBX15/ZNF350	9
GO:0036019	SP-7	CC	GO:0036019	endolysosome	9/3032	18/18678	0.00092292	0.0129209	0.0111028	AP2S1/CTSB/CTSK/CTSL/CTSS/LDLR/LGMN/TLR7/TLR8	9
GO:0002291	SP-7	BP	GO:0002291	T cell activation via T cell receptor contact with antigen bound to MHC molecule on antigen presenting cell	9/2967	10/17913	7.90729e-07	3.8771e-05	2.86926e-05	APBB1IP/CD81/HAVCR2/HLA-DMB/ICAM1/ITGAL/LGALS3/LGALS9/LILRB1	9
GO:0010755	SP-7	BP	GO:0010755	regulation of plasminogen activation	9/2967	11/17913	3.70345e-06	0.000149332	0.000110514	CTSZ/ENO1/F12/HPN/MELTF/SERPINE1/SERPINE2/SERPINF2/THBS1	9
GO:0001771	SP-7	BP	GO:0001771	immunological synapse formation	9/2967	14/17913	8.3401e-05	0.0015443	0.00114287	CCL21/CD6/CD81/DOCK2/DOCK8/EPHB1/HAVCR2/LGALS3/PRF1	9
GO:0010885	SP-7	BP	GO:0010885	regulation of cholesterol storage	9/2967	14/17913	8.3401e-05	0.0015443	0.00114287	ABCA1/ABCG1/CD36/EHD1/LPL/NR1H3/PPARG/SCARB1/SREBF2	9
GO:0060099	SP-7	BP	GO:0060099	regulation of phagocytosis, engulfment	9/2967	14/17913	8.3401e-05	0.0015443	0.00114287	ABCA7/STAP1/CD300A/CD36/F2RL1/ITGA2/NCKAP1L/PPARG/ANO6	9
GO:0032695	SP-7	BP	GO:0032695	negative regulation of interleukin-12 production	9/2967	16/17913	0.000346596	0.00479522	0.00354872	ACP5/CMKLR1/IL10/LILRA5/LILRB1/NFKB1/SLAMF1/THBS1/TLR8	9
GO:0034375	SP-7	BP	GO:0034375	high-density lipoprotein particle remodeling	9/2967	17/17913	0.000628424	0.00782848	0.00579349	ABCA5/ABCG1/APOC1/APOC2/APOE/CETP/LCAT/PLTP/SCARB1	9
GO:0045061	SP-7	BP	GO:0045061	thymic T cell selection	9/2967	19/17913	0.0017404	0.0172047	0.0127324	CD28/CD3E/CD74/DOCK2/GATA3/GLI3/PTPN2/PTPRC/SRF	9
GO:0050860	SP-7	BP	GO:0050860	negative regulation of T cell receptor signaling pathway	9/2967	19/17913	0.0017404	0.0172047	0.0127324	BTN2A2/LGALS3/LILRB4/PAWR/PTPN2/PTPN22/PTPN6/PVRIG/EZR	9
GO:0034143	SP-7	BP	GO:0034143	regulation of toll-like receptor 4 signaling pathway	9/2967	20/17913	0.00270294	0.0232347	0.0171949	DAB2IP/F2RL1/LILRA2/LYN/MFHAS1/NR1D1/NR1H3/PTPN22/TNFAIP3	9
GO:0043031	SP-7	BP	GO:0043031	negative regulation of macrophage activation	9/2967	20/17913	0.00270294	0.0232347	0.0171949	CST7/TAFA3/FCGR2B/GRN/LDLR/NR1D1/NR1H3/PTPRC/VSIG4	9
GO:0045655	SP-7	BP	GO:0045655	regulation of monocyte differentiation	9/2967	20/17913	0.00270294	0.0232347	0.0171949	CD4/CD74/CDK6/CSF1/CTNNBIP1/INPP5D/IRF7/MYC/DCSTAMP	9
GO:1900424	SP-7	BP	GO:1900424	regulation of defense response to bacterium	9/2967	20/17913	0.00270294	0.0232347	0.0171949	CXCL6/CYBA/F2RL1/GRN/HAVCR2/KLK5/SIGLEC11/SYT11/UNC13B	9
GO:0000423	SP-7	BP	GO:0000423	mitophagy	9/2967	21/17913	0.00404197	0.0305843	0.022634	TIGAR/CLEC16A/MFN2/PRKN/PINK1/RNF41/SQSTM1/TOMM7/VPS13D	9
GO:0005980	SP-7	BP	GO:0005980	glycogen catabolic process	9/2967	21/17913	0.00404197	0.0305843	0.022634	CALM1/GAA/INS/PGM1/PPP1CB/PPP1R3D/PYGL/PYGM/STBD1	9
GO:0032928	SP-7	BP	GO:0032928	regulation of superoxide anion generation	9/2967	21/17913	0.00404197	0.0305843	0.022634	ACP5/AGT/CYBA/F2RL1/GSTP1/ITGAM/ITGB2/SYK/TYROBP	9
GO:0009251	SP-7	BP	GO:0009251	glucan catabolic process	9/2967	22/17913	0.00584741	0.0396738	0.0293607	CALM1/GAA/INS/PGM1/PPP1CB/PPP1R3D/PYGL/PYGM/STBD1	9
GO:0009595	SP-7	BP	GO:0009595	detection of biotic stimulus	9/2967	22/17913	0.00584741	0.0396738	0.0293607	CD1D/LY96/NLRC4/NLRP3/NOD2/SCARB1/TLR4/TLR6/TREM2	9
GO:0033622	SP-7	BP	GO:0033622	integrin activation	9/2967	22/17913	0.00584741	0.0396738	0.0293607	COL16A1/CXCL12/FBLIM1/FN1/PLEK/FERMT2/PTGER4/SKAP1/FERMT3	9
GO:0044743	SP-7	BP	GO:0044743	protein transmembrane import into intracellular organelle	9/2967	22/17913	0.00584741	0.0396738	0.0293607	AGK/TIMM29/CHCHD4/PEX1/PEX5/PEX6/PEX7/TIMM22/TOMM7	9
GO:0050927	SP-7	BP	GO:0050927	positive regulation of positive chemotaxis	9/2967	22/17913	0.00584741	0.0396738	0.0293607	AZU1/F2RL1/F3/IL16/ITGA2/NTF3/NTRK3/SMAD3/VEGFA	9
GO:0090312	SP-7	BP	GO:0090312	positive regulation of protein deacetylation	9/2967	22/17913	0.00584741	0.0396738	0.0293607	DYRK1A/IFNG/JDP2/PINK1/PRKD1/PRKD2/SDR16C5/SREBF1/VEGFA	9
GO:0097205	SP-7	BP	GO:0097205	renal filtration	9/2967	22/17913	0.00584741	0.0396738	0.0293607	CORO2B/EMP2/F2RL1/GAS6/JCHAIN/ITGA3/MCAM/SULF1/SULF2	9
GO:0050926	SP-7	BP	GO:0050926	regulation of positive chemotaxis	9/2967	23/17913	0.00821546	0.0492808	0.0364704	AZU1/F2RL1/F3/IL16/ITGA2/NTF3/NTRK3/SMAD3/VEGFA	9
GO:0023026	SP-7	MF	GO:0023026	MHC class II protein complex binding	9/2955	16/16969	0.000511188	0.0222751	0.0197727	CD74/CD81/HLA-DMA/HLA-DMB/HLA-DOA/HLA-DOB/HLA-DRA/PKM/YWHAE	9
GO:0008329	SP-7	MF	GO:0008329	signaling pattern recognition receptor activity	9/2955	17/16969	0.000918807	0.0295669	0.0262453	CD14/CD36/CLEC7A/COLEC12/LY96/MARCO/PTAFR/SCARB1/TLR4	9
GO:0038187	SP-7	MF	GO:0038187	pattern recognition receptor activity	9/2955	18/16969	0.00155495	0.0415634	0.0368941	CD14/CD36/CLEC7A/COLEC12/LY96/MARCO/PTAFR/SCARB1/TLR4	9
GO:0043034	SP-5	CC	GO:0043034	costamere	9/2692	18/18678	0.000373871	0.0161933	0.0137496	ANK2/FLNC/FXR1/HOMER1/KRT19/PLEC/SDC4/SVIL/VCL	9
GO:0001570	SP-18	BP	GO:0001570	vasculogenesis	9/198	78/17913	1.93907e-07	0.00010948	9.85457e-05	APLNR/CD34/EGFL7/KDR/RAMP2/RASIP1/SOX17/SOX18/TIE1	9
GO:00454461	SP-18	BP	GO:0045446	endothelial cell differentiation	9/198	105/17913	2.47205e-06	0.000697859	0.00062816	CDH5/CLDN5/DLL1/IKBKB/NOTCH4/PECAM1/PPP1R16B/SOX17/SOX18	9
GO:1903670	SP-18	BP	GO:1903670	regulation of sprouting angiogenesis	9/198	143/17913	3.05756e-05	0.00663961	0.00597648	APLNR/CARD10/DLL1/DLL4/KDR/MMRN2/PPP1R16B/SEMA6A/SMAD1	9
GO:0043534	SP-18	BP	GO:0043534	blood vessel endothelial cell migration	9/198	182/17913	0.000195921	0.0204846	0.0184387	CARD10/CLEC14A/DLL4/EFNA1/EPHB4/KDR/MMRN2/NOS3/SOX18	9
GO:0001935	SP-18	BP	GO:0001935	endothelial cell proliferation	9/198	185/17913	0.000221369	0.0223188	0.0200897	APLNR/CD34/DLL4/EGFL7/FLT1/KDR/MDK/PPP1R16B/TEK	9
GO:00071601	SP-18	BP	GO:0007160	cell-matrix adhesion	9/198	214/17913	0.000641666	0.0441811	0.0397685	ADAM15/CD34/COL17A1/FAM107A/ITGB4/KDR/PECAM1/PRKCZ/TEK	9
GO:00708201	SP-23	CC	GO:0070820	tertiary granule	9/137	164/18678	3.41589e-06	0.000210931	0.000195964	CEACAM1/ADGRE3/FOLR3/FPR2/LRG1/LTF/ORM1/PGLYRP1/PPBP	9
GO:0042742	SP-23	BP	GO:0042742	defense response to bacterium	9/136	245/17913	0.000107178	0.0297189	0.0278824	FPR2/GNLY/LTF/PGLYRP1/PLA2G2A/PPBP/S100A8/S100A9/SELP	9
GO:0022409	SP-7	BP	GO:0022409	positive regulation of cell-cell adhesion	89/2967	251/17913	2.26982e-13	5.1525e-11	3.81313e-11	AIF1/ANK3/BMP7/BTN2A2/PIK3R6/CCDC88B/CCL2/CCL21/CCL5/CCR2/CD1D/CD209/CD27/CD276/CD28/CD3E/CD4/CD40LG/CD6/CD70/CD74/CD80/CD81/CD83/CD86/CLECL1/CORO1A/CSK/SASH3/DNAJA3/DOCK8/DPP4/EBI3/EFNB3/DMTN/FSTL3/GATA3/GLI2/GLI3/GRAP2/GRB2/HAS2/HAVCR2/HES1/HLA-DMB/HLA-DPA1/ICAM1/ICOS/ICOSLG/IFNG/IL10/IL12RB1/IL23A/IL2RA/IL6/IL7/IRAK1/ITGB2/LCK/LEP/LGALS9/LILRB1/LILRB4/LYN/MAP3K8/NCKAP1L/NLRP3/NOD2/PAK1/PDCD1/P…	89
GO:0018212	SP-7	BP	GO:0018212	peptidyl-tyrosine modification	89/2967	349/17913	1.18969e-05	0.000389607	0.00028833	ABL1/AFAP1L2/AGT/ALK/ARHGEF2/BAZ1B/BDNF/STAP1/BTK/CCL5/CD300A/CD36/CD3E/CD4/CD74/CD80/CD81/CRLF1/CSF1R/CSF2/CSK/CSPG4/DVL2/DYRK1A/ENPP2/DMTN/EPHA4/EPHB1/EPHB2/EPHB3/EPHB6/FGR/FLT3/GAS6/GHRL/GPRC5A/HBEGF/HCK/HCLS1/HES1/HGF/ICAM1/IFNG/IL23A/IL6/IL7/INPP5F/ITGA5/ITGB2/LCK/LEP/LILRA5/LYN/MATK/MELK/MIF/NEDD9/NRG1/NTF3/NTRK3/PARP14/PDCL3/PDGFD/PRKCE/PRLR/PTK2/PTPN1/PTPN2/PTPN6/PTPRC/ROR1/ROR2/RYK/SAMSN…	89
GO:1901653	SP-7	BP	GO:1901653	cellular response to peptide	89/2967	364/17913	6.4482e-05	0.00127718	0.000945178	ACTN2/ADCY3/ADCY7/ADCY8/ADRB2/AGT/AGTR1/AGTRAP/AKR1B1/ARHGEF2/ATP6V0B/ATP6V0D2/ATP6V1A/ATP6V1B2/ATP6V1C1/ATP6V1E1/ATP6V1F/BAIAP2/BCAR1/BCL2L2/CA2/CACNB1/CASP4/CCNA2/CD36/CPEB1/CSK/CYBA/EDN1/EEF2K/EIF4EBP1/EPHA4/ESRRA/FCGR2B/FOXC2/GHRL/GJB2/GRB2/GSK3A/GSK3B/GSTP1/ICAM1/IGFBP1/INS/KLF15/LDOC1/LEP/LGMN/LPL/LYN/MDM2/MYO5A/NFKB1/NOD2/NR4A1/OGT/MGARP/PAK1/PHIP/PIK3R1/PPARG/PPAT/PRKCB/PRKCQ/PRLR/PTK2/PT…	89
GO:0052547	SP-7	BP	GO:0052547	regulation of peptidase activity	89/2967	398/17913	0.00147582	0.0152535	0.0112884	ADRM1/AIFM1/ANP32B/ANXA8/ARL6IP5/ARRB1/ATP13A2/BCAP31/BOK/DDRGK1/CASC2/CASP1/CD109/CD27/CIDEB/COL4A3/COL6A3/CPAMD8/CRYAB/CST7/CSTA/CSTB/CTSD/CTSH/CYCS/DAP/DAPK1/DHCR24/DNAJB6/EPHA4/F3/FASLG/FN1/FNIP1/FURIN/GAS6/GPX1/GRN/HGF/IFI16/ITIH2/ITIH4/LCK/LGALS9/LGMN/LXN/LYN/MBP/MDM2/MMP9/MYC/NLRC4/NLRP12/NLRP2/NLRP3/PAPLN/PCID2/PCOLCE2/PCSK1N/PINK1/PLAUR/PPARG/PTGS2/PTTG1/PYCARD/RAF1/RENBP/ROCK2/RPS6KA1/S…	89
GO:0043254	SP-7	BP	GO:0043254	regulation of protein complex assembly	89/2967	409/17913	0.00338485	0.0270515	0.0200196	ABCA1/ABL1/ADD2/APOE/ARHGEF2/ARHGEF5/BID/BMF/CAPG/CCL21/CCL24/CD36/CDK5R1/CDT1/CLDN7/CORO1A/CORO1B/CRBN/CRYAB/CSF2/CTNNBIP1/DAB2IP/DYRK1A/EIF4EBP1/ELN/EML2/DMTN/EPS8/ESR1/FAF1/FBLIM1/FNIP1/FOSL1/GBP5/GRB2/GSK3B/GTF2B/HCK/HCLS1/HEY2/HRK/HSPA1B/ICAM1/IFNG/JCHAIN/INS/INSIG1/INSM1/IQGAP2/JMY/AJUBA/LCAT/LCP1/LMOD1/MITF/MKKS/MMP1/NCKAP1L/PAK1/PEX5/PINK1/PLEK/PREX1/PRKCE/PTGER4/PYCARD/RAF1/CARMIL2/SCIN/…	89
GO:0008202	SP-7	BP	GO:0008202	steroid metabolic process	88/2967	321/17913	5.5072e-07	2.83644e-05	2.09912e-05	ABCA1/ABCG1/ACAA2/ACAT1/ACAT2/ADM/AGT/AGTR1/AKR1B1/APOBR/APOC1/APOE/APOL1/ATP1A1/BMP6/LAMTOR1/CACNA1H/CEBPA/CEL/CETP/CLN6/CLN8/CYP1B1/CYP27A1/CYP27B1/CYP2C8/DHCR24/DHCR7/DHRS9/DKKL1/ELOVL6/ESR1/FASN/GFI1/GNB3/HMGCR/HMGCS1/HSD11B1/HSD17B11/HSD17B14/HSD17B2/HSD17B6/HSD3B7/IFNG/IGFBP7/INSIG1/LCAT/LDLR/LEP/LGMN/MVD/MVK/NFKB1/NFYB/NPC1/NPC2/NR1D1/NR1I2/NSDHL/OSBPL2/OSBPL7/OSBPL9/PBX1/PPARGC1A/PRLR/ROR…	88
GO:0018108	SP-7	BP	GO:0018108	peptidyl-tyrosine phosphorylation	88/2967	346/17913	1.48279e-05	0.000458992	0.000339679	ABL1/AFAP1L2/AGT/ALK/ARHGEF2/BAZ1B/BDNF/STAP1/BTK/CCL5/CD300A/CD36/CD3E/CD4/CD74/CD80/CD81/CRLF1/CSF1R/CSF2/CSK/CSPG4/DVL2/DYRK1A/ENPP2/DMTN/EPHA4/EPHB1/EPHB2/EPHB3/EPHB6/FGR/FLT3/GAS6/GHRL/GPRC5A/HBEGF/HCK/HCLS1/HES1/HGF/ICAM1/IFNG/IL23A/IL6/IL7/INPP5F/ITGA5/ITGB2/LCK/LEP/LILRA5/LYN/MATK/MELK/MIF/NEDD9/NRG1/NTF3/NTRK3/PARP14/PDCL3/PDGFD/PRKCE/PRLR/PTK2/PTPN1/PTPN2/PTPN6/PTPRC/ROR1/ROR2/RYK/SAMSN…	88
GO:0043434	SP-7	BP	GO:0043434	response to peptide hormone	88/2967	404/17913	0.00345169	0.0272836	0.0201913	ACTN2/ADCY3/ADCY7/ADCY8/ADM/AGT/AGTR1/AGTRAP/ATP6V0B/ATP6V0D2/ATP6V1A/ATP6V1B2/ATP6V1C1/ATP6V1E1/ATP6V1F/BAIAP2/BCAR1/BMP7/CA2/CCNA2/COL1A1/CPEB1/CSK/CXCL12/CYBA/CYBB/EDN1/EEF2K/EIF4EBP1/ESRRA/FOXC2/GCNT1/GHRL/GJB2/GRB2/GSK3A/GSTP1/HHEX/ICAM1/IGFBP1/IL10/INS/JUND/KLF15/LEP/LPL/LRP6/LYN/MDM2/MYO5A/NFKB1/NR4A1/OGT/MGARP/PAK1/PHB/PHIP/PIK3R1/PPARG/PPAT/PRKCB/PRKCQ/PRLR/PTGS2/PTK2/PTPN1/PTPN2/RANGAP1…	88
GO:0043405	SP-7	BP	GO:0043405	regulation of MAP kinase activity	87/2967	322/17913	1.23741e-06	5.70231e-05	4.22002e-05	ADORA2B/ADRA2B/ALK/APOE/ARHGEF5/ARRB1/AVPI1/BIRC7/BMP7/PIK3R6/C1QTNF2/C5AR1/CD300A/CD40LG/CD74/CD81/CHRNA7/CSK/CSPG4/CXCR4/DAB2IP/DUSP1/DUSP6/DUSP8/DUSP9/DVL2/EDN1/EPHA4/EPHB2/EZH2/FGD2/FGF18/FLT3/FPR1/GADD45A/GADD45B/GHRL/GRM1/GSTP1/HGF/HIPK3/HMGCR/IRAK1/IRAK2/ITGA1/AJUBA/LAX1/LYN/MADD/TAB3/MAP3K8/MAP4K1/MAPK8IP1/MAPKAPK3/MIF/NF1/NOD2/NRG1/NRK/NTF3/NTRK3/P2RX7/PAK1/PEA15/PIK3CG/PLCE1/PTPN1/PTPN2…	87
GO:0042176	SP-7	BP	GO:0042176	regulation of protein catabolic process	87/2967	354/17913	6.37813e-05	0.00126921	0.00093928	APOE/ATG7/ATP13A2/AURKA/AXIN1/BARD1/BCAP31/DDRGK1/CD81/CEBPA/CHFR/CLEC16A/CSNK1D/CTSC/DAB2/DAB2IP/DERL2/DERL3/DNAJB2/DTL/EDEM2/EEF1A2/EPHA4/FAF1/AMER1/FBXL5/FOXF2/FURIN/GABARAPL2/GLMN/GNA12/GPX1/GSK3A/GSK3B/HMGCR/IFNG/IL10/INS/KCNE2/LDLR/MAGEF1/MDM2/MYLIP/FAM192A/NRG1/NSF/NUPR1/OAZ1/OGT/OSBPL7/PACSIN3/PRKN/PBK/PDCL3/PHB/PINK1/PLK1/PLK2/PSMC1/PSMC2/PTK2/PTPN3/PYHIN1/RAB26/RAD23B/RGN/RILP/RNF185/RN…	87
GO:0070482	SP-7	BP	GO:0070482	response to oxygen levels	87/2967	389/17913	0.00164856	0.0165419	0.0122419	ABAT/ACAA2/ADM/ADSL/AGTRAP/AIFM1/ALDH3A1/ANGPTL4/ANKRD1/ASCL2/ATF4/ATG7/ATP6V1A/BMP7/TIGAR/RGCC/CASP3/CBL/CCNA2/CD38/CHRNA7/COL1A1/CPEB1/CREBBP/CRYAB/CXCL12/CXCR4/CYB5R4/CYBA/CYBB/CYGB/DDAH1/DPP4/E2F1/EDN1/EDNRA/EEF2K/EIF4EBP1/ENO1/EPAS1/HMOX1/ICAM1/IRAK1/ITGA2/AJUBA/KCNMB1/LEP/LIMD1/MDM2/MYC/NDRG1/NF1/MGARP/PAK1/PDLIM1/PGK1/PINK1/PKM/PLOD1/POLG/PPARG/PPARGC1A/PRKCE/PSEN2/PSMA6/PSMC1/PSMC2/PSMD5/…	87
GO:0050808	SP-7	BP	GO:0050808	synapse organization	87/2967	394/17913	0.00242974	0.02152	0.015926	ABL1/ADD2/ANK3/APOE/ARHGAP22/BAIAP2/BDNF/C1QA/C1QB/C1QC/CHCHD10/C5AR1/CACNA2D2/CDC20/CDK5R1/CFL1/CHRNA1/CHRNA7/CTTNBP2/DAB2IP/DBN1/DLG5/DNAJA3/DNER/EEF2K/EPHA4/EPHB1/EPHB2/EPHB3/ETV5/FARP1/FCGR2B/FZD9/GAP43/GHRL/GJA10/GPC4/ADGRF1/IL10/IL10RA/INA/INS/ITGA3/ITGAM/KALRN/L1CAM/LGMN/ADGRL3/MYO5A/NDRG1/NEFH/NFATC4/NFIA/NLGN2/NLGN3/NPAS4/NRCAM/NRG1/NRP2/NTRK3/OPHN1/PCDHB10/PCDHB4/PCDHB5/PLXNB1/PLXND1/PO…	87
GO:0048285	SP-7	BP	GO:0048285	organelle fission	87/2967	395/17913	0.00262022	0.0228765	0.0169299	AAAS/ANLN/ARHGEF10/ASPM/AURKA/AURKB/AURKC/BMP7/BUB1B/C11orf80/RGCC/BORA/CALR/CCDC8/CCNA1/CCNB1IP1/CD28/CDC20/CDCA5/CDKN1C/CDT1/CENPE/CENPF/CKS2/DLGAP5/DUSP1/EDN1/EPS8/ESPL1/MTFR2/FANCD2/H2AFY/HNRNPU/HSPA1B/INO80/INS/MARF1/KIF11/KIFC1/MKI67/MLH1/MLH3/KIF20B/MTFP1/MYBL2/NCAPG/NCAPH/NDC80/NEK6/NSFL1C/NUSAP1/PRKN/PCID2/PDE3A/PHF13/PHIP/PINK1/PINX1/PKMYT1/PLK1/TENT4A/PPARGC1A/PPP1R9B/PRC1/PRMT5/RAD50/…	87
GO:0005925	SP-7	CC	GO:0005925	focal adhesion	86/3032	397/18678	0.00254118	0.0285778	0.0245567	ABCB4/ACTN2/AKAP12/APBB1IP/ARHGAP22/ARHGAP26/ARHGEF2/ARHGEF7/ARPC5L/BCAR1/AIF1L/CALR/CAP1/CBL/CD59/CD81/ARHGAP31/CFL1/CNN1/CORO1B/CORO2B/CSPG4/CSRP1/CSRP2/CTNNA1/CYBA/DAB2/DNM2/DPP4/ENAH/EPB41L5/FAP/FBLIM1/FHL1/FLII/GNA12/HCK/HSPA1B/ICAM1/IGF2R/ITGA1/ITGA2/ITGA3/ITGA5/ITGB5/AJUBA/L1CAM/LAP3/LAYN/LCP1/LIMD1/LIMK1/LIMS2/LPP/LPXN/MARCKS/MCAM/MDC1/MME/MYH9/NCSTN/NEDD9/PACSIN2/PAK1/PARVB/PDCD6IP/PDLIM…	86
GO:0005924	SP-7	CC	GO:0005924	cell-substrate adherens junction	86/3032	399/18678	0.00294414	0.0320585	0.0275476	ABCB4/ACTN2/AKAP12/APBB1IP/ARHGAP22/ARHGAP26/ARHGEF2/ARHGEF7/ARPC5L/BCAR1/AIF1L/CALR/CAP1/CBL/CD59/CD81/ARHGAP31/CFL1/CNN1/CORO1B/CORO2B/CSPG4/CSRP1/CSRP2/CTNNA1/CYBA/DAB2/DNM2/DPP4/ENAH/EPB41L5/FAP/FBLIM1/FHL1/FLII/GNA12/HCK/HSPA1B/ICAM1/IGF2R/ITGA1/ITGA2/ITGA3/ITGA5/ITGB5/AJUBA/L1CAM/LAP3/LAYN/LCP1/LIMD1/LIMK1/LIMS2/LPP/LPXN/MARCKS/MCAM/MDC1/MME/MYH9/NCSTN/NEDD9/PACSIN2/PAK1/PARVB/PDCD6IP/PDLIM…	86
GO:0030055	SP-7	CC	GO:0030055	cell-substrate junction	86/3032	404/18678	0.0042049	0.0430532	0.0369952	ABCB4/ACTN2/AKAP12/APBB1IP/ARHGAP22/ARHGAP26/ARHGEF2/ARHGEF7/ARPC5L/BCAR1/AIF1L/CALR/CAP1/CBL/CD59/CD81/ARHGAP31/CFL1/CNN1/CORO1B/CORO2B/CSPG4/CSRP1/CSRP2/CTNNA1/CYBA/DAB2/DNM2/DPP4/ENAH/EPB41L5/FAP/FBLIM1/FHL1/FLII/GNA12/HCK/HSPA1B/ICAM1/IGF2R/ITGA1/ITGA2/ITGA3/ITGA5/ITGB5/AJUBA/L1CAM/LAP3/LAYN/LCP1/LIMD1/LIMK1/LIMS2/LPP/LPXN/MARCKS/MCAM/MDC1/MME/MYH9/NCSTN/NEDD9/PACSIN2/PAK1/PARVB/PDCD6IP/PDLIM…	86
GO:0071496	SP-7	BP	GO:0071496	cellular response to external stimulus	86/2967	320/17913	1.80078e-06	7.82763e-05	5.79287e-05	ADORA2B/AGT/AIF1/AIFM1/ANKRD1/KANK2/ASGR1/ASNS/ATF4/ATG7/ATP1A1/BAIAP2/BCL11A/BMP6/CADPS2/CASP1/CASP5/CBL/CD68/CLEC16A/COL1A1/CYBA/CYBB/CYP27B1/DAP/DSC2/EHMT2/FADS1/FNIP1/FOLR2/FOSL1/GADD45A/GAS6/GLUL/GSTP1/HMOX1/ICAM1/IFI16/ITFG2/ITGA2/KCNB1/KCNJ2/RRP8/KIAA1324/LAMP2/LEP/LPL/LYN/MAP1LC3C/MDM2/MMP7/MTMR3/NCOA1/NFKB1/NUAK2/P2RX4/P2RX7/PIK3R4/PIM1/PPARG/PPP1R9B/PRKD1/PTGER4/PTGS2/PTPRC/RRAGA/RRAGB/…	86
GO:0032102	SP-7	BP	GO:0032102	negative regulation of response to external stimulus	86/2967	343/17913	3.2499e-05	0.00084045	0.000621978	ABAT/ACP5/ADCY7/AIF1/KANK2/APOE/BBS2/STAP1/ADTRP/CCL2/CD109/CORO1B/CST7/DUSP1/EDN1/EPHA4/F12/TAFA3/FAP/FCGR2B/GATA3/GHRL/FFAR4/GPR18/GPX1/GRN/GSTP1/HAVCR2/HGF/HMGCR/IL10/IL1R2/IL2RA/INPP5F/INS/ITCH/KLKB1/LDLR/LEP/LILRA2/MFHAS1/MIF/MKKS/MVK/NFKB1/NFKBIL1/NLRP12/NLRP3/NPY5R/NR1D1/NR1H3/PBK/PLAUR/PLXNA3/PPARG/PROC/PTGER4/PTGIS/PTPN2/PTPRC/PTPRS/PYCARD/RGMA/RORA/RYK/SERPINB2/SERPINE1/SERPINE2/SERPINF…	86
GO:0010959	SP-7	BP	GO:0010959	regulation of metal ion transport	86/2967	365/17913	0.000320691	0.00453421	0.00335556	ABL1/ACTN2/ADRB2/AGT/ANK3/ATF4/ATP1A1/BEST1/CACNA1C/CACNB1/CALM1/CALM3/CAMK2G/CAPN3/CCL2/CCL5/CCR1/CD33/CD4/CD84/CHD7/CLIC2/CORO1A/CXCL10/CXCL12/CXCR4/CYBA/DNM2/FCRL3/FHL1/GLRX/GPR35/GRIN3B/GSTO1/ICAM1/IL16/ISCU/JPH4/KCNAB2/KCNE2/KCNE3/KCNJ2/KCNMB1/KEL/CEMIP/LGALS3/LILRA2/LILRA5/LILRB1/LYN/MYO5A/NETO2/OSR1/P2RX4/P2RX7/P2RY6/PACSIN3/PER1/PIK3CG/PRKCE/PSEN2/PTGS2/PTPN3/PTPN6/REM1/RGN/SERPINE2/SLC8B…	86
GO:0030667	SP-7	CC	GO:0030667	secretory granule membrane	85/3032	293/18678	2.37205e-08	1.35602e-06	1.16522e-06	ABCC4/ACPP/ACRBP/ALDH3B1/ANPEP/ATP8B4/AZU1/LAMTOR1/MCEMP1/C3AR1/C5AR1/CD109/CD14/CD300A/CD33/CD36/CD38/CD53/CD59/CD68/CKAP4/CMTM6/CPNE1/CYBA/CYBB/DOK3/DSP/FABP5/FCER1G/FCGR2A/FPR1/GAA/GPR84/HVCN1/IGF2R/IQGAP2/ITGAL/ITGAM/ITGB2/KCNAB2/LAMP1/LAMP2/LGALS3/LHFPL2/LILRA3/LILRB3/LRMP/MANBA/MME/NCKAP1L/NCSTN/NFAM1/PGRMC1/PLA1A/PLAUR/PTAFR/PTPRC/PTPRN2/RAB26/RND2/SERPINB6/SIGLEC9/SIRPA/SIRPB1/SLC11A1/SLC…	85
GO:0001818	SP-7	BP	GO:0001818	negative regulation of cytokine production	85/2967	290/17913	3.57233e-08	2.80702e-06	2.07735e-06	ACP5/ADCY7/ARRB1/ASB1/BTK/BTN2A2/RGCC/CD33/CD83/CD84/CD96/CHRNA7/CLEC4A/CMKLR1/CSK/F2RL1/FCGR2B/FN1/FURIN/GAS6/GATA3/GHRL/GPNMB/FFAR4/GPR18/GSTP1/HAVCR2/HERC5/HGF/HMOX1/IFNG/IL10/IL1R2/IL23A/IL27RA/IL6/IDO1/INHBA/INPP5D/ITCH/LAG3/LGALS9/LILRA5/LILRB1/MC1R/MMP8/NCKAP1L/NDRG2/NFKB1/NFKBIL1/NLRP12/NLRP3/NMI/PTGER4/PTPN22/PTPN6/PTPRC/PTPRS/PYCARD/RELB/RNF135/RPS6KA4/SARS/SIRPA/SLAMF1/SLC11A1/SMAD7/SR…	85
GO:0032535	SP-7	BP	GO:0032535	regulation of cellular component size	85/2967	315/17913	1.72703e-06	7.61506e-05	5.63556e-05	ABL1/ACTN2/ADD2/APOE/ATP13A2/BDNF/CAPG/CCL21/CCL24/CDK5R1/CFL1/CFL2/CIT/CORO1A/CORO1B/CXCL12/DEPTOR/DNM2/EDN1/ELN/DMTN/EPS8/F2RL1/FN1/GNB3/GRB2/GSK3B/HCK/HCLS1/ICAM1/IQGAP2/JMY/KEL/SHTN1/L1CAM/LIMK1/LMOD1/LRRC8C/LRRC8D/LRRC8E/MACF1/MKKS/NCKAP1L/NEB/NRCAM/NTRK3/P2RX7/PAK1/CDHR2/PLEK/PLXNA3/PREX1/PRKCE/PRR16/PTPRS/PYCARD/RAB22A/RARG/RILP/CARMIL2/RND2/RTN4/RYK/SCIN/SEMA3A/SEMA4D/SH3BP1/SLC9A3R1/SPIR…	85
GO:0007015	SP-7	BP	GO:0007015	actin filament organization	85/2967	325/17913	6.59365e-06	0.000244924	0.000181257	ABL1/ACTN2/ADD2/AIF1/ARHGAP25/ARHGEF10/ARHGEF2/ARHGEF5/ARRB1/BAIAP2/BCAR1/BIN3/RGCC/CAPG/CCL21/CCL24/CFL1/CFL2/CIT/CORO1A/CORO1B/CORO2B/CORO7/CTNNA1/CXCL12/DBN1/ELN/EMP2/DMTN/EPS8/F2RL1/GHRL/GRB2/HCK/HCLS1/ICAM1/IQGAP2/ITGB5/JMY/SHTN1/LCP1/LIMK1/LMOD1/MARCKS/MKKS/NCKAP1L/NEDD9/PAK1/PRKN/PAWR/PIK3R1/PLEK/POF1B/PPARGC1B/PPM1E/PREX1/PRKCE/PTGER4/PYCARD/RAC2/CARMIL2/RND1/ROCK2/SCIN/SERPINF2/SFRP1/SH3…	85
GO:0045787	SP-7	BP	GO:0045787	positive regulation of cell cycle	85/2967	373/17913	0.00103675	0.0118549	0.00877326	ABL1/ADAMTS1/AIF1/ARID3A/ASNS/AURKA/AURKB/AURKC/RGCC/DDRGK1/CALR/CCNE1/CCNK/CD28/CDC7/CDCA5/CDK5R1/CDK5R2/CDT1/CIT/CKS2/DAB2IP/DLGAP5/DTL/DYNC1H1/E2F1/E2F7/E2F8/ECT2/EDN1/EIF4EBP1/ESPL1/EZH2/FAP/FEN1/FOSL1/FZD9/GADD45A/H2AFY/HES1/HNRNPU/IL10/INO80/INS/INSM1/RRP8/LGMN/LRP6/LSM10/MDM2/MEIS2/MIF/KIF20B/NDC80/NSFL1C/NUSAP1/PBX1/PCID2/PCNA/PHIP/PLK2/PLK4/POU4F1/PRKCA/PRKCE/CENPV/RAB11FIP4/ROCK2/SFN/SM…	85
GO:0007265	SP-7	BP	GO:0007265	Ras protein signal transduction	84/2967	324/17913	1.0664e-05	0.000359119	0.000265768	ABCA1/ABL1/AGTR1/AIF1/KANK2/APOE/ARFGEF2/ARHGDIA/ARHGDIB/ARHGEF10/ARHGEF12/ARHGEF16/ARHGEF18/ARHGEF2/ARHGEF4/ARHGEF5/ARHGEF6/ARHGEF7/ARHGEF9/ARRB1/ARHGEF39/CBL/CCNA2/CFL1/COL1A2/CSF1/CTNNAL1/DAB2IP/DHCR24/DNM2/DNMT1/DOK2/DOK3/ECT2/EPHB2/EPS8/EPS8L1/F2RL1/FARP1/FBP1/FGD2/FGD3/FGD4/ARHGEF25/GRAP2/GRB2/ITGA3/KALRN/SHTN1/LIMK1/LYN/MADD/MFN2/NF1/NRG1/OGT/OPHN1/PLCE1/PLEKHG4/PLK2/PREX1/PRKD1/CYTH1/CYTH…	84
GO:0052548	SP-7	BP	GO:0052548	regulation of endopeptidase activity	84/2967	370/17913	0.00124266	0.0134089	0.00992331	ADRM1/AIFM1/ANP32B/ANXA8/ARL6IP5/ARRB1/ATP13A2/BCAP31/BOK/CASC2/CASP1/CD109/CD27/CIDEB/COL4A3/COL6A3/CPAMD8/CRYAB/CST7/CSTA/CSTB/CTSD/CTSH/CYCS/DAP/DAPK1/DHCR24/DNAJB6/EPHA4/F3/FASLG/FNIP1/FURIN/GAS6/GPX1/HGF/IFI16/ITIH2/ITIH4/LCK/LGALS9/LGMN/LXN/LYN/MBP/MDM2/MMP9/MYC/NLRC4/NLRP12/NLRP2/NLRP3/PAPLN/PCID2/PCSK1N/PLAUR/PPARG/PTGS2/PTTG1/PYCARD/RAF1/RENBP/ROCK2/RPS6KA1/SERPINB6/SERPINB8/SERPINE1/SFN…	84
GO:0046486	SP-7	BP	GO:0046486	glycerolipid metabolic process	84/2967	385/17913	0.00401032	0.0304954	0.0225682	ABHD12/ABHD2/ABHD6/ACP6/AGK/ALDH5A1/APOC1/APOC2/APOE/ARF3/LPCAT2/ABHD16A/PIK3R6/CDS1/CETP/CHKA/CPNE1/CSF1R/DBI/ENPP2/FABP4/FABP5/GNB3/GPX1/IP6K3/INPP5D/INPP5E/INPP5F/INSIG1/AJUBA/LCAT/LDLR/MBOAT7/LIPH/LPIN1/LPL/PLA2G15/GPAT3/LPCAT3/MFSD2A/MGLL/GDE1/MOGAT2/MPPE1/MTMR14/MTMR3/MTMR4/MTMR9/NAPEPLD/NR1H3/PCYT1A/PGAP3/PGAP1/PI4K2A/PI4KB/PIGF/PIGL/PIGO/PIGW/PIGZ/PIK3CG/PIK3R1/PIK3R4/PIP5K1A/PIP4K2C/PIP5…	84
GO:0071902	SP-7	BP	GO:0071902	positive regulation of protein serine/threonine kinase activity	83/2967	322/17913	1.51218e-05	0.000463408	0.000342947	ADORA2B/ADRA2B/ADRB2/ALK/ARHGEF5/ARRB1/AVPI1/BIRC7/RGCC/PIK3R6/C1QTNF2/C5AR1/CALM1/CALM3/CCNK/CD40LG/CD74/CD81/CDK5R1/CDK5R2/CHRNA7/CIB1/CKS2/CSF1R/CSK/CSPG4/CXCR4/DAB2IP/DUSP6/DUSP9/DVL2/EDN1/EPHA4/EZH2/FAM20A/FGD2/FGF18/FLT3/FPR1/GADD45A/GADD45B/GHRL/GRM1/HGF/IFNG/IRAK1/IRAK2/ITGA1/AJUBA/CEMIP/STRADA/MADD/TAB3/MAP3K8/MAP4K1/MAPKAPK3/MIF/NOD2/NRG1/NRK/NTF3/NTRK3/P2RX7/PAK1/PARP16/PEA15/PIK3CG/PL…	83
GO:0001101	SP-7	BP	GO:0001101	response to acid chemical	83/2967	330/17913	3.92729e-05	0.000930828	0.000688863	AACS/ABCA1/ABCB4/ADNP2/AIFM1/AKR1B1/ASNS/ATG7/BAIAP2/BCHE/BCL11A/BMP6/LAMTOR1/CASP3/CCL21/CD36/CD38/CFL1/COL16A1/COL1A1/COL1A2/CPEB1/CPEB3/CTSH/CYBA/CYBB/DNMT1/DUSP1/E2F1/EDN1/FOLR2/GJB2/GSTP1/HAMP/HMGCL/HSD17B2/ICAM1/IGF2R/IGFBP7/ITGA2/KCNMB1/LDLR/LEP/LPL/LYN/NCOA1/NFATC4/NME1/NQO1/NTRK3/OSR1/OVCA2/P2RY6/PCNA/PDGFD/PINK1/PKD2L1/PPARG/PPARGC1A/PRKCE/PTAFR/PTGER2/PTGFR/PTGS2/RARG/RORB/RRAGA/RRAGB/…	83
GO:0043547	SP-7	BP	GO:0043547	positive regulation of GTPase activity	83/2967	339/17913	0.000106459	0.00186959	0.0013836	ARHGAP15/ARHGAP22/ARHGAP25/ARHGAP26/ARHGAP27/ARHGAP28/ARHGAP30/ARHGAP9/ARHGDIA/ARHGDIB/ARHGEF10/ARHGEF12/ARHGEF16/ARHGEF5/ARHGEF6/ARHGEF7/ARRB1/FAM13B/CCL21/CCL24/ARHGAP31/ADAP1/ADAP2/ACAP1/AGAP3/CHN1/DAB2IP/ASAP1/ASAP2/DEPDC1/DOCK1/DOCK2/DOCK8/DVL2/ECT2/EIF5/EZH2/F11R/F2RL1/RALGAPA1/GARNL3/GMIP/GSK3B/ARHGAP45/ICAM1/KALRN/RALGAPB/MYO9A/NCKAP1L/NEDD9/NF1/NTF3/NTRK3/OPHN1/PIP5K1A/PLEKHG4/PLXNB1/PRE…	83
GO:0019932	SP-7	BP	GO:0019932	second-messenger-mediated signaling	83/2967	360/17913	0.000818155	0.00981305	0.00726219	ABCA1/ADCY3/ADCY7/ADCY8/ADM/ADM2/ADORA2B/AGT/AGTR1/APOE/AZU1/BCAP31/BTK/CACNA1C/CALM1/CALM3/CAMTA1/CCL20/CCR6/CD22/CD36/CD3E/CD4/CIB1/CLIC2/CMKLR1/CXCL10/CXCR4/DDAH1/RCAN2/S1PR4/EDN1/DMTN/FPR1/GNAL/ADGRF1/ADGRG6/GPR161/GSK3A/GSK3B/GSTO1/GUCY1A2/INS/JPH4/LAT2/MC1R/MCOLN1/MCTP1/MCTP2/MT2A/MYO5A/NFATC1/NMUR1/NPR1/NRG1/NUDT4/P2RX4/P2RX7/P2RY6/PDE3A/PLCE1/PLEK/PPP3CB/PRKCA/PTGER2/PTGFR/PTPRC/RASD1/RAS…	83
GO:1901293	SP-7	BP	GO:1901293	nucleoside phosphate biosynthetic process	83/2967	365/17913	0.00125884	0.0135359	0.0100173	AAAS/ACAT1/ACSBG2/ADCY3/ADCY7/ADORA2B/ADPGK/ADSL/ADSSL1/AK5/AMPD1/AMPD3/ATIC/ATP5F1A/ATP5MG/TIGAR/CBR4/CDS1/DHTKD1/ELOVL6/ENO1/ENO2/FASN/FBP1/GARS/GUCY1A2/HK3/HPRT1/IDH2/IMPDH1/INS/KMO/KYNU/LDHC/GPAT3/NADK/NCOR1/NME1/NME7/NMNAT3/NPR1/NUP210/NUP37/NUP43/NUPR1/OGT/P2RX7/PAICS/PAPSS1/PAPSS2/PARP16/PDHA1/PDP2/PFAS/PGK1/PGM1/PINK1/PKM/PNKP/PPARGC1A/PPAT/PRKAG1/PTGIS/PTGS2/HACD2/RAD50/RRM1/RRM2/SLC25A1…	83
GO:0010876	SP-7	BP	GO:0010876	lipid localization	83/2967	366/17913	0.00136889	0.0143418	0.0106137	ABCA1/ABCA5/ABCA7/ABCB4/ABCC3/ABCC4/ABCG1/PLIN2/AGT/AGTR1/APOBR/APOC1/APOC2/APOC4/APOE/APOL1/APOL6/AQP9/ATP9A/BMP6/BSCL2/LAMTOR1/CD36/CEL/CETP/CHKA/CLN8/CPT2/CROT/EDN1/EHD1/FABP4/ESYT1/GHRL/GM2A/GULP1/HEXB/IL6/INHBA/LCAT/LDLR/LEP/LPL/MFSD2A/MIF/NCOA1/NCOR1/NFKB1/NPC1/NPC2/NR1H3/OSBP2/OSBPL2/OSBPL7/OSBPL9/P2RX4/P2RX7/PRKN/PLTP/PPARG/PTPN2/REN/RETN/SCARB1/SCP2/SLC25A17/SLC27A1/SLC27A4/SOAT1/SOAT2/S…	83
GO:0051056	SP-7	BP	GO:0051056	regulation of small GTPase mediated signal transduction	82/2967	316/17913	1.30297e-05	0.000415933	0.000307813	ABCA1/ABL1/AMOT/KANK2/APOE/ARFGEF2/ARHGAP15/ARHGAP22/ARHGAP25/ARHGAP26/ARHGAP28/ARHGAP30/ARHGAP9/ARHGDIA/ARHGDIB/ARHGEF10/ARHGEF12/ARHGEF16/ARHGEF18/ARHGEF2/ARHGEF4/ARHGEF5/ARHGEF6/ARHGEF7/ARHGEF9/ARRB1/FAM13B/ARHGEF39/CBL/ARHGAP31/CHN1/CSF1/DAB2IP/DNM2/ECT2/EPHB2/EPS8L1/F2RL1/FARP1/FBP1/FGD2/FGD3/FGD4/RALGAPA1/GARNL3/ARHGEF25/GMIP/GRB2/ARHGAP45/ITGA3/KALRN/RALGAPB/LYN/MADD/MFN2/MYO9A/NF1/NRG1/OG…	82
GO:0002218	SP-7	BP	GO:0002218	activation of innate immune response	82/2967	319/17913	1.89107e-05	0.000544148	0.000402699	BTK/CARD9/CD14/CD209/CD300A/CD300LF/CD36/CLEC10A/CLEC4A/CLEC7A/COLEC12/CREBBP/CTSB/CTSK/CTSL/CTSS/CYBA/DAB2IP/ESR1/F2RL1/FBXW11/FCER1G/FCRL3/GFI1/HAVCR2/HCK/HSPA1B/ICAM3/IFI16/IRAK1/IRAK2/IRF7/ITCH/ITGAM/ITGB2/LGMN/LILRA2/LY96/LYN/TAB3/MAPKAPK3/MARCO/MFHAS1/MNDA/MUC17/NFKB1/NFKBIL1/NLRC4/NOD2/NR1D1/NR1H3/PAK1/PIK3R4/PQBP1/PRKCE/PSMA6/PSMC1/PSMC2/PSMD5/PSME2/PTPN22/PTPRS/PYCARD/PYHIN1/RAF1/RELB/RF…	82
GO:0006631	SP-7	BP	GO:0006631	fatty acid metabolic process	82/2967	339/17913	0.00017899	0.00280602	0.00207661	AACS/ACAA2/ACOT11/ACOT4/ACSBG2/AIG1/ALDH3A2/ALDH5A1/ALOX15B/ALOX5/ALOX5AP/AOAH/APOC1/APOC2/ABHD16A/PRXL2B/C1QTNF2/ADTRP/CBR4/CD36/CD74/CEL/CPT2/CRAT/CROT/CRYL1/CYGB/CYP1B1/CYP2C8/CYP4F11/ECI1/DECR2/EDN1/ELOVL6/ETFDH/FABP5/FADS1/FADS3/FASN/GGT1/GPX1/GSTA1/GSTP1/HACL1/INS/INSIG1/LEP/LPIN1/LPL/PLA2G15/MECR/MGLL/MIF/MYO5A/NR1H3/OLAH/OXSM/PCCA/PCCB/PDP2/PER2/PEX7/PON2/PPARG/PPARGC1A/PRKAG1/PTGDS/PTGIS…	82
GO:0000280	SP-7	BP	GO:0000280	nuclear division	82/2967	357/17913	0.000985169	0.0113926	0.00843117	AAAS/ANLN/ARHGEF10/ASPM/AURKA/AURKB/AURKC/BMP7/BUB1B/C11orf80/RGCC/BORA/CALR/CCDC8/CCNA1/CCNB1IP1/CD28/CDC20/CDCA5/CDKN1C/CDT1/CENPE/CENPF/CKS2/DLGAP5/DUSP1/EDN1/EPS8/ESPL1/FANCD2/H2AFY/HNRNPU/HSPA1B/INO80/INS/MARF1/KIF11/KIFC1/MKI67/MLH1/MLH3/KIF20B/MYBL2/NCAPG/NCAPH/NDC80/NEK6/NSFL1C/NUSAP1/PCID2/PDE3A/PHF13/PHIP/PINX1/PKMYT1/PLK1/TENT4A/PPP1R9B/PRC1/PRMT5/RAD50/SGO1/SGO2/SMC1A/RCC1/SPAG5/SPHK1…	82
GO:0009165	SP-7	BP	GO:0009165	nucleotide biosynthetic process	82/2967	360/17913	0.00127484	0.01366	0.0101091	AAAS/ACAT1/ACSBG2/ADCY3/ADCY7/ADORA2B/ADPGK/ADSL/ADSSL1/AK5/AMPD1/AMPD3/ATIC/ATP5F1A/ATP5MG/TIGAR/CBR4/CDS1/DHTKD1/ELOVL6/ENO1/ENO2/FASN/FBP1/GARS/GUCY1A2/HK3/HPRT1/IDH2/IMPDH1/INS/KMO/KYNU/LDHC/GPAT3/NADK/NCOR1/NME1/NME7/NMNAT3/NPR1/NUP210/NUP37/NUP43/NUPR1/OGT/P2RX7/PAICS/PAPSS1/PAPSS2/PARP16/PDHA1/PDP2/PFAS/PGK1/PGM1/PINK1/PKM/PNKP/PPARGC1A/PPAT/PRKAG1/PTGIS/PTGS2/HACD2/RAD50/RRM1/RRM2/SLC25A1…	82
GO:00057691	SP-7	CC	GO:0005769	early endosome	81/3032	340/18678	0.000170458	0.00285206	0.00245075	ABCA7/ADRB2/AP4M1/APOC2/APOE/ARRDC4/ASTN2/ATP9A/BOK/LAMP5/CD22/CD4/CD8B/CMTM6/CORO1A/CXCR4/ACKR1/DERL2/DNER/EHD1/EPHA4/EPHB1/EPS15/F2RL1/FGD2/GGA2/GPNMB/HAVCR2/HPS6/HSD17B6/IGF2R/INPP5F/ITCH/KIFC1/LDLR/LITAF/LRP6/MIB2/MME/MTMR4/MYO5A/NAPEPLD/NCSTN/PACSIN2/PHB/PI4K2A/CYTIP/PSEN2/PTPN1/RAB11FIP5/RAB1A/RAB22A/RABGEF1/RFTN1/RIN3/RND2/ENTR1/SLC11A2/SNX20/SNX1/SNX19/SNX6/SNX8/SORT1/SPHK1/STEAP4/TFRC/TL…	81
GO:0070663	SP-7	BP	GO:0070663	regulation of leukocyte proliferation	81/2967	214/17913	4.71424e-14	1.15574e-11	8.55313e-12	AIF1/BTK/BTN2A2/CASP3/CCDC88B/CCL5/CCR2/CD1D/CD209/CD22/CD276/CD28/CD300A/CD320/CD38/CD3E/CD4/CD40LG/CD6/CD70/CD74/CD81/CLECL1/CORO1A/CSF1/SASH3/DLG5/DNAJA3/GPR183/EBI3/FCGR2B/FCRL3/GLMN/GPNMB/GSTP1/HAVCR2/HES1/HHEX/HLA-DMB/HLA-DPA1/ICOSLG/IL10/IL12RB1/IL23A/IL2RA/IL5RA/IL6/IL7/IDO1/INPP5D/ITCH/LEP/LGALS3/LGALS9/LILRB1/LST1/LYN/MAPK8IP1/MIF/MNDA/NCKAP1L/PAWR/PRKCQ/PTPN22/PTPN6/PTPRC/PYCARD/RAC2/R…	81
GO:1903039	SP-7	BP	GO:1903039	positive regulation of leukocyte cell-cell adhesion	81/2967	214/17913	4.71424e-14	1.15574e-11	8.55313e-12	AIF1/BTN2A2/PIK3R6/CCDC88B/CCL2/CCL21/CCL5/CCR2/CD1D/CD209/CD27/CD276/CD28/CD3E/CD4/CD40LG/CD6/CD70/CD74/CD80/CD81/CD83/CD86/CLECL1/CORO1A/CSK/SASH3/DNAJA3/DOCK8/DPP4/EBI3/EFNB3/GATA3/GLI2/GLI3/GRAP2/GRB2/HAS2/HAVCR2/HES1/HLA-DMB/HLA-DPA1/ICAM1/ICOS/ICOSLG/IFNG/IL12RB1/IL23A/IL2RA/IL6/IL7/IRAK1/ITGB2/LCK/LEP/LGALS9/LILRB1/LILRB4/LYN/MAP3K8/NCKAP1L/NLRP3/NOD2/PAK1/PDCD1/PIK3R1/PRKCQ/PTAFR/PTPN6/PT…	81
GO:0031098	SP-7	BP	GO:0031098	stress-activated protein kinase signaling cascade	81/2967	278/17913	9.84385e-08	6.93483e-06	5.13214e-06	ADORA2B/AGT/AKR1B1/ARHGEF5/ARHGEF6/ARL6IP5/AXIN1/BIRC7/CARD9/CCL21/CD27/CD40LG/CRYAB/DAB2IP/DUSP1/DUSP9/DVL2/EDN1/EPHA4/EPHB1/F2RL1/FBXW11/FCGR2B/FGD2/GADD45A/GADD45B/GSTP1/HGF/HIPK3/HMGCR/IL26/IRAK1/IRAK2/ITCH/LEP/LGALS9/LYN/TAB3/MAP3K8/MAP4K1/MAPK13/MAPK8IP1/MECOM/MFHAS1/MMP8/MYC/NCOR1/NFKB1/NOD2/NRK/PAK1/PRKN/PBK/PER1/PINK1/PRDX1/PTGER4/PTPN1/PTPN22/PYCARD/RASSF2/ROR2/SEMA3A/SERPINF2/SFRP1/SFR…	81
GO:0036293	SP-7	BP	GO:0036293	response to decreased oxygen levels	81/2967	365/17913	0.0029102	0.0243159	0.0179951	ABAT/ACAA2/ADM/ADSL/AGTRAP/AIFM1/ALDH3A1/ANGPTL4/ANKRD1/ASCL2/ATF4/BMP7/TIGAR/RGCC/CASP3/CBL/CCNA2/CD38/CHRNA7/CPEB1/CREBBP/CRYAB/CXCL12/CXCR4/CYBA/CYBB/CYGB/DDAH1/DPP4/E2F1/EDN1/EDNRA/EEF2K/EIF4EBP1/ENO1/EPAS1/HMOX1/ICAM1/IRAK1/ITGA2/AJUBA/KCNMB1/LEP/LIMD1/MDM2/MYC/NDRG1/NF1/MGARP/PAK1/PDLIM1/PGK1/PINK1/PKM/PLOD1/PPARGC1A/PRKCE/PSEN2/PSMA6/PSMC1/PSMC2/PSMD5/PSME2/PTGIS/PTGS2/RAF1/RBPJ/ROCK2/RORA…	81
GO:0072330	SP-7	BP	GO:0072330	monocarboxylic acid biosynthetic process	80/2967	318/17913	5.32254e-05	0.00109743	0.000812159	AAAS/ABAT/ADPGK/ALDH1A3/ALOX15B/ALOX5/ALOX5AP/APOC1/APOC2/ASNS/TIGAR/PRXL2B/CBR4/CD74/CSPG4/CYP27A1/CYP2C8/DECR2/DHRS9/DHTKD1/EDN1/ELOVL6/ENO1/ENO2/FABP5/FADS1/FADS3/FASN/FBP1/HK3/HSD3B7/IDO1/INS/INSIG1/KMO/LDHC/LPL/MECR/MGLL/MIF/MYO5A/NCOR1/NR1D1/NR1H3/NUP210/NUP37/NUP43/NUPR1/OGT/OLAH/OSBPL2/OSBPL7/OSBPL9/OXSM/P2RX7/PER2/PGK1/PGM1/PKM/PPARGC1A/PRKAG1/PTGDS/PTGIS/PTGS1/PTGS2/HACD2/QKI/RBP1/RDH10…	80
GO:0031589	SP-7	BP	GO:0031589	cell-substrate adhesion	80/2967	322/17913	8.37478e-05	0.00154606	0.00114416	ABL1/ACTN2/AGR2/ARHGEF7/BCAM/TMEM8B/CALR/CCDC80/CCL21/CD36/CD3E/CD96/CDK6/CIB1/COL16A1/COL1A1/CORO1A/CORO2B/CSF1/DNM2/DOCK1/EGFLAM/EMP2/EPB41L5/DMTN/EPDR1/EPHB1/EPHB3/FBLN5/FN1/FREM1/GAS6/GSK3B/HAS2/HPSE/ITGA1/ITGA10/ITGA2/ITGA3/ITGA5/ITGA7/ITGAL/ITGB2/ITGB5/ITGB7/AJUBA/L1CAM/LAMB1/MACF1/MELTF/MMP12/MYO1G/NEDD9/NF1/NPNT/PARVG/PIK3R1/PIP5K1A/FERMT2/PPFIA2/PREX1/PRKCE/PTK2/RAB1A/RAC2/RAC3/ROCK2/SEM…	80
GO:0007599	SP-7	BP	GO:0007599	hemostasis	80/2967	336/17913	0.000361554	0.00496853	0.00367698	ABAT/ADRA2B/ANXA8/APOE/ARRB1/PIK3R6/ADTRP/CAPZB/CD36/CD40LG/CD59/COL1A1/COL1A2/CSRP1/CYP4F11/DOCK1/DOCK8/EDN1/EHD1/DMTN/F12/F2RL1/F3/FAP/FCER1G/FLI1/GAS6/GATA3/GNA12/GNA15/HIST1H3F/HPS4/HPS6/HPSE/IL6/ITGA2/KLKB1/LCK/LCP2/LYN/MFN2/MYH9/P2RX4/P2RX7/PAPSS2/PF4V1/PIK3CG/PIK3R1/PLAUR/PLEK/PRKCA/PRKCB/PRKCE/PRKCQ/PROC/PROCR/PTPN6/RAF1/SCUBE1/SERPINA1/SERPINB2/SERPINE1/SERPINE2/SERPINF2/SLC7A11/SRF/UBAS…	80
GO:0032970	SP-7	BP	GO:0032970	regulation of actin filament-based process	80/2967	341/17913	0.000583274	0.00740143	0.00547745	ABL1/ACTN2/ADD2/ARHGDIA/ARHGDIB/ARHGEF10/ARHGEF5/ATP1A1/BAIAP2/STAP1/RGCC/CACNA1C/CAPG/CCL21/CCL24/CDK5R1/CFL1/CFL2/CIT/CORO1A/CORO1B/CORO2B/CSF1R/CXCL12/DSC2/DSP/ECT2/EDN1/ELN/DMTN/EPS8/F11R/F2RL1/GMFG/GRB2/HCK/HCLS1/ICAM1/IQGAP2/JMY/KCNE3/KCNJ2/LIMK1/LMOD1/MKKS/MYBPC3/MYH9/MYLK2/NCKAP1L/NEB/NTF3/NTRK3/PAK1/PRKN/PIK3R1/PLEK/PPM1E/PREX1/PRKCE/PTGER4/PYCARD/CARMIL2/ROCK2/SCIN/SEMA3E/SERPINF2/SFRP1…	80
GO:0022627	SP-14	CC	GO:0022627	cytosolic small ribosomal subunit	8/542	39/18678	1.32841e-05	0.000217416	0.000188774	DDX3X/RPS14/RPS15/RPS19/RPS20/RPS21/RPS7/RPS9	8
GO:0030880	SP-14	CC	GO:0030880	RNA polymerase complex	8/542	87/18678	0.00374691	0.0391432	0.0339865	CDC73/GTF2H5/TENT2/POLR1C/POLR2F/POLR2I/POLR3D/TAF6	8
GO:0042255	SP-14	BP	GO:0042255	ribosome assembly	8/520	26/17913	4.70804e-07	5.51282e-05	5.30119e-05	DDX3X/EIF2A/ERAL1/MPV17L2/EIF6/RPL11/RPS14/RPS19	8
GO:00226271	SP-9	CC	GO:0022627	cytosolic small ribosomal subunit	8/480	39/18678	5.47873e-06	0.000871117	0.000768944	LARP4/RPS11/RPS12/RPS13/RPS15A/RPS25/RPS27A/RPS5	8
GO:00159351	SP-9	CC	GO:0015935	small ribosomal subunit	8/480	67/18678	0.000309719	0.0135025	0.0119188	LARP4/RPS11/RPS12/RPS13/RPS15A/RPS25/RPS27A/RPS5	8
GO:00056841	SP-9	CC	GO:0005684	U2-type spliceosomal complex	8/480	76/18678	0.000732387	0.0232899	0.0205582	CDC40/IK/LSM3/PHF5A/PRPF3/SF3B1/SNRPB/SRRM2	8
GO:0097525	SP-9	CC	GO:0097525	spliceosomal snRNP complex	8/480	78/18678	0.000871006	0.0259669	0.0229212	CD2BP2/DDX23/LSM3/PHF5A/PRPF3/SF3B1/SNRPA/SNRPB	8
GO:0030532	SP-9	CC	GO:0030532	small nuclear ribonucleoprotein complex	8/480	86/18678	0.00164971	0.046289	0.0408597	CD2BP2/DDX23/LSM3/PHF5A/PRPF3/SF3B1/SNRPA/SNRPB	8
GO:0009060	SP-9	BP	GO:0009060	aerobic respiration	8/460	68/17913	0.000341022	0.0404525	0.0388963	ATP5F1D/COX6B1/COX8A/CS/IDH3G/ME3/SDHC/UQCRC1	8
GO:0070603	SP-4	CC	GO:0070603	SWI/SNF superfamily-type complex	8/407	68/18678	0.000111898	0.00972728	0.00838903	ACTR8/CHD4/HDAC2/RBBP7/SMARCA1/SMARCA2/SMARCA5/YEATS4	8
GO:1904949	SP-4	CC	GO:1904949	ATPase complex	8/407	92/18678	0.000895907	0.0436307	0.0376281	ACTR8/CHD4/HDAC2/RBBP7/SMARCA1/SMARCA2/SMARCA5/YEATS4	8
GO:0006188	SP-7	BP	GO:0006188	IMP biosynthetic process	8/2967	10/17913	1.84137e-05	0.000532348	0.000393966	ADSL/AMPD1/AMPD3/ATIC/HPRT1/PAICS/PFAS/PPAT	8
GO:0046040	SP-7	BP	GO:0046040	IMP metabolic process	8/2967	10/17913	1.84137e-05	0.000532348	0.000393966	ADSL/AMPD1/AMPD3/ATIC/HPRT1/PAICS/PFAS/PPAT	8
GO:0002468	SP-7	BP	GO:0002468	dendritic cell antigen processing and presentation	8/2967	12/17913	0.000147686	0.00240097	0.00177685	CCL21/CD68/CD74/CLEC4A/FCGR2B/NOD2/SLC11A1/THBS1	8
GO:0060100	SP-7	BP	GO:0060100	positive regulation of phagocytosis, engulfment	8/2967	12/17913	0.000147686	0.00240097	0.00177685	ABCA7/STAP1/CD36/F2RL1/ITGA2/NCKAP1L/PPARG/ANO6	8
GO:1902563	SP-7	BP	GO:1902563	regulation of neutrophil activation	8/2967	12/17913	0.000147686	0.00240097	0.00177685	CD300A/FCGR2B/GRN/ITGAM/ITGB2/PRAM1/PTAFR/SYK	8
GO:1905155	SP-7	BP	GO:1905155	positive regulation of membrane invagination	8/2967	12/17913	0.000147686	0.00240097	0.00177685	ABCA7/STAP1/CD36/F2RL1/ITGA2/NCKAP1L/PPARG/ANO6	8
GO:0045086	SP-7	BP	GO:0045086	positive regulation of interleukin-2 biosynthetic process	8/2967	13/17913	0.000328071	0.00460125	0.00340518	CD28/CD3E/CD4/CD80/CD86/GLMN/PRKCQ/PTPRC	8
GO:0010759	SP-7	BP	GO:0010759	positive regulation of macrophage chemotaxis	8/2967	15/17913	0.00119889	0.0130747	0.00967601	C3AR1/C5AR1/CCL5/CMKLR1/CSF1/RARRES2/THBS1/TRPV4	8
GO:0043584	SP-7	BP	GO:0043584	nose development	8/2967	15/17913	0.00119889	0.0130747	0.00967601	ALDH1A3/CHD7/GLI3/GNG8/HESX1/RDH10/SIX4/STRA6	8
GO:0002830	SP-7	BP	GO:0002830	positive regulation of type 2 immune response	8/2967	16/17913	0.00205119	0.0195213	0.0144468	CD74/CD81/CD86/GATA3/IL6/IDO1/NLRP3/NOD2	8
GO:0045780	SP-7	BP	GO:0045780	positive regulation of bone resorption	8/2967	16/17913	0.00205119	0.0195213	0.0144468	CA2/PLEKHM1/PPARGC1B/PRKCA/SYK/TFRC/DCSTAMP/TNFRSF11A	8
GO:0046852	SP-7	BP	GO:0046852	positive regulation of bone remodeling	8/2967	16/17913	0.00205119	0.0195213	0.0144468	CA2/PLEKHM1/PPARGC1B/PRKCA/SYK/TFRC/DCSTAMP/TNFRSF11A	8
GO:0090335	SP-7	BP	GO:0090335	regulation of brown fat cell differentiation	8/2967	16/17913	0.00205119	0.0195213	0.0144468	FNDC5/HNRNPU/INS/LEP/NAPEPLD/PRDM16/PTGS2/TRPV4	8
GO:0010744	SP-7	BP	GO:0010744	positive regulation of macrophage derived foam cell differentiation	8/2967	17/17913	0.00331586	0.0267286	0.0197806	AGT/AGTR1/ALOX15B/CD36/CSF1/CSF2/LPL/NFKB1	8
GO:0032740	SP-7	BP	GO:0032740	positive regulation of interleukin-17 production	8/2967	17/17913	0.00331586	0.0267286	0.0197806	CCL1/IL23A/IL6/LY9/NOD2/PRKCQ/SLAMF6/SPHK1	8
GO:1901524	SP-7	BP	GO:1901524	regulation of mitophagy	8/2967	17/17913	0.00331586	0.0267286	0.0197806	TIGAR/CLEC16A/MFN2/PRKN/PINK1/RNF41/TOMM7/VPS13D	8
GO:1903975	SP-7	BP	GO:1903975	regulation of glial cell migration	8/2967	17/17913	0.00331586	0.0267286	0.0197806	STAP1/CCR2/CSF1/GPR183/IDH2/P2RX4/TIAM1/TREM2	8
GO:1903980	SP-7	BP	GO:1903980	positive regulation of microglial cell activation	8/2967	17/17913	0.00331586	0.0267286	0.0197806	STAP1/C1QA/CTSC/TAFA3/ITGAM/ITGB2/MMP8/TREM2	8
GO:0046641	SP-7	BP	GO:0046641	positive regulation of alpha-beta T cell proliferation	8/2967	18/17913	0.00511033	0.0362934	0.0268591	CCR2/CD28/CD3E/CD81/EBI3/IL23A/LGALS9/PTPRC	8
GO:0051782	SP-7	BP	GO:0051782	negative regulation of cell division	8/2967	18/17913	0.00511033	0.0362934	0.0268591	ASPM/AURKB/BLM/E2F7/E2F8/INTU/MYC/SUSD2	8
GO:0090330	SP-7	BP	GO:0090330	regulation of platelet aggregation	8/2967	18/17913	0.00511033	0.0362934	0.0268591	ABAT/DMTN/LYN/PRKCA/PRKCQ/SERPINE2/UBASH3B/SYK	8
GO:0098581	SP-7	BP	GO:0098581	detection of external biotic stimulus	8/2967	18/17913	0.00511033	0.0362934	0.0268591	CD1D/LY96/NLRC4/NOD2/SCARB1/TLR4/TLR6/TREM2	8
GO:1904469	SP-7	BP	GO:1904469	positive regulation of tumor necrosis factor secretion	8/2967	18/17913	0.00511033	0.0362934	0.0268591	AKAP12/FRMD8/HAVCR2/LGALS9/LILRA2/LILRA5/LPL/MMP8	8
GO:0021756	SP-7	BP	GO:0021756	striatum development	8/2967	19/17913	0.00756119	0.0467186	0.0345743	ALDH1A3/BBS2/BCL11B/FOXP2/HPRT1/INHBA/MKKS/SLC7A11	8
GO:0034104	SP-7	BP	GO:0034104	negative regulation of tissue remodeling	8/2967	19/17913	0.00756119	0.0467186	0.0345743	AGT/CD38/CSK/IL6/INPP5D/P2RX7/SFRP1/TNFAIP3	8
GO:0043691	SP-7	BP	GO:0043691	reverse cholesterol transport	8/2967	19/17913	0.00756119	0.0467186	0.0345743	ABCA1/ABCA5/ABCG1/APOC2/APOE/CETP/LCAT/SCARB1	8
GO:1901881	SP-7	BP	GO:1901881	positive regulation of protein depolymerization	8/2967	19/17913	0.00756119	0.0467186	0.0345743	ACTN2/CFL1/CFL2/F2RL1/PLEK/CARMIL2/STMN2/TRPV4	8
GO:0031432	SP-7	MF	GO:0031432	titin binding	8/2955	13/16969	0.000468722	0.0222751	0.0197727	ACTN2/ANKRD1/CALM1/CALM3/CAPN3/MYBPC3/TCAP/TRIM63	8
GO:0030676	SP-7	MF	GO:0030676	Rac guanyl-nucleotide exchange factor activity	8/2955	14/16969	0.000926767	0.0295669	0.0262453	ARHGEF2/ARHGEF4/DOCK2/EPS8L1/FARP1/TIAM1/VAV1/VAV3	8
GO:00199331	SP-18	BP	GO:0019933	cAMP-mediated signaling	8/198	143/17913	0.000192462	0.0204846	0.0184387	ADCY4/APLNR/CALCRL/DEFB1/RAMP2/RAMP3/RAPGEF4/VIP	8
GO:0019935	SP-18	BP	GO:0019935	cyclic-nucleotide-mediated signaling	8/198	166/17913	0.000526285	0.0401541	0.0361437	ADCY4/APLNR/CALCRL/DEFB1/RAMP2/RAMP3/RAPGEF4/VIP	8
GO:0001936	SP-18	BP	GO:0001936	regulation of endothelial cell proliferation	8/198	170/17913	0.000615872	0.0434651	0.0391241	APLNR/DLL4/EGFL7/FLT1/KDR/MDK/PPP1R16B/TEK	8
GO:0000775	SP-22	CC	GO:0000775	chromosome, centromeric region	8/191	185/18678	0.000646588	0.0295706	0.025393	GPATCH11/CCNB1/NUP133/PAFAH1B1/PDS5A/PPP2R5A/SMC3/SUGT1	8
GO:00199021	SP-12	MF	GO:0019902	phosphatase binding	8/154	177/16969	0.00021411	0.0306178	0.0289613	AKAP11/BCL2/DLG1/DLG3/DLG4/GTF2F1/STAU1/TRAF2	8
GO:0019730	SP-23	BP	GO:0019730	antimicrobial humoral response	8/136	106/17913	1.44897e-06	0.000562491	0.000527731	GNLY/ITLN1/LTF/PGLYRP1/PI3/PLA2G2A/S100A8/S100A9	8
GO:0031406	SP-23	MF	GO:0031406	carboxylic acid binding	8/130	176/16969	6.33018e-05	0.00642274	0.00610416	FABP3/FOLR3/OTC/PADI4/S100A8/S100A9/SELP/SERPINA5	8
GO:0043177	SP-23	MF	GO:0043177	organic acid binding	8/130	178/16969	6.85388e-05	0.00642274	0.00610416	FABP3/FOLR3/OTC/PADI4/S100A8/S100A9/SELP/SERPINA5	8
GO:0051403	SP-7	BP	GO:0051403	stress-activated MAPK cascade	79/2967	271/17913	1.37804e-07	8.98509e-06	6.64945e-06	ADORA2B/AGT/ARHGEF5/ARHGEF6/ARL6IP5/AXIN1/BIRC7/CARD9/CCL21/CD27/CD40LG/CRYAB/DAB2IP/DUSP1/DUSP9/DVL2/EDN1/EPHA4/EPHB1/F2RL1/FBXW11/FCGR2B/FGD2/GADD45A/GADD45B/GSTP1/HGF/HIPK3/HMGCR/IL26/IRAK1/IRAK2/ITCH/LEP/LGALS9/TAB3/MAP3K8/MAP4K1/MAPK13/MAPK8IP1/MECOM/MFHAS1/MMP8/MYC/NCOR1/NFKB1/NOD2/NRK/PAK1/PRKN/PBK/PER1/PINK1/PRDX1/PTGER4/PTPN1/PTPN22/PYCARD/RASSF2/ROR2/SEMA3A/SERPINF2/SFRP1/SFRP2/SH3RF2/S…	79
GO:0051235	SP-7	BP	GO:0051235	maintenance of location	79/2967	286/17913	1.49092e-06	6.719e-05	4.97242e-05	ABCA1/ABCG1/ABL1/PLIN2/ANK3/APOC4/APOE/ASPM/ATP7B/BARD1/BSCL2/SYNE3/CACNA1C/CALM1/CALM3/CALR/CAPN3/CCL21/CD36/CD4/CHD7/CLIC2/CORO1A/CXCL10/CYBA/DBN1/EHD1/EPB41L3/FAF1/FASLG/FTH1/GAA/GM2A/GSTO1/HEXB/HNRNPU/IL10/IL6/INSIG1/JPH4/CEMIP/LCK/LEP/LETM1/LPL/NRROS/LYN/MCOLN1/MYO5A/NFKB1/NFKBIE/NFKBIL1/NR1H3/P2RX7/P2RY6/PINK1/PPARG/PRKCE/PTPN2/PTPN6/PTPRC/RANGAP1/RYR1/SCARB1/SCIN/SKP1/SLC8B1/SLC25A23/SNCA/…	79
GO:0050678	SP-7	BP	GO:0050678	regulation of epithelial cell proliferation	79/2967	369/17913	0.00836841	0.0498694	0.036906	AGGF1/AGTR1/JAML/APOE/ATP5F1A/BCL11B/BMP6/RGCC/MYDGF/C5AR1/CCL2/CCL24/CCL5/CD109/CDK6/CDKN1C/CXCL12/CYBA/DAB2IP/F3/FOXP2/GATA3/GHRL/GLUL/GPX1/GRN/HAS2/HES1/HMOX1/HPN/IFT80/IL10/IL26/INTU/LAMB1/LEP/LIMS2/MMP12/MTSS1/MYC/NF1/NME1/NOD2/NR1D1/NR4A1/NRP2/NUPR1/OSR1/PDCL3/PPARG/PRKCA/PRKD1/PRKD2/RGN/RTN4/RUNX3/SAV1/SERPINF1/SFN/SFRP1/SFRP2/SIX4/SMAD3/SPARC/STAT1/STAT5A/STXBP4/SULF1/SULF2/TGFA/THBS1/TNF…	79
GO:0002573	SP-7	BP	GO:0002573	myeloid leukocyte differentiation	78/2967	201/17913	2.91473e-14	8.12016e-12	6.00936e-12	BATF/PRXL2A/C1QC/CA2/CCR1/CD109/CD4/CD74/CD81/CDK6/CEBPA/CEBPE/CSF1/CSF1R/CSF2/CTNNBIP1/GPR183/EIF2AK1/ESRRA/F2RL1/FAM20C/FASN/FCER1G/FSTL3/GAB2/GAB3/GATA3/HCLS1/IFI16/IFNG/IL23A/INHBA/INPP5D/IRF7/LILRB1/LILRB3/LILRB4/NRROS/LYN/MAFB/MITF/MMP9/MYC/MYH9/NF1/NME1/OSCAR/PIK3R1/PIR/POU4F1/PPARG/PPARGC1B/PRKCA/PTPN2/RASSF2/RBPJ/RELB/ROR2/SBNO2/SFRP1/SH3PXD2A/SIGLEC15/SNX10/SPI1/UBASH3B/TFRC/TLR4/DCSTAM…	78
GO:00420631	SP-7	BP	GO:0042063	gliogenesis	78/2967	285/17913	2.54441e-06	0.000106813	7.90472e-05	ABL1/ARHGEF10/ASCL2/AZU1/B4GALT5/BOK/STAP1/C1QA/C5AR1/CCL2/CCR2/CDK5R1/CDK5R2/CDK6/CNP/CNTNAP1/CSF1/CSF1R/CSK/CSPG4/CXCR4/DAB2IP/DNER/DTX1/DUSP15/E2F1/GPR183/EPHA4/ETV5/EZH2/GAP43/GLI3/ADGRG6/GRN/GSTP1/HES1/HEXB/IDH2/IL6/KLF15/LAMA2/LAMB1/LDLR/MBOAT7/LGI4/NRROS/LYN/MATN2/MMP24/NAB2/NCSTN/NDRG1/NF1/NLGN3/NR1D1/NRG1/NTRK3/P2RX4/PHGDH/PLAG1/PPARG/PRMT5/RNF10/ROR1/ROR2/RTN4/SERPINE2/SPINT1/TIAM1/TLR4…	78
GO:0032147	SP-7	BP	GO:0032147	activation of protein kinase activity	78/2967	303/17913	2.82829e-05	0.000753677	0.000557761	ABL1/ADCY3/ADCY7/ADCY8/ADORA2B/ADRA2B/ADRB2/AGT/ALK/ARRB1/AVPI1/AXIN1/BIRC7/RGCC/C1QTNF2/C5AR1/CCL5/CD300A/CD40LG/CD74/CD81/CDK5R1/CHRNA7/CSPG4/CXCR4/DAB2IP/DUSP6/DUSP9/ECT2/EMP2/FPR1/GADD45A/GADD45B/GAS6/GHRL/GPRC5A/GPRC5C/GRM1/HGF/IL23A/INS/IRAK1/IRAK2/ITGA1/LEP/STRADA/MADD/TAB3/MAP3K8/MAP4K1/MAPKAPK3/NCKAP1L/NOD2/NRG1/NRK/NTF3/NTRK3/P2RX7/PEA15/PINK1/PLCE1/PRLR/PTPN1/PTPRC/RAF1/RIPK3/SLC11A1/S…	78
GO:0007596	SP-7	BP	GO:0007596	blood coagulation	78/2967	331/17913	0.000589956	0.00747075	0.00552875	ABAT/ADRA2B/ANXA8/APOE/ARRB1/PIK3R6/ADTRP/CAPZB/CD36/CD40LG/CD59/COL1A1/COL1A2/CSRP1/CYP4F11/DOCK1/DOCK8/EDN1/EHD1/DMTN/F12/F2RL1/F3/FAP/FCER1G/GAS6/GATA3/GNA12/GNA15/HIST1H3F/HPS4/HPS6/HPSE/IL6/ITGA2/KLKB1/LCK/LCP2/LYN/MFN2/MYH9/P2RX4/P2RX7/PAPSS2/PF4V1/PIK3CG/PIK3R1/PLAUR/PLEK/PRKCA/PRKCB/PRKCE/PRKCQ/PROC/PROCR/PTPN6/RAF1/SCUBE1/SERPINA1/SERPINB2/SERPINE1/SERPINE2/SERPINF2/SLC7A11/SRF/UBASH3B/S…	78
GO:0050817	SP-7	BP	GO:0050817	coagulation	78/2967	337/17913	0.00102562	0.0117936	0.00872793	ABAT/ADRA2B/ANXA8/APOE/ARRB1/PIK3R6/ADTRP/CAPZB/CD36/CD40LG/CD59/COL1A1/COL1A2/CSRP1/CYP4F11/DOCK1/DOCK8/EDN1/EHD1/DMTN/F12/F2RL1/F3/FAP/FCER1G/GAS6/GATA3/GNA12/GNA15/HIST1H3F/HPS4/HPS6/HPSE/IL6/ITGA2/KLKB1/LCK/LCP2/LYN/MFN2/MYH9/P2RX4/P2RX7/PAPSS2/PF4V1/PIK3CG/PIK3R1/PLAUR/PLEK/PRKCA/PRKCB/PRKCE/PRKCQ/PROC/PROCR/PTPN6/RAF1/SCUBE1/SERPINA1/SERPINB2/SERPINE1/SERPINE2/SERPINF2/SLC7A11/SRF/UBASH3B/S…	78
GO:0051260	SP-7	BP	GO:0051260	protein homooligomerization	78/2967	345/17913	0.0020427	0.0195213	0.0144468	ACAT1/ACPP/ACTN2/ADCY8/ALDH1A3/ALDH5A1/ALOX5AP/ANGPTL4/APOE/BID/BLM/BMF/NACC2/NACC1/C1QTNF2/CBR4/CD247/CD3E/CD79A/CLDN7/CLYBL/COLEC12/CRBN/CRYAB/DPYS/ECT2/EHD1/FBP1/FCER1G/GBP5/GLS/GLUL/HMOX1/HPRT1/HRK/ILDR1/KCNB1/KCNJ2/KCTD15/KCTD2/LETM1/LNX1/MARCKS/MAT1A/MCOLN1/MIF/NLRC4/OSBPL2/P2RX4/PDCD6IP/PEX5/PKD2L1/PKM/POLQ/PPAT/PRF1/PRND/PYCARD/RAD51/RBMX/RIPK3/RYR1/SAMHD1/SCUBE1/SHMT2/SLC1A5/SOD2/ATL1/SR…	78
GO:0002449	SP-7	BP	GO:0002449	lymphocyte mediated immunity	77/2967	293/17913	1.46157e-05	0.000454718	0.000336516	BATF/BTK/BTN3A2/PIK3R6/C1QA/C1QB/C1QC/C2/CCR2/CCR6/CD27/CD28/CD40LG/CD74/CD81/CD96/CFI/CORO1A/CTSC/CTSH/SASH3/EMP2/EXO1/FCER1G/FCGR2B/GATA3/GCNT3/GZMB/GZMM/HAVCR2/HLA-DQB1/HPRT1/ICAM1/IL10/IL12RB1/IL23A/IL27RA/IL6/INPP5D/IRF7/LAG3/LAMP1/LEP/LGALS9/LILRB1/MLH1/MYO1G/NCR3/NLRP3/P2RX7/POU2F2/PPP3CB/PRDX1/PRF1/PTPN6/PTPRC/RFTN1/RIPK3/SH2D1A/SH2D1B/SLA2/SLAMF6/SLAMF7/SLC11A1/SMAD7/SUSD4/TBX21/TFRC/TLR…	77
GO:0071214	SP-7	BP	GO:0071214	cellular response to abiotic stimulus	77/2967	310/17913	0.000113561	0.00197732	0.00146332	ACTR5/ADSSL1/AGT/AKR1B1/ANKRD1/ARHGEF2/ATF4/ATP1A1/AURKB/BLM/BMF/BMP6/CAMKMT/CALM1/CAPN3/CASP1/CASP3/CASP5/COL1A1/CREBBP/CRY2/CRYAB/CYBA/DNM2/ECT2/GADD45A/GATA3/GRB2/GRM1/HAMP/HVCN1/IFI16/INO80/ITGA2/KCNJ2/LETM1/LRRC8C/LRRC8D/LRRC8E/MAPK13/MC1R/MCOLN1/MDM2/MFAP4/MME/MMP7/MYC/NSMCE3/NFATC4/NFKB1/NMT1/PBK/PCNA/PIK3R1/PKD2L1/PTAFR/PTGER4/PTGS2/RAB11FIP5/RAD51/RAD51AP1/RCSD1/RELB/RHBDD1/SERPINB6/SFRP…	77
GO:0104004	SP-7	BP	GO:0104004	cellular response to environmental stimulus	77/2967	310/17913	0.000113561	0.00197732	0.00146332	ACTR5/ADSSL1/AGT/AKR1B1/ANKRD1/ARHGEF2/ATF4/ATP1A1/AURKB/BLM/BMF/BMP6/CAMKMT/CALM1/CAPN3/CASP1/CASP3/CASP5/COL1A1/CREBBP/CRY2/CRYAB/CYBA/DNM2/ECT2/GADD45A/GATA3/GRB2/GRM1/HAMP/HVCN1/IFI16/INO80/ITGA2/KCNJ2/LETM1/LRRC8C/LRRC8D/LRRC8E/MAPK13/MC1R/MCOLN1/MDM2/MFAP4/MME/MMP7/MYC/NSMCE3/NFATC4/NFKB1/NMT1/PBK/PCNA/PIK3R1/PKD2L1/PTAFR/PTGER4/PTGS2/RAB11FIP5/RAD51/RAD51AP1/RCSD1/RELB/RHBDD1/SERPINB6/SFRP…	77
GO:0006869	SP-7	BP	GO:0006869	lipid transport	77/2967	332/17913	0.00103491	0.0118549	0.00877326	ABCA1/ABCA5/ABCA7/ABCB4/ABCC3/ABCC4/ABCG1/PLIN2/AGT/AGTR1/APOBR/APOC1/APOC2/APOC4/APOE/APOL1/APOL6/AQP9/ATP9A/BMP6/LAMTOR1/CD36/CEL/CETP/CHKA/CLN8/CPT2/CROT/EDN1/FABP4/ESYT1/GHRL/GM2A/GULP1/INHBA/LCAT/LDLR/LEP/MFSD2A/MIF/NCOA1/NCOR1/NFKB1/NPC1/NPC2/NR1H3/OSBP2/OSBPL2/OSBPL7/OSBPL9/P2RX4/P2RX7/PRKN/PLTP/PPARG/REN/RETN/SCARB1/SCP2/SLC25A17/SLC27A1/SLC27A4/SOAT1/SOAT2/SPNS1/SPP1/SREBF2/STARD3/STRA6/…	77
GO:0051604	SP-7	BP	GO:0051604	protein maturation	77/2967	353/17913	0.00571412	0.0391743	0.0289911	ATP7B/C1QA/C1QB/C1QC/C2/C3AR1/C5AR1/AOPEP/CALR/CASP1/CASP3/CD59/CD81/CFB/CFI/CHAC1/CHCHD4/CIDEB/CMA1/CORIN/CREBBP/CST7/CTSH/CTSS/CTSZ/DHCR24/DNAJB11/DOHH/ENO1/F12/F3/CIAO2A/FURIN/GGT1/GLI3/HPN/IFI16/IL1R2/KLKB1/LGMN/MAGEF1/MDM2/MELTF/MME/MYH9/NAA15/NCSTN/NNAT/OGT/P2RX7/PCSK1/PCSK1N/PCSK7/PGK1/PHB/PISD/PMPCA/PRDX4/PSEN2/PYCARD/REN/RHBDD1/ASPRV1/SERPINE1/SERPINE2/SERPINF2/SERPINH1/SPON1/SRGN/SUSD4/…	77
GO:0001666	SP-7	BP	GO:0001666	response to hypoxia	77/2967	354/17913	0.00614453	0.0410685	0.0303929	ABAT/ACAA2/ADM/ADSL/AGTRAP/ALDH3A1/ANGPTL4/ANKRD1/ASCL2/BMP7/TIGAR/RGCC/CASP3/CCNA2/CD38/CHRNA7/CPEB1/CREBBP/CRYAB/CXCL12/CXCR4/CYBA/CYBB/CYGB/DDAH1/DPP4/E2F1/EDN1/EDNRA/EIF4EBP1/ENO1/EPAS1/HMOX1/ICAM1/IRAK1/ITGA2/AJUBA/KCNMB1/LEP/LIMD1/MDM2/MYC/NDRG1/NF1/MGARP/PAK1/PDLIM1/PGK1/PINK1/PKM/PLOD1/PPARGC1A/PRKCE/PSEN2/PSMA6/PSMC1/PSMC2/PSMD5/PSME2/PTGIS/PTGS2/RAF1/RBPJ/ROCK2/RORA/RWDD3/RYR1/SFRP1/SMA…	77
GO:0009615	SP-5	BP	GO:0009615	response to virus	77/2646	323/17913	9.49442e-06	0.0231757	0.0221065	ABCF3/ACTA2/ADAR/ANKRD17/AP1S1/APOB/APOBEC3F/APOBEC3G/BCL2L1/BCL3/CCL19/CCL22/CCL8/CD40/CLU/CXCL9/DCLK1/DDX1/DDX21/DHX36/ERCC6/EXOSC4/FAM111A/FCN3/GBP3/HMGA2/HSPB1/HTRA1/IFI27/IFI44/IFI44L/IFIT2/IFIT3/IFNW1/IKBKE/IL12A/IL15/IRF1/IRF2/ISG20/IRF9/LSM14A/LYST/MAP3K14/MICA/MICB/MX2/NLRC5/OAS1/OAS2/OAS3/OASL/PARP9/POLR3B/POLR3E/POLR3F/PSMA2/RELA/RIOK3/RNASE6/RNASEL/RNF125/RTP4/SELENOK/TMEM173/TNF/TRAF…	77
GO:0043235	SP-7	CC	GO:0043235	receptor complex	76/3032	292/18678	1.16629e-05	0.000320029	0.000274998	ABHD12/ABHD6/ADRB2/APBB1IP/CACNG5/CD14/CD247/CD36/CD3E/CD4/CD6/CD74/CD79A/CD8A/CD8B/CHRNA1/CHRNA7/CNIH3/CSF2RB/EPS8/GPR20/GPR63/GPR84/ADGRV1/GPRC5C/GRIN3B/GRM1/IL10RB/IL12RB1/IL2RA/IL2RB/IL6/IMPG2/IRAK1/ITGA1/ITGA10/ITGA2/ITGA3/ITGA5/ITGA7/ITGAD/ITGAL/ITGAM/ITGB2/ITGB5/ITGB7/ITGB8/LDLR/LY96/LYN/MCOLN1/NPNT/NPR1/NR1H3/NR3C2/NRP2/NTRK3/PKD2L1/PLXNA3/PLXNB1/PTPN6/PTPRN2/RNMT/ROR1/SKAP1/SMAD3/SYK/TFR…	76
GO:0032944	SP-7	BP	GO:0032944	regulation of mononuclear cell proliferation	76/2967	200/17913	2.24052e-13	5.1525e-11	3.81313e-11	AIF1/BTK/BTN2A2/CASP3/CCDC88B/CCL5/CCR2/CD1D/CD209/CD22/CD276/CD28/CD300A/CD320/CD38/CD3E/CD4/CD40LG/CD6/CD70/CD74/CD81/CLECL1/CORO1A/CSF1/SASH3/DLG5/DNAJA3/GPR183/EBI3/FCGR2B/FCRL3/GLMN/GPNMB/HAVCR2/HES1/HLA-DMB/HLA-DPA1/ICOSLG/IL10/IL12RB1/IL23A/IL2RA/IL6/IL7/IDO1/INPP5D/ITCH/LEP/LGALS3/LGALS9/LILRB1/LST1/MAPK8IP1/MIF/MNDA/NCKAP1L/PAWR/PRKCQ/PTPN22/PTPN6/PTPRC/PYCARD/RAC2/RIPK3/SOS1/TFRC/TLR4/T…	76
GO:0002758	SP-7	BP	GO:0002758	innate immune response-activating signal transduction	76/2967	298/17913	4.98379e-05	0.0010533	0.000779498	BTK/CARD9/CD14/CD209/CD300A/CD300LF/CD36/CLEC10A/CLEC4A/CLEC7A/COLEC12/CREBBP/CTSB/CTSK/CTSL/CTSS/CYBA/DAB2IP/ESR1/F2RL1/FBXW11/FCER1G/FCRL3/GFI1/HAVCR2/HCK/HSPA1B/ICAM3/IRAK1/IRAK2/IRF7/ITCH/ITGAM/ITGB2/LGMN/LILRA2/LY96/LYN/TAB3/MAPKAPK3/MARCO/MFHAS1/MUC17/NFKB1/NFKBIL1/NOD2/NR1D1/NR1H3/PAK1/PIK3R4/PRKCE/PSMA6/PSMC1/PSMC2/PSMD5/PSME2/PTPN22/PTPRS/RAF1/RELB/RFTN1/RTN4/SARM1/SKP1/SMPDL3B/SYK/TLR4/…	76
GO:0016042	SP-7	BP	GO:0016042	lipid catabolic process	76/2967	300/17913	6.32217e-05	0.00126217	0.000934072	NCEH1/ABHD12/ABHD2/ABHD6/ACAA2/AIG1/ALDH3A2/AOAH/APOC1/APOC2/ABHD16A/BSCL2/ADTRP/CEL/CPT2/CRAT/CROT/CYP1B1/CYP27A1/CYP27B1/ECI1/DECR2/ENPP2/ETFDH/FABP4/FABP5/FUCA1/GALC/GLA/GM2A/HACL1/HEXB/HSD17B11/HSD17B14/HSD17B6/INPP5F/INS/LDLR/LEP/LGALS12/LIPA/LIPH/LPIN1/LPL/PLA2G15/MECR/MGLL/GDE1/NAGA/NAPEPLD/PAFAH1B3/PCCA/PCCB/PEX7/ACER3/PIK3CG/PLA1A/PLA2G5/PLA2G7/PLCB2/PLCB3/PLCE1/PNLIPRP2/PNPLA6/PRDX6/PRK…	76
GO:0010038	SP-7	BP	GO:0010038	response to metal ion	76/2967	335/17913	0.00209882	0.0196755	0.0145609	ABAT/ADCY7/ADCY8/ALOX5AP/ANK3/AQP9/ATF4/ATP13A2/ATP7B/BMP6/TIGAR/C1QA/CA2/CACNA1H/CALM1/CALM3/CALR/CAPN3/CASP3/CD14/CEBPA/CPNE1/CYBB/CYBRD1/DUSP1/ECT2/EDN1/EEF2K/DMTN/FABP4/FBP1/FSTL3/ADGRV1/HAMP/HMOX1/HVCN1/ICAM1/JUND/KRT14/ZACN/LGMN/MAOB/MCOLN1/MDM2/MMP9/MT1F/MT1M/MT2A/NCSTN/NDRG1/NFATC4/NPC1/NQO1/P2RX4/P2RX7/PRKN/PCNA/PEF1/PPARGC1A/PPIF/PTGS2/RASA4/RASGRP2/RYR1/SDC1/SERPINF1/SLC11A2/SLC25A12/S…	76
GO:0070997	SP-7	BP	GO:0070997	neuron death	76/2967	347/17913	0.00541151	0.0377758	0.0279561	ABL1/ADARB1/AIFM1/APOE/ARRB1/ATF4/ATG7/ATP13A2/BID/BOK/TIGAR/C1QA/C5AR1/CASP3/CBL/CCL2/CCL5/CDK5R1/CHRNA7/CIT/CORO1A/CRLF1/CSF1/CTSZ/DHCR24/DPYSL4/EPHB1/RETREG1/FASLG/KDM2B/FCGR2B/FZD9/GATA3/GPNMB/GPX1/GRN/GSK3B/HMOX1/IL10/ITGA1/ITGAM/ITGB2/KCNB1/KIR3DL2/KMO/LGMN/MYBL2/NCOA7/NCSTN/NF1/NFATC4/NQO1/NUPR1/PRKN/PARP2/PINK1/POU4F1/PPARGC1A/PSMC1/RAPSN/SARM1/SERPINF1/SIX4/SLC25A27/SLC7A11/SNCA/SNX6/SOD…	76
GO:0005788	SP-7	CC	GO:0005788	endoplasmic reticulum lumen	75/3032	306/18678	0.000113907	0.00205631	0.00176697	ADAMTSL1/ADAMTSL4/APOE/APOL1/ARSE/BCHE/MYDGF/CALR/CD4/CERCAM/CKAP4/CLN6/COL10A1/COL16A1/COL1A1/COL1A2/COL22A1/COL4A3/COL4A6/COL6A3/CSF1/CTSC/CTSZ/DBI/DNAJB11/EBI3/EDEM2/EDN1/ERP27/ESD/FAM20C/FLT3/FN1/FSTL1/FSTL3/FUCA2/GAS6/GHRL/COLGALT1/IGFBP1/IGFBP7/IL23A/IL6/INS/ITIH2/LAMB1/MATN3/MELTF/P4HA2/PDGFD/PDIA4/PLAUR/PLOD3/PROC/PTGS2/PTPRN2/QSOX1/RNASET2/SDF2L1/SERPINA1/SERPINH1/SPARCL1/SPON1/SPP1/THBS…	75
GO:0050870	SP-7	BP	GO:0050870	positive regulation of T cell activation	75/2967	198/17913	3.89247e-13	8.52033e-11	6.3055e-11	AIF1/BTN2A2/PIK3R6/CCDC88B/CCL2/CCL21/CCL5/CCR2/CD1D/CD209/CD27/CD276/CD28/CD3E/CD4/CD40LG/CD6/CD70/CD74/CD80/CD81/CD83/CD86/CLECL1/CORO1A/CSK/SASH3/DNAJA3/DOCK8/DPP4/EBI3/EFNB3/GATA3/GLI2/GLI3/GRAP2/GRB2/HAVCR2/HES1/HLA-DMB/HLA-DPA1/ICOS/ICOSLG/IFNG/IL12RB1/IL23A/IL2RA/IL6/IL7/LCK/LEP/LGALS9/LILRB1/LILRB4/LYN/MAP3K8/NCKAP1L/NLRP3/NOD2/PAK1/PDCD1/PIK3R1/PRKCQ/PTPN6/PTPRC/PYCARD/RUNX3/SOCS1/SYK/TF…	75
GO:0050670	SP-7	BP	GO:0050670	regulation of lymphocyte proliferation	75/2967	199/17913	5.24636e-13	1.10879e-10	8.20565e-11	AIF1/BTK/BTN2A2/CASP3/CCDC88B/CCL5/CCR2/CD1D/CD209/CD22/CD276/CD28/CD300A/CD320/CD38/CD3E/CD4/CD40LG/CD6/CD70/CD74/CD81/CLECL1/CORO1A/SASH3/DLG5/DNAJA3/GPR183/EBI3/FCGR2B/FCRL3/GLMN/GPNMB/HAVCR2/HES1/HLA-DMB/HLA-DPA1/ICOSLG/IL10/IL12RB1/IL23A/IL2RA/IL6/IL7/IDO1/INPP5D/ITCH/LEP/LGALS3/LGALS9/LILRB1/LST1/MAPK8IP1/MIF/MNDA/NCKAP1L/PAWR/PRKCQ/PTPN22/PTPN6/PTPRC/PYCARD/RAC2/RIPK3/SOS1/TFRC/TLR4/TNFRSF…	75
GO:0050663	SP-7	BP	GO:0050663	cytokine secretion	75/2967	230/17913	1.45331e-09	1.5906e-07	1.17713e-07	ABCA1/ABL1/AGT/AIF1/AKAP12/ALOX15B/BTN2A2/BTN3A2/RGCC/CASP1/CCL1/CD14/CD2/CD36/CLEC9A/CLECL1/CSF1R/F2RL1/FCGR2B/FGR/FRMD8/FN1/GAS6/GATA3/GBP5/GHRL/GLMN/FFAR4/HAVCR2/IL10/IL17RB/IL1R2/IL26/IL27RA/INS/LCP2/LEP/LGALS9/LILRA2/LILRA5/LILRB1/LPL/LYN/MBP/MIF/MMP12/MMP8/NLRC4/NLRP12/NLRP2/NLRP3/NOD2/P2RX7/PTGER4/PTPN22/PYCARD/RAB1A/RBPJ/SOCS1/SPHK2/SRGN/SYK/SYT11/TLR4/TLR5/TLR6/TLR8/TMSB4X/TNFAIP3/TNFRSF…	75
GO:0070371	SP-7	BP	GO:0070371	ERK1 and ERK2 cascade	75/2967	289/17913	2.97974e-05	0.000780462	0.000577584	ABCA7/ABL1/AGT/AKAP12/APOE/ARRB1/BTN2A2/SCIMP/C5AR1/GLIPR2/CCL21/CCR1/CD36/CD4/CD74/CHRNA7/CIB1/CSF1R/CSK/CTSH/DAB2IP/DUSP1/DUSP26/DUSP6/GPR183/EPHB1/EPHB2/F2RL1/FGF18/FN1/GAS6/GPNMB/FFAR4/GSTP1/HAVCR2/HMGCR/ICAM1/IL26/LGALS9/LYN/MARCO/MFHAS1/MIF/MYC/NDRG2/NLRP12/NOD2/NPNT/NPY5R/P2RY6/PHB/PLA2G5/PRKCA/CAVIN3/PRKD2/PRMT5/PTGER4/PTPN1/PTPN2/PTPN22/PTPN6/PTPRC/PYCARD/RPS6KA6/SERPINF2/SIRPA/SLAMF1/SL…	75
GO:0001655	SP-7	BP	GO:0001655	urogenital system development	75/2967	324/17913	0.00126138	0.0135394	0.0100199	ACAT1/ADAMTS1/AGT/AGTR1/AHI1/AKR1B1/ALOX15B/KANK2/ARID5B/BMP6/BMP7/CA2/CDKN1C/CENPF/CEP290/CEP55/COL4A3/CRLF1/CTNNBIP1/CTSH/DLG5/EPHA4/EPHB2/EPHB3/ESR1/AMER1/FOXC2/FRAS1/FSTL3/GATA3/GCNT1/GCNT3/GLI2/GLI3/HAS2/HES1/HEYL/HOXB7/IRX2/ITGA3/KCNJ8/KLF15/MME/MMP9/MTSS1/MYC/NF1/NFIA/NPNT/OSR1/PBX1/PDGFD/PLAG1/PLCE1/PPAT/PROM1/RARG/RDH10/REN/RGN/SDC1/SERPINF1/SFRP1/SGPL1/SIX2/SIX4/SMAD3/SMAD7/SRD5A1/STAT1…	75
GO:0034599	SP-7	BP	GO:0034599	cellular response to oxidative stress	74/2967	296/17913	0.000123007	0.00208838	0.00154552	ABL1/ADNP2/ADPRHL2/AIF1/AIFM1/ALDH3B1/ARL6IP5/ATF4/ATG7/ATP13A2/BMP7/BTK/CBX8/CCNA2/CD36/AGAP3/CHD6/CYBA/CYBB/CYCS/CYP1B1/DAPK1/DNM2/ECT2/EPAS1/ETV5/EZH2/FANCD2/FBLN5/GJB2/GPX1/GSTP1/HGF/HMOX1/HSPA1B/IL10/IL6/INS/MAPK13/MDM2/MELK/MMP9/MPO/NCF2/NCF4/NCOA7/NQO1/PRKN/PAWR/PCNA/PDGFD/PINK1/PPARGC1A/PPARGC1B/PPIF/PRDX1/PRDX6/PRKD1/RGN/RIPK3/RWDD1/SIRPA/SLC7A11/SNCA/SOD2/SPHK1/TLR4/TLR6/TNFAIP3/TPM1/TR…	74
GO:0007568	SP-7	BP	GO:0007568	aging	74/2967	318/17913	0.00116226	0.0127432	0.00943067	ABAT/ABL1/ADM/AGT/ALDH3A1/ATG7/AURKB/BCL2A1/CTC1/C1QA/CALR/CD68/CDK6/CDKN1C/CNP/CRYAB/CTNNA1/CTSC/DNAJA3/EDN1/GJB2/GRB2/HAMP/HMGCR/ICAM1/IGFBP1/IL10/INPP5D/IRAK1/ITGB2/JUND/KCNE2/KCNMB1/KMO/KRT14/KRT16/KYNU/LEP/LITAF/MIF/MME/MMP7/MPO/NAPEPLD/NEK6/NPY5R/NQO1/PAWR/PLK2/POLG/PPARGC1A/PTGS2/RAD54L/RETN/RGN/RPN2/RWDD1/SERPINE1/SERPINF1/SNCA/SOD2/SREBF1/SRF/SRR/TFCP2L1/TGFB3/TIMP1/TNFRSF1B/TRPC6/TSPO/T…	74
GO:0030139	SP-7	CC	GO:0030139	endocytic vesicle	73/3032	289/18678	5.01635e-05	0.00107538	0.000924064	ABCA1/AMN/AMOT/AP2S1/APOE/ATP6V0B/ATP6V0D2/CALR/CAMK2G/CD163/CD36/CD74/COLEC12/CORO1A/CYBA/CYBB/DAB2IP/DNM2/DPP4/DVL2/ENTPD7/EPS15/FMNL1/FFAR4/GPR161/HBEGF/HLA-DPA1/HLA-DQB1/HLA-DQB2/HLA-DRA/HLA-DRB3/HVCN1/IGF2R/INPP5F/ITGB5/CEMIP/LAMP1/LAMP2/LDLR/MARCO/MCOLN1/MDM2/MPO/MTSS1/NCF2/NCF4/NLGN3/PIK3R4/RAB11FIP4/RAB20/RAB22A/RAB9A/RAC2/RALA/RILP/ROR2/SCARB1/SGIP1/SLC11A1/SPARC/SPHK1/STAB2/STXBP2/STXBP…	73
GO:0071216	SP-7	BP	GO:0071216	cellular response to biotic stimulus	73/2967	206/17913	3.30595e-11	5.06555e-09	3.74878e-09	ABCA1/ABL1/ANKRD1/BMP6/STAP1/BTK/TIGAR/CASP1/CCL2/CCL5/CD14/CD36/CD6/CD68/CEBPE/CSF2/CXCL10/CXCL6/DAB2IP/FCGR2B/GFI1/GSK3B/GSTP1/HAMP/HAVCR2/HCK/ICAM1/IGFBPL1/IL10/IL6/IRAK1/IRAK2/IRF8/KMO/LDOC1/LILRA2/LILRB1/LITAF/LY86/LY96/LYN/MIF/MRC1/NFKB1/NFKBIL1/NLRP3/NOD2/NR1D1/NR1H3/PLSCR4/PPARGC1A/PRKCA/PRKCE/PTAFR/PTPN22/PYCARD/SBNO2/SCARB1/SERPINE1/SIRPA/SMC1A/SPON2/SYK/TLR4/TLR6/TMCO1/TNFAIP3/TNFRSF1B…	73
GO:0030217	SP-7	BP	GO:0030217	T cell differentiation	73/2967	234/17913	1.98644e-08	1.64525e-06	1.21757e-06	ABL1/BATF/BCL11B/BTN2A2/PIK3R6/CCR2/CCR6/CD1D/CD2/CD27/CD28/CD3E/CD4/CD74/CD80/CD83/CD86/CDK6/CHD7/SASH3/DNAJA3/DOCK2/DTX1/GPR183/EOMES/FANCD2/FUT7/GATA3/GLI2/GLI3/GPR18/HLA-DOA/IFNG/IL12RB1/IL23A/IL2RA/IL6/IL7/LAG3/LCK/LEP/LGALS9/LILRB4/LY9/MAFB/NCKAP1L/NLRP3/PPP3CB/PRDM1/PREX1/PTGER4/PTPN2/PTPN22/PTPRC/RC3H2/RELB/RIPK3/DROSHA/RORA/RPL22/RUNX2/RUNX3/SLAMF6/SLC46A2/SMAD7/SOCS1/SOS1/SRF/SYK/TBX21/…	73
GO:0002460	SP-7	BP	GO:0002460	adaptive immune response based on somatic recombination of immune receptors built from immunoglobulin superfamily domains	73/2967	295/17913	0.000190479	0.00294067	0.00217625	BATF/BTK/BTN3A2/C1QA/C1QB/C1QC/C2/CCR2/CCR6/CD27/CD28/CD4/CD40LG/CD74/CD80/CD81/CFI/CTSC/CTSH/SASH3/EBI3/EMP2/EXO1/FCER1G/FCGR2B/GATA3/GCNT3/GZMM/HAVCR2/HLA-DQB1/HPRT1/ICAM1/IL10/IL12RB1/IL23A/IL27RA/IL6/INPP5D/IRF7/KLHL6/LILRB1/LY9/MLH1/MYO1G/NLRP3/P2RX7/POU2F2/PPP3CB/PRF1/PRKCQ/PTPN6/PTPRC/RC3H2/RELB/RFTN1/RIPK3/RORA/SLA2/SLAMF6/SLC11A1/SMAD7/SUSD4/TBX21/TFRC/TLR4/TLR8/TNFAIP3/TNFRSF1B/TNFSF13/…	73
GO:00099141	SP-7	BP	GO:0009914	hormone transport	73/2967	311/17913	0.000972649	0.0112706	0.00834082	AACS/ABAT/ADCY8/ADM/ADRA2B/AGT/AGTR1/ARRB1/BMP6/BTK/CACNA1C/CACNA2D2/CAMK2G/CCL5/CD38/CHD7/CRYM/CYB5R4/DPP4/EDN1/FAM3D/GATA3/GHRL/GLUL/GPR27/GRP/HMGCR/IFNG/IL1RN/IL6/ILDR1/INHBA/INS/KALRN/KCNB1/LEP/LTBP4/LYN/MYO5A/NADK/NLGN2/NR1D1/PRKN/PASK/PER2/PPP3CB/PRKCA/PRKCE/PTPRN2/RAB11FIP5/RAB1A/RAF1/REN/RETN/SFRP1/SIDT2/SLC16A10/SLC8B1/SLC25A4/SLC25A5/SLCO4A1/SNX19/SPP1/SREBF1/STXBP4/TIAM1/C2CD2L/TRPM4/T…	73
GO:0098589	SP-7	CC	GO:0098589	membrane region	72/3032	321/18678	0.00217804	0.0249022	0.0213983	ABCA1/ABCB4/ADCY8/ADD2/ARID3A/ATP1A1/BTK/LAMTOR1/ADTRP/CASP3/CBL/CD14/CD2/CD36/CD4/CD48/CD79A/CD8A/CHRNA7/CSK/CTNNA1/CTSD/DPP4/EFHD2/EIF5A/EMP2/EPHB1/FASLG/FURIN/HAS2/HCK/HMOX1/HPSE/ICAM1/INPP5D/ITGA1/ITGAM/ITGB2/KCNE3/LAMP2/LAT2/LCK/LCP2/LRP6/LYN/MME/MYO1A/NPC1/PACSIN2/PAG1/PGK1/PI4K2A/CAVIN3/PTGIS/PTGS2/PTPRC/CAVIN1/RFTN1/RGMB/RGS19/SCARB1/CAVIN2/SERPINH1/SKAP1/SLC25A5/SLC9A3R1/SULF1/TLR6/TNFRS…	72
GO:0050851	SP-7	BP	GO:0050851	antigen receptor-mediated signaling pathway	72/2967	224/17913	6.13538e-09	5.69754e-07	4.21648e-07	ABL1/BCAR1/STAP1/BTK/BTN2A2/THEMIS2/CACNA1F/CD22/CD247/CD300A/CD38/CD3E/CD4/CD79A/CD81/CMTM3/CSK/FBXW11/FCGR2B/FCRL3/FYB1/GATA3/GCSAM/GRAP2/HLA-DPA1/HLA-DQB1/HLA-DQB2/HLA-DRA/HLA-DRB3/INPP5D/ITK/KLHL6/LAT2/LAX1/LCK/LCP2/LGALS3/LILRB4/LPXN/LYN/MNDA/NCKAP1L/NFAM1/NFKB1/PAG1/PAK1/PAWR/PIK3R1/PLCL2/PRKCB/PRKCQ/PRKD2/PSMA6/PSMC1/PSMC2/PSMD5/PSME2/PTPN2/PTPN22/PTPN6/PTPRC/PVRIG/RC3H2/RFTN1/SKAP1/SKP1/S…	72
GO:0045637	SP-7	BP	GO:0045637	regulation of myeloid cell differentiation	72/2967	250/17913	8.03884e-07	3.91032e-05	2.89385e-05	PRXL2A/C1QC/FAM210B/CA2/CCR1/CD4/CD74/CDK6/CIB1/CREBBP/CSF1/CSF2/CSF3R/CTNNBIP1/AGO1/ESRRA/FSTL3/GPR171/HCLS1/HIST1H3F/HIST1H4H/HIST1H4K/HMGB3/HOXA9/HSPA1B/IFNG/IL23A/INHBA/INPP5D/IRF7/LGALS3/LILRB1/LILRB3/LILRB4/LYN/MAFB/MEIS1/MEIS2/MITF/KMT2A/MYC/NCKAP1L/NF1/NME1/PIK3R1/POU4F1/PPARGC1B/PRKCA/PRKCB/PRKCQ/PTPN2/RARG/RASSF2/RNF41/ROR2/SCIN/SFRP1/SIGLEC15/SPI1/STAT1/UBASH3B/THBS1/TLR4/DCSTAMP/TMEM1…	72
GO:1903829	SP-7	BP	GO:1903829	positive regulation of cellular protein localization	72/2967	318/17913	0.00284672	0.0239994	0.0177608	ABCA7/AGR2/ANK3/ANP32B/ARHGEF16/BCAP31/BID/DDRGK1/CCT5/CD247/CD81/CDK5R1/CDT1/CEP290/CIB1/E2F1/ECT2/EDEM2/EPHB2/FCER1G/GAS6/GLI3/GSK3A/GSK3B/GZMB/HCLS1/HPS4/IFNG/INS/ITGA3/ITGAM/ITGB2/KCNB1/CEMIP/LEP/LGALS3/MDM2/KIF20B/NDC80/NMT1/OAZ1/PAK1/PRKN/PCM1/PIK3R1/PINK1/PINX1/PLK1/PRKCE/PTGS2/PYHIN1/RAC2/ROCK2/RTN4/ENTR1/SFN/SMAD3/SQSTM1/SREBF2/STAC3/STX3/SYT11/TMEM30B/TOMM7/TREM2/TYROBP/UBR5/VAMP2/EZR/W…	72
GO:0045861	SP-7	BP	GO:0045861	negative regulation of proteolysis	72/2967	324/17913	0.00462536	0.0338291	0.0250354	ANXA8/ARRB1/DDRGK1/CD109/CD27/CD59/CHAC1/CLEC16A/CLN8/COL4A3/COL6A3/CPAMD8/CRYAB/CST7/CSTA/CSTB/CTSZ/DERL2/DERL3/DHCR24/DNAJB6/EPHA4/FNIP1/FURIN/GABARAPL2/GAS6/GPX1/HGF/IFI16/IL10/IL1R2/INS/ITIH2/ITIH4/LXN/MDM2/MMP9/FAM192A/OGT/PAPLN/PBK/PCID2/PCSK1N/PDCL3/PLAUR/PTGS2/PTPN3/PTTG1/RAF1/RENBP/RPS6KA1/SERPINB6/SERPINB8/SERPINE1/SERPINE2/SERPINF2/SFN/SFRP2/SNCA/SPINT1/SPOCK1/SPOCK2/THBS1/TIMP1/TMEM59…	72
GO:0098978	SP-5	CC	GO:0098978	glutamatergic synapse	72/2692	352/18678	0.00115414	0.0375397	0.0318747	ACAN/ACTC1/ACTN1/ADORA2A/ADRA2C/AP3D1/ATP2B4/BCAN/CBLN2/CDH11/CLSTN3/CRTC1/CSPG5/CTBP2/DGKI/DLG2/DNM1/DRD3/DTNBP1/DVL1/DYNLL2/ELAVL1/ERBB4/ABHD17A/FBXL20/FLOT1/FXR1/FYN/GABRR1/GPC6/GRIK2/GSG1L/HOMER1/HTR2A/ITGB1/LGI1/PLPPR4/LRRC4C/NLGN1/NLGN4Y/NRP1/NRXN1/NTNG2/NUMB/P2RX1/PAK2/PAK3/PCDH17/PFN2/PLAT/PLCB4/PLEKHA5/PPP1CA/PPP3CA/PRKCI/PSD2/PTK2B/PURA/RAB8A/RELA/RGS14/RTN4R/SEPTIN11/SLC1A2/SLC6A17/SNA…	72
GO:0033267	SP-5	CC	GO:0033267	axon part	72/2692	354/18678	0.00135217	0.0375397	0.0318747	ADORA2A/ADRA2C/AMIGO1/ANK1/AP1S1/AP3B1/AP3D1/APBB1/ARHGAP4/ARPC3/ATP6V0D1/AUTS2/BIN1/CD40/ACAP3/CRHBP/CRTAC1/DGKI/DICER1/DLG2/DNM1/DOCK7/DPYSL3/DTNBP1/DVL1/ELK1/FEZ1/FGF13/FRMD7/FSCN1/GAD1/GLRA1/GOT1/GPRIN1/GRIK2/HSPB1/KCNA6/KCNAB1/KCNC4/KCNIP3/KIF1C/LMTK2/MAP2/MICAL1/MYH14/MYOC/NDEL1/NRP1/NTRK2/OPA1/OPRD1/PALLD/INPP5J/CYTH2/PTBP2/PTK2B/RAB27B/ROBO2/RTN4R/RUFY3/SCN1B/SEPTIN6/SLC1A2/SNAP25/SNAPIN/…	72
GO:0045121	SP-7	CC	GO:0045121	membrane raft	71/3032	309/18678	0.00119896	0.015067	0.012947	ABCA1/ABCB4/ADCY8/ADD2/ARID3A/ATP1A1/BTK/LAMTOR1/ADTRP/CASP3/CBL/CD14/CD2/CD36/CD4/CD48/CD79A/CD8A/CHRNA7/CSK/CTNNA1/CTSD/DPP4/EFHD2/EMP2/EPHB1/FASLG/FURIN/HAS2/HCK/HMOX1/HPSE/ICAM1/INPP5D/ITGA1/ITGAM/ITGB2/KCNE3/LAMP2/LAT2/LCK/LCP2/LRP6/LYN/MME/MYO1A/NPC1/PACSIN2/PAG1/PGK1/PI4K2A/CAVIN3/PTGIS/PTGS2/PTPRC/CAVIN1/RFTN1/RGMB/RGS19/SCARB1/CAVIN2/SERPINH1/SKAP1/SLC25A5/SLC9A3R1/SULF1/TLR6/TNFRSF1B/TR…	71
GO:0098857	SP-7	CC	GO:0098857	membrane microdomain	71/3032	310/18678	0.00131303	0.0160846	0.0138214	ABCA1/ABCB4/ADCY8/ADD2/ARID3A/ATP1A1/BTK/LAMTOR1/ADTRP/CASP3/CBL/CD14/CD2/CD36/CD4/CD48/CD79A/CD8A/CHRNA7/CSK/CTNNA1/CTSD/DPP4/EFHD2/EMP2/EPHB1/FASLG/FURIN/HAS2/HCK/HMOX1/HPSE/ICAM1/INPP5D/ITGA1/ITGAM/ITGB2/KCNE3/LAMP2/LAT2/LCK/LCP2/LRP6/LYN/MME/MYO1A/NPC1/PACSIN2/PAG1/PGK1/PI4K2A/CAVIN3/PTGIS/PTGS2/PTPRC/CAVIN1/RFTN1/RGMB/RGS19/SCARB1/CAVIN2/SERPINH1/SKAP1/SLC25A5/SLC9A3R1/SULF1/TLR6/TNFRSF1B/TR…	71
GO:0042113	SP-7	BP	GO:0042113	B cell activation	71/2967	215/17913	2.15098e-09	2.16121e-07	1.59941e-07	ABL1/BATF/BTK/CASP3/CCR6/CD22/CD27/CD28/CD300A/CD320/CD38/CD40LG/CD74/CD79A/CD81/CMTM7/GPR183/EXO1/FCGR2B/FCRL3/FLT3/FNIP1/FZD9/HHEX/HMGB3/ICOSLG/IL10/IL27RA/IL6/IL7/INHBA/INPP5D/ITFG2/LAT2/LAX1/LYL1/MFNG/MIF/MLH1/MNDA/NCKAP1L/NFAM1/NOD2/PAWR/PCID2/PIK3R1/PLCL2/POU2F2/PRKCB/PTPN2/PTPN6/PTPRC/RBPJ/SAMSN1/SFRP1/SKAP2/SLA2/SLAMF8/SYK/TBX21/TFRC/TLR4/TNFAIP3/TNFRSF21/TNFRSF4/TNFSF13/TNFSF13B/TYROBP/V…	71
GO:0070372	SP-7	BP	GO:0070372	regulation of ERK1 and ERK2 cascade	71/2967	271/17913	3.44272e-05	0.000868329	0.00064261	ABCA7/ABL1/AKAP12/APOE/ARRB1/BTN2A2/SCIMP/C5AR1/GLIPR2/CCL21/CCR1/CD36/CD4/CD74/CHRNA7/CIB1/CSF1R/CSK/DAB2IP/DUSP1/DUSP26/DUSP6/GPR183/EPHB1/EPHB2/F2RL1/FGF18/FN1/GAS6/GPNMB/FFAR4/GSTP1/HAVCR2/HMGCR/ICAM1/IL26/LGALS9/LYN/MARCO/MFHAS1/MIF/NDRG2/NLRP12/NOD2/NPNT/NPY5R/P2RY6/PHB/PLA2G5/PRKCA/CAVIN3/PRKD2/PRMT5/PTPN1/PTPN2/PTPN22/PTPN6/PTPRC/PYCARD/RPS6KA6/SERPINF2/SIRPA/SLAMF1/SLC9A3R1/SYK/TIAM1/TLR…	71
GO:1902903	SP-7	BP	GO:1902903	regulation of supramolecular fiber organization	71/2967	313/17913	0.00288531	0.0241585	0.0178786	ABL1/ACTN2/ADD2/APOE/ARHGEF10/ARHGEF2/ARHGEF5/RGCC/CAPG/CCL21/CCL24/CDK5R1/CFL1/CFL2/CHRNA7/CIB1/CIT/CORO1A/CORO1B/CORO2B/CRYAB/CXCL12/DYRK1A/EDN1/ELN/EML2/DMTN/EPS8/F2RL1/COLGALT1/GPX1/GRB2/HCK/HCLS1/HSPA1B/ICAM1/IQGAP2/JMY/LDLR/LIMK1/LMOD1/MKKS/NCKAP1L/PAK1/PRKN/PIK3R1/PLEK/PPM1E/PREX1/PRKCE/PTGER4/PYCARD/CARMIL2/ROCK2/SCIN/SERPINF2/SFRP1/SH3BP1/SMAD3/SNCA/SPIRE2/STMN2/TESK1/TGFB3/TMOD3/TMOD4/T…	71
GO:0034470	SP-5	BP	GO:0034470	ncRNA processing	71/2646	293/17913	1.15667e-05	0.0231757	0.0221065	ADAR/ADAT1/BCDIN3D/TSR3/YBEY/C2orf49/RRP36/TRMT9B/CSTF2/DDX1/DDX21/DDX52/DICER1/DIMT1/AGO3/AGO4/EXOSC3/EXOSC4/EXOSC6/EXOSC9/HSD17B10/IMP3/INTS10/INTS2/INTS3/INTS4/INTS6/ISG20/PRORP/LCMT2/METTL8/MOCS3/MRM1/MTERF4/NOL8/NOP58/NSUN3/NVL/PARN/POP4/PTCD1/PUS3/TRMT10A/RIOK3/RNASEL/MRM3/RPL14/RPL5/RPP25/RPP30/RPS16/RPS24/RPS6/RRP15/SENP3/SHQ1/SMAD2/SSB/TFB1M/NSA2/ELP6/TOE1/TP53RK/TRDMT1/TRNT1/URM1/UTP14C…	71
GO:0031253	SP-7	CC	GO:0031253	cell projection membrane	70/3032	317/18678	0.00372584	0.0393219	0.033789	ABCA7/AIF1/AMN/ARHGEF2/ARHGEF4/ATF4/BBS2/SCIMP/LAMP5/CD36/CFL1/CIB1/CSPG4/CYBRD1/DHRS3/DNM2/DOCK8/DPP4/EHD1/ADGRE2/EPB41L3/EPB41L5/DMTN/EPS15/EPS8/EPS8L1/FAP/FGD2/FGR/FZD9/GAP43/GPR161/ADGRV1/HHIP/ARHGAP45/ITGA3/ITGA5/LCP1/MACF1/MTMR9/NAPEPLD/NME1/PACSIN2/PAK1/CDHR2/PIP5K1A/PKD2L1/PLAUR/PLEK/PLEK2/FERMT2/PLXND1/PPP1R9B/PROM1/PSD3/PSD4/RASGRP2/ROM1/SCARB1/SLC11A2/SLC22A5/SLC27A4/SLC7A11/SLC9A3R1/T…	70
GO:0030595	SP-7	BP	GO:0030595	leukocyte chemotaxis	70/2967	188/17913	6.0356e-12	9.99788e-10	7.39897e-10	AIF1/JAML/ARHGEF5/AZU1/STAP1/C3AR1/C5AR1/CALR/CCL1/CCL13/CCL2/CCL21/CCL23/CCL24/CCL5/CCL7/CCR1/CCR2/CCR6/CD74/CKLF/CMKLR1/CORO1A/CSF1/CSF3R/CXCL10/CXCL12/CXCL3/CXCL6/CXCR3/CXCR4/DUSP1/GPR183/EDN1/ADGRE2/F2RL1/GAS6/GPR18/GPSM3/HSD3B7/IL10/IL16/IL23A/IL6/ITGA1/ITGB2/LGALS3/LGALS9/LGMN/LYN/MIF/MPP1/NCKAP1L/PIK3CG/PLA2G7/PREX1/RAC2/RARRES2/SERPINE1/SLAMF8/SLC8B1/SYK/THBS1/ANO6/TNFRSF11A/TNFSF14/TRPM4…	70
GO:0002793	SP-7	BP	GO:0002793	positive regulation of peptide secretion	70/2967	275/17913	0.000103083	0.001826	0.00135134	AACS/ABAT/ABL1/ADCY8/AIF1/AKAP12/ALOX15B/ANKRD1/ARRB1/ATP13A2/BMP6/RGCC/CASP1/CCL1/CD14/CD2/CD33/CD38/CLEC9A/CSF1R/F2RL1/FGR/FRMD8/GATA3/GHRL/GLMN/GLUL/GPR27/GRP/HAVCR2/IL10/IL17RB/IL26/IL6/ILDR1/INS/LGALS9/LILRA2/LILRA5/LPL/MBP/MIF/MMP12/MMP8/NADK/NLGN2/NLRP12/NLRP2/NLRP3/NOD2/P2RX7/PPP3CB/PRKCE/PTGER4/PTPN22/PYCARD/SYK/TGFB3/TLR4/TLR8/C2CD2L/TNFRSF4/TREM2/TRIM16/TRPM4/TRPV4/UCN/UNC13B/EZR/VSNL1	70
GO:0032956	SP-7	BP	GO:0032956	regulation of actin cytoskeleton organization	70/2967	297/17913	0.00108726	0.0122386	0.00905724	ABL1/ACTN2/ADD2/ARHGDIA/ARHGDIB/ARHGEF10/ARHGEF5/BAIAP2/STAP1/RGCC/CAPG/CCL21/CCL24/CDK5R1/CFL1/CFL2/CIT/CORO1A/CORO1B/CORO2B/CSF1R/CXCL12/ECT2/EDN1/ELN/DMTN/EPS8/F11R/F2RL1/GMFG/GRB2/HCK/HCLS1/ICAM1/IQGAP2/JMY/LIMK1/LMOD1/MKKS/NCKAP1L/NEB/NTF3/NTRK3/PAK1/PRKN/PIK3R1/PLEK/PPM1E/PREX1/PRKCE/PTGER4/PYCARD/CARMIL2/ROCK2/SCIN/SEMA3E/SERPINF2/SFRP1/SH3BP1/SIGLEC15/SMAD3/SPIRE2/TESK1/TGFB3/TMOD3/TMOD4/…	70
GO:00468791	SP-7	BP	GO:0046879	hormone secretion	70/2967	301/17913	0.0015791	0.0161843	0.0119773	AACS/ABAT/ADCY8/ADM/ADRA2B/AGT/AGTR1/ARRB1/BMP6/BTK/CACNA1C/CACNA2D2/CAMK2G/CCL5/CD38/CHD7/CYB5R4/DPP4/EDN1/FAM3D/GATA3/GHRL/GLUL/GPR27/GRP/HMGCR/IFNG/IL1RN/IL6/ILDR1/INHBA/INS/KALRN/KCNB1/LEP/LTBP4/LYN/MYO5A/NADK/NLGN2/NR1D1/PRKN/PASK/PER2/PPP3CB/PRKCA/PRKCE/PTPRN2/RAB11FIP5/RAB1A/RAF1/REN/RETN/SFRP1/SIDT2/SLC8B1/SLC25A4/SLC25A5/SNX19/SPP1/SREBF1/STXBP4/TIAM1/C2CD2L/TRPM4/TRPV4/UCN/UCP2/VAMP8/VS…	70
GO:1904062	SP-7	BP	GO:1904062	regulation of cation transmembrane transport	70/2967	312/17913	0.00407266	0.0307785	0.0227777	ABL1/ACTN2/ADRB2/AGT/ANK3/CHCHD10/CACNA1C/CACNB1/CACNG5/CALM1/CALM3/CAPN3/CCL2/CCR2/CHD7/CLIC2/CNIH3/CORO1A/CTSS/CXCL10/CYBA/DAPK1/DNM2/EPHB2/FHL1/GLRX/GPR35/GSTO1/IFNG/ISCU/JPH4/KCNAB2/KCNE2/KCNE3/KCNJ2/KCNMB1/KEL/CEMIP/LYN/MMP9/MYO5A/NETO2/NLGN2/NLGN3/OSR1/P2RY6/PIK3CG/PINK1/PPARGC1A/PPIF/PRKCE/PSEN2/PTPN3/PTPN6/REM1/RGN/SLC30A1/SLC9A3R1/SNCA/SPHK2/STAC3/THADA/STIMATE/ANO6/TMSB4X/TREM2/TRPC1/VA…	70
GO:0001505	SP-7	BP	GO:0001505	regulation of neurotransmitter levels	70/2967	321/17913	0.00815709	0.0491591	0.0363804	ABAT/ACP5/ADORA2B/AGT/AIF1/ALDH5A1/ARL6IP5/BCHE/BRSK1/CADPS2/CALM3/CD36/CHKA/CYP1B1/DDAH1/DNM2/DPYS/EDN1/NCS1/GCHFR/GLA/GLUL/GSK3B/ICAM1/IFNG/IL10/ITGB2/KMO/MAOA/MAOB/MCTP1/MMP8/NF1/NQO1/P2RX4/P2RX7/PRKN/PER2/PHGDH/PNKD/PPFIA2/PRKCB/PTGIS/PTGS2/PTPRN2/RGN/RIMS3/RIMS4/ROCK2/RORA/SDS/SDSL/SHMT2/SIRPA/SLC1A3/SLC22A3/SLC29A2/SLC30A1/SLC7A11/SMAD3/SNCA/SNPH/SRD5A1/STX3/SYT11/TLR4/TLR6/TSPO/UNC13B/VAMP2	70
GO:0070129	SP-1	BP	GO:0070129	regulation of mitochondrial translation	7/749	25/17913	5.39607e-05	0.017084	0.0158815	ALKBH1/FASTKD3/MRPS27/NSUN4/RPUSD3/TRUB2/RCC1L	7
GO:00507141	SP-17	BP	GO:0050714	positive regulation of protein secretion	7/60	256/17913	2.27115e-05	0.0118496	0.00914244	ADAM8/AIM2/BLK/CLEC5A/IL1B/MYH10/TLR2	7
GO:0043491	SP-17	BP	GO:0043491	protein kinase B signaling	7/60	268/17913	3.04508e-05	0.0118496	0.00914244	ADAM8/BANK1/CD19/FGF9/HLA-G/IL1B/MT3	7
GO:00027931	SP-17	BP	GO:0002793	positive regulation of peptide secretion	7/60	275/17913	3.58898e-05	0.0118496	0.00914244	ADAM8/AIM2/BLK/CLEC5A/IL1B/MYH10/TLR2	7
GO:00301981	SP-17	BP	GO:0030198	extracellular matrix organization	7/60	334/17913	0.000121695	0.0172199	0.0132858	ADAM8/COL11A1/COL18A1/EGFL6/ERO1A/GREM1/PDPN	7
GO:00620231	SP-17	CC	GO:0062023	collagen-containing extracellular matrix	7/60	399/18678	0.000280569	0.0245498	0.0205258	COL11A1/COL18A1/EGFL6/FGF9/GREM1/PCSK6/TIMP3	7
GO:19035321	SP-17	BP	GO:1903532	positive regulation of secretion by cell	7/60	381/17913	0.000272854	0.0291003	0.022452	ADAM8/AIM2/BLK/CLEC5A/IL1B/MYH10/TLR2	7
GO:00430621	SP-17	BP	GO:0043062	extracellular structure organization	7/60	387/17913	0.000299945	0.0291003	0.022452	ADAM8/COL11A1/COL18A1/EGFL6/ERO1A/GREM1/PDPN	7
GO:00457851	SP-17	BP	GO:0045785	positive regulation of cell adhesion	7/60	388/17913	0.000304664	0.0291003	0.022452	ADAM8/CXCL13/EGFL6/HLA-G/IL1B/LIMS1/PDPN	7
GO:00512491	SP-17	BP	GO:0051249	regulation of lymphocyte activation	7/60	401/17913	0.000371639	0.0298829	0.0230558	ADAM8/BANK1/CD19/HLA-G/IL1B/IRF4/JAK3	7
GO:00512221	SP-17	BP	GO:0051222	positive regulation of protein transport	7/60	403/17913	0.000382917	0.0298829	0.0230558	ADAM8/AIM2/BLK/CLEC5A/IL1B/MYH10/TLR2	7
GO:00510471	SP-17	BP	GO:0051047	positive regulation of secretion	7/60	409/17913	0.000418411	0.0298829	0.0230558	ADAM8/AIM2/BLK/CLEC5A/IL1B/MYH10/TLR2	7
GO:19049511	SP-17	BP	GO:1904951	positive regulation of establishment of protein localization	7/60	440/17913	0.000646163	0.0380014	0.0293196	ADAM8/AIM2/BLK/CLEC5A/IL1B/MYH10/TLR2	7
GO:00018192	SP-17	BP	GO:0001819	positive regulation of cytokine production	7/60	446/17913	0.000699898	0.0380014	0.0293196	ADAM8/AIM2/CLEC5A/HLA-G/IL1B/IRF4/TLR2	7
GO:00488711	SP-17	BP	GO:0048871	multicellular organismal homeostasis	7/60	472/17913	0.000975237	0.0412	0.0317874	ADAM8/CDH3/CLDN1/CXADR/IL1B/IRF4/RDH12	7
GO:00310121	SP-17	CC	GO:0031012	extracellular matrix	7/60	468/18678	0.000727352	0.0424289	0.0354744	COL11A1/COL18A1/EGFL6/FGF9/GREM1/PCSK6/TIMP3	7
GO:00025211	SP-17	BP	GO:0002521	leukocyte differentiation	7/60	485/17913	0.00114177	0.0452066	0.0348787	ADAM8/CD19/HLA-G/IRF4/JAK3/MS4A1/TLR2	7
GO:00026942	SP-17	BP	GO:0002694	regulation of leukocyte activation	7/60	492/17913	0.00124028	0.0455375	0.035134	ADAM8/BANK1/CD19/HLA-G/IL1B/IRF4/JAK3	7
GO:0000314	SP-14	CC	GO:0000314	organellar small ribosomal subunit	7/542	27/18678	8.93186e-06	0.000151226	0.000131303	MRPS11/MRPS12/MRPS15/MRPS18C/MRPS21/MRPS24/MRPS33	7
GO:0005763	SP-14	CC	GO:0005763	mitochondrial small ribosomal subunit	7/542	27/18678	8.93186e-06	0.000151226	0.000131303	MRPS11/MRPS12/MRPS15/MRPS18C/MRPS21/MRPS24/MRPS33	7
GO:0071005	SP-14	CC	GO:0071005	U2-type precatalytic spliceosome	7/542	48/18678	0.000437254	0.00580248	0.00503806	LSM7/SF3B5/SMU1/SNRPB2/SNRPD2/SNRPF/SNRPG	7
GO:0071011	SP-14	CC	GO:0071011	precatalytic spliceosome	7/542	48/18678	0.000437254	0.00580248	0.00503806	LSM7/SF3B5/SMU1/SNRPB2/SNRPD2/SNRPF/SNRPG	7
GO:1905368	SP-14	CC	GO:1905368	peptidase complex	7/542	72/18678	0.0048205	0.0464091	0.0402952	ENY2/IDE/PSMB3/PSMB7/PSMD1/TAF6/UBQLN1	7
GO:00710051	SP-9	CC	GO:0071005	U2-type precatalytic spliceosome	7/480	48/18678	0.000209589	0.0135025	0.0119188	IK/LSM3/PHF5A/PRPF3/SF3B1/SNRPB/SRRM2	7
GO:00710111	SP-9	CC	GO:0071011	precatalytic spliceosome	7/480	48/18678	0.000209589	0.0135025	0.0119188	IK/LSM3/PHF5A/PRPF3/SF3B1/SNRPB/SRRM2	7
GO:0099023	SP-9	CC	GO:0099023	tethering complex	7/480	55/18678	0.000494952	0.0168637	0.0148858	COG4/EXOC1/RAB10/TRAPPC10/TRAPPC2L/TRAPPC4/VPS52	7
GO:0046148	SP-9	BP	GO:0046148	pigment biosynthetic process	7/460	52/17913	0.000346637	0.0404525	0.0388963	IBA57/CPOX/CTNS/DDT/GIPC1/NFE2L1/SHMT1	7
GO:0090568	SP-4	CC	GO:0090568	nuclear transcriptional repressor complex	7/407	26/18678	1.01888e-06	0.000248098	0.000213965	CHD4/DDX20/HDAC2/RBBP7/SIRT1/SMARCA5/TBX15	7
GO:0001819	SP-21	BP	GO:0001819	positive regulation of cytokine production	7/35	446/17913	2.08066e-05	0.00271685	0.00179794	ADCYAP1/ADRA2A/CD160/F2R/KIR2DL4/KLRK1/MYB	7
GO:0005767	SP-7	CC	GO:0005767	secondary lysosome	7/3032	14/18678	0.00350855	0.0376073	0.0323156	FTH1/FTL/LAMP1/LAMP2/NCF2/NCF4/SQSTM1	7
GO:0002604	SP-7	BP	GO:0002604	regulation of dendritic cell antigen processing and presentation	7/2967	11/17913	0.000602229	0.00757919	0.00560901	CCL21/CD68/CD74/FCGR2B/NOD2/SLC11A1/THBS1	7
GO:0032494	SP-7	BP	GO:0032494	response to peptidoglycan	7/2967	11/17913	0.000602229	0.00757919	0.00560901	C5AR1/CARD9/IL6/IRF5/NLRP3/NOD2/TREM2	7
GO:0045579	SP-7	BP	GO:0045579	positive regulation of B cell differentiation	7/2967	12/17913	0.00123859	0.0133886	0.00990826	BTK/CD27/IL7/INPP5D/NCKAP1L/PCID2/SYK	7
GO:0072540	SP-7	BP	GO:0072540	T-helper 17 cell lineage commitment	7/2967	12/17913	0.00123859	0.0133886	0.00990826	BATF/IL12RB1/IL23A/IL6/LY9/SLAMF6/TBX21	7
GO:0030011	SP-7	BP	GO:0030011	maintenance of cell polarity	7/2967	13/17913	0.00230086	0.0207688	0.01537	DLG5/GSK3B/LHX2/NCKAP1L/PDCD6IP/CARMIL2/WDR1	7
GO:0030656	SP-7	BP	GO:0030656	regulation of vitamin metabolic process	7/2967	13/17913	0.00230086	0.0207688	0.01537	CD320/CLYBL/CYP27B1/GFI1/IFNG/NFKB1/RDH10	7
GO:0034374	SP-7	BP	GO:0034374	low-density lipoprotein particle remodeling	7/2967	13/17913	0.00230086	0.0207688	0.01537	ABCG1/AGT/AGTR1/APOE/CETP/MPO/PLA2G7	7
GO:0061430	SP-7	BP	GO:0061430	bone trabecula morphogenesis	7/2967	13/17913	0.00230086	0.0207688	0.01537	COL1A1/PLXNB1/PPARGC1B/SBNO2/SEMA4D/SFRP1/WNT10B	7
GO:0032310	SP-7	BP	GO:0032310	prostaglandin secretion	7/2967	14/17913	0.00394743	0.0300918	0.0222695	ABCC4/EDN1/LEP/MIF/P2RX4/P2RX7/TNFRSF11A	7
GO:0046851	SP-7	BP	GO:0046851	negative regulation of bone remodeling	7/2967	14/17913	0.00394743	0.0300918	0.0222695	CD38/CSK/IL6/INPP5D/P2RX7/SFRP1/TNFAIP3	7
GO:0072677	SP-7	BP	GO:0072677	eosinophil migration	7/2967	14/17913	0.00394743	0.0300918	0.0222695	CCL13/CCL24/CCL5/CCL7/CD300A/LGALS3/PTGER4	7
GO:0007097	SP-7	BP	GO:0007097	nuclear migration	7/2967	15/17913	0.0063524	0.0413798	0.0306233	KIF1A/PCM1/PTK2/SLC9A3R1/SLIT1/TRIM58/SUN2	7
GO:0015732	SP-7	BP	GO:0015732	prostaglandin transport	7/2967	15/17913	0.0063524	0.0413798	0.0306233	ABCC4/EDN1/LEP/MIF/P2RX4/P2RX7/TNFRSF11A	7
GO:0019377	SP-7	BP	GO:0019377	glycolipid catabolic process	7/2967	15/17913	0.0063524	0.0413798	0.0306233	FUCA1/GALC/GLA/GM2A/HEXB/NAGA/PNLIPRP2	7
GO:0032352	SP-7	BP	GO:0032352	positive regulation of hormone metabolic process	7/2967	15/17913	0.0063524	0.0413798	0.0306233	ADM/BMP6/GATA3/HPN/IFNG/PPARGC1A/RDH10	7
GO:0034134	SP-7	BP	GO:0034134	toll-like receptor 2 signaling pathway	7/2967	15/17913	0.0063524	0.0413798	0.0306233	CYBA/F2RL1/IRAK1/LYN/MFHAS1/TLR6/TNFAIP3	7
GO:0042535	SP-7	BP	GO:0042535	positive regulation of tumor necrosis factor biosynthetic process	7/2967	15/17913	0.0063524	0.0413798	0.0306233	AKAP12/AZU1/CCR2/CYBB/THBS1/TLR4/TYROBP	7
GO:0044406	SP-7	BP	GO:0044406	adhesion of symbiont to host	7/2967	15/17913	0.0063524	0.0413798	0.0306233	CD209/CD81/GAS6/ICAM1/LRRC15/NECTIN1/SCARB1	7
GO:0046629	SP-7	BP	GO:0046629	gamma-delta T cell activation	7/2967	15/17913	0.0063524	0.0413798	0.0306233	JAML/GPR18/LILRB1/NCKAP1L/NOD2/PTPRC/SYK	7
GO:0048012	SP-7	BP	GO:0048012	hepatocyte growth factor receptor signaling pathway	7/2967	15/17913	0.0063524	0.0413798	0.0306233	BCAR1/ESM1/HGF/HPN/PAK1/PTPN1/PTPN2	7
GO:1900451	SP-7	BP	GO:1900451	positive regulation of glutamate receptor signaling pathway	7/2967	15/17913	0.0063524	0.0413798	0.0306233	ADRB2/CCL2/CCR2/EPHB2/IFNG/NLGN3/PINK1	7
GO:1990000	SP-7	BP	GO:1990000	amyloid fibril formation	7/2967	15/17913	0.0063524	0.0413798	0.0306233	APOE/CD36/CHRNA7/CRYAB/LDLR/MDM2/RIPK3	7
GO:2001028	SP-7	BP	GO:2001028	positive regulation of endothelial cell chemotaxis	7/2967	15/17913	0.0063524	0.0413798	0.0306233	FGF18/LGMN/P2RX4/PRKD1/PRKD2/TMSB4X/VEGFA	7
GO:0032395	SP-7	MF	GO:0032395	MHC class II receptor activity	7/2955	10/16969	0.000353729	0.0205787	0.0182669	HLA-DOA/HLA-DOB/HLA-DPA1/HLA-DQB1/HLA-DQB2/HLA-DRA/HLA-DRB3	7
GO:00018851	SP-18	BP	GO:0001885	endothelial cell development	7/198	55/17913	2.34831e-06	0.000697859	0.00062816	CDH5/CLDN5/IKBKB/NOTCH4/PECAM1/PPP1R16B/SOX18	7
GO:0042476	SP-18	BP	GO:0042476	odontogenesis	7/198	126/17913	0.000505228	0.0396183	0.0356614	ALPL/AQP3/CD34/HDAC1/ITGB4/JAG2/LEF1	7
GO:0019903	SP-12	MF	GO:0019903	protein phosphatase binding	7/154	132/16969	0.000202114	0.0306178	0.0289613	AKAP11/BCL2/DLG3/DLG4/GTF2F1/STAU1/TRAF2	7
GO:0048872	SP-7	BP	GO:0048872	homeostasis of number of cells	69/2967	241/17913	1.70375e-06	7.56688e-05	5.5999e-05	ABL1/AMPD3/FAM210B/CACNA1F/CASP3/CCNB2/CCR2/CD74/CDK6/CORO1A/CSF1/CXCL6/SASH3/DNAJA3/GPR183/EPAS1/DMTN/EZH2/FCER1G/FLT3/GATA3/HCLS1/HMOX1/HOXB6/HSPA1B/IKZF1/IL2RA/IL6/IL7/INHBA/INPP5D/LGALS9/LIPA/LYAR/LYN/MAFB/MFHAS1/MIF/NAPEPLD/NCKAP1L/NCSTN/P2RX7/PPP3CB/PRDX1/PTPN2/RAC3/RASSF2/RC3H2/RIPK3/PTBP3/SLC11A2/SLC25A38/SLC46A2/SLC7A11/SOS1/SPI1/SRF/STAT1/TMOD3/TNFAIP3/TNFRSF17/TNFSF13B/TNFSF14/TRIM58/T…	69
GO:0007162	SP-7	BP	GO:0007162	negative regulation of cell adhesion	69/2967	271/17913	0.00011407	0.00198055	0.00146571	ABAT/ABL1/ADAMDEC1/AKNA/ARHGDIA/ARHGDIB/BTN2A2/RGCC/ADTRP/CASP3/CCL21/CD300A/CD74/CLDN7/COL1A1/CORO2B/CXCL12/CYP1B1/DLG5/DTX1/DUSP1/EPB41L5/DMTN/FCGR2B/FXYD5/GLI3/GLMN/GPNMB/HAVCR2/IL10/IL1RN/IL2RA/IDO1/ITCH/LAG3/LAX1/LGALS3/LGALS9/LILRB1/LPXN/MBP/MELTF/MMP12/NF1/PAWR/PIK3R1/PLXNB1/PTK2/PTPN2/PTPN22/PTPN6/PTPRC/RC3H2/RND1/RUNX3/SEMA3E/SEMA4D/SERPINE1/SERPINE2/SMAD7/SOCS1/SPOCK1/UBASH3B/TBX21/TGFB…	69
GO:1901214	SP-7	BP	GO:1901214	regulation of neuron death	69/2967	313/17913	0.00664074	0.0425744	0.0315073	ABL1/AIFM1/APOE/ARRB1/ATF4/ATG7/ATP13A2/BOK/TIGAR/C1QA/C5AR1/CASP3/CBL/CCL2/CCL5/CDK5R1/CHRNA7/CORO1A/CRLF1/CSF1/CTSZ/DHCR24/EPHB1/RETREG1/FASLG/KDM2B/FCGR2B/FZD9/GATA3/GPNMB/GPX1/GRN/GSK3B/HMOX1/IL10/ITGA1/ITGAM/ITGB2/KCNB1/KIR3DL2/KMO/LGMN/MYBL2/NCOA7/NF1/NFATC4/NQO1/NUPR1/PRKN/PARP2/PINK1/POU4F1/PPARGC1A/PSMC1/RAPSN/SARM1/SERPINF1/SIX4/SLC7A11/SNCA/SNX6/SOD2/TGFB3/TLR4/TLR6/TNFRSF1B/TYROBP/UCN…	69
GO:00986871	SP-5	CC	GO:0098687	chromosomal region	69/2692	337/18678	0.00140482	0.0375397	0.0318747	AHCTF1/APEX1/ANAPC16/SKA1/MEAF6/KNL1/SPDL1/CDCA8/CDK2/CEBPB/CENPC/CLASP1/CTCF/DCLRE1B/DCTN5/DCTN6/DHX36/DMC1/DYNLL1/DNMT3A/DYNC1I1/EID3/SKA2/BOD1/H2AFY2/HIST2H4B/HIST3H3/HMBOX1/ITGB3BP/KDM4D/KIF2C/KNTC1/MAD1L1/MBD5/MCM2/MCM6/CENPU/NDEL1/NSMCE2/STN1/ORC1/ORC3/ORC4/ORC5/KAT2B/PDS5B/PIWIL2/POLD1/POLR2B/POT1/PPP1CA/PRKDC/PURA/RAD51D/RCC2/RTEL1/SEPTIN2/SEPTIN6/SPO11/SSB/KMT5B/TERF1/THOC5/THOC6/THOC7/T…	69
GO:0009897	SP-7	CC	GO:0009897	external side of plasma membrane	68/3032	199/18678	3.88824e-10	2.66733e-07	2.29202e-07	ABCA1/ABCG1/AMOT/ANPEP/ASTN1/BCAM/CALR/CCR1/CD14/CD163/CD2/CD209/CD276/CD28/CD33/CD36/CD3E/CD4/CD40LG/CD5/CD59/CD69/CD74/CD79A/CD83/CD8A/CXCL10/ADGRE1/F3/FASLG/FCGR2B/FOLR2/GPC4/ICAM1/ICOS/IL2RA/IL2RB/IL2RG/ITGA1/ITGA2/ITGA3/ITGA5/ITGAM/ITGB2/KCNJ5/LAG3/LAMP1/LDLR/LILRB1/MCAM/MUC17/NCAM1/NRCAM/P2RX7/PDCD1/PRND/PTPRC/SCUBE1/SDC1/SERPINE2/STAB2/TFRC/THBS1/TLR4/TLR8/TNFRSF11A/TNFRSF9/WNT2	68
GO:0042098	SP-7	BP	GO:0042098	T cell proliferation	68/2967	177/17913	2.23988e-12	4.16007e-10	3.07868e-10	ABL1/AIF1/BTN2A2/CASP3/CCDC88B/CCL5/CCR2/CD1D/CD209/CD276/CD28/CD3E/CD4/CD40LG/CD6/CD70/CD81/CLECL1/CORO1A/SASH3/DLG5/DNAJA3/DOCK2/DOCK8/EBI3/ELF4/GLMN/GPNMB/HAVCR2/HES1/HLA-DMB/HLA-DPA1/ICOSLG/IL10/IL12RB1/IL23A/IL2RA/IL6/IDO1/ITCH/LEP/LGALS3/LGALS9/LILRB1/MAPK8IP1/NCKAP1L/NCSTN/P2RX7/PAWR/PIK3CG/PPP3CB/PRKCQ/PTPN6/PTPRC/PYCARD/RAC2/RC3H2/RIPK3/SLC11A1/SOS1/TFRC/TNFRSF1B/TNFRSF21/TNFRSF4/TNFSF13…	68
GO:0031668	SP-7	BP	GO:0031668	cellular response to extracellular stimulus	68/2967	251/17913	1.56564e-05	0.000475039	0.000351554	ADORA2B/AIF1/AIFM1/KANK2/ASGR1/ASNS/ATF4/ATG7/BAIAP2/BCL11A/CADPS2/CBL/CD68/CLEC16A/COL1A1/CYBA/CYBB/CYP27B1/DAP/DSC2/EHMT2/FADS1/FNIP1/FOLR2/FOSL1/GAS6/GLUL/GSTP1/HMOX1/ICAM1/IFI16/ITFG2/KCNB1/RRP8/KIAA1324/LAMP2/LEP/LPL/LYN/MAP1LC3C/MDM2/MTMR3/NCOA1/NUAK2/P2RX4/P2RX7/PIK3R4/PIM1/PPARG/PPP1R9B/PRKD1/PTGS2/PTPRC/RRAGA/RRAGB/RRAGC/RRAGD/SFRP1/SFRP2/SRD5A1/SREBF1/SREBF2/SRF/TNRC6A/TRPM4/UCP2/UPP1/W…	68
GO:0051348	SP-7	BP	GO:0051348	negative regulation of transferase activity	68/2967	272/17913	0.000226394	0.00337608	0.00249848	ABL1/ADARB1/APOE/BMP7/CASP3/CD300A/CDKN1C/CEBPA/CIB1/CSK/DAB2IP/DEPTOR/DUSP1/DUSP26/DUSP6/DUSP8/DUSP9/EIF4A2/EPHB2/FABP4/GADD45A/GADD45B/GMFG/GPRC5A/GSK3A/GSK3B/GSTP1/H2AFY/HHEX/HIPK3/HMGCR/HNRNPU/INCA1/AJUBA/LAX1/LIMK1/LRP6/LYN/MAPK8IP1/NF1/PRKN/PINX1/PLK1/PPARG/PPM1E/PPP1R1B/PTPN1/PTPN2/PTPN22/PTPN6/PTPRC/PYCARD/RGN/RGS3/SFN/SFRP1/SFRP2/SMAD7/SNX6/SOCS1/SPRED2/STK38/TARBP2/TESK1/TNFAIP3/TRIB1/Z…	68
GO:0034612	SP-7	BP	GO:0034612	response to tumor necrosis factor	68/2967	284/17913	0.000816175	0.00981169	0.00726118	AKAP12/ANKRD1/ARHGEF2/CDIP1/CASP1/CASP3/CASP4/CCL2/CCL5/CD14/CD27/CD40LG/CD70/CEBPA/CIB1/COL1A1/CPNE1/CXCL16/CYBA/DAB2IP/EDN1/F2RL1/FABP4/GAS6/GATA3/GSTP1/HAMP/HAS2/HSPA1B/ICAM1/MADD/NFKB1/NPNT/NR1D1/PRKN/PPARGC1A/PSMA6/PSMC1/PSMC2/PSMD5/PSME2/PTGS2/PTPN2/PYCARD/RORA/SFRP1/SPHK1/ST18/STAT1/SYK/THBS1/DCSTAMP/TMSB4X/TNFAIP3/TNFRSF11A/TNFRSF17/TNFRSF1B/TNFRSF21/TNFRSF4/TNFRSF9/TNFSF13/TNFSF13B/TNFSF…	68
GO:0072001	SP-7	BP	GO:0072001	renal system development	68/2967	291/17913	0.00160356	0.0162989	0.012062	ACAT1/ADAMTS1/AGT/AGTR1/AHI1/AKR1B1/KANK2/ARID5B/BMP6/BMP7/CA2/CDKN1C/CENPF/CEP290/CEP55/COL4A3/CRLF1/CTNNBIP1/CTSH/DLG5/EPHA4/AMER1/FOXC2/FRAS1/FSTL3/GATA3/GCNT1/GCNT3/GLI2/GLI3/HAS2/HES1/HEYL/HOXB7/IRX2/ITGA3/KCNJ8/KLF15/MME/MMP9/MTSS1/MYC/NF1/NFIA/NPNT/OSR1/PBX1/PDGFD/PLCE1/PPAT/PROM1/RDH10/REN/RGN/SDC1/SERPINF1/SFRP1/SGPL1/SIX2/SIX4/SMAD3/SMAD7/STAT1/STRA6/SULF1/SULF2/VEGFA/WFS1	68
GO:0071375	SP-7	BP	GO:0071375	cellular response to peptide hormone stimulus	68/2967	297/17913	0.00274958	0.0233087	0.0172497	ACTN2/ADCY3/ADCY7/ADCY8/AGT/AGTR1/AGTRAP/ATP6V0B/ATP6V0D2/ATP6V1A/ATP6V1B2/ATP6V1C1/ATP6V1E1/ATP6V1F/BAIAP2/BCAR1/CA2/CCNA2/CPEB1/CSK/CYBA/EDN1/EEF2K/EIF4EBP1/ESRRA/FOXC2/GHRL/GJB2/GRB2/GSK3A/GSTP1/IGFBP1/INS/LEP/LPL/LYN/MDM2/MYO5A/NFKB1/NR4A1/OGT/MGARP/PAK1/PHIP/PIK3R1/PPARG/PPAT/PRKCB/PRKCQ/PRLR/PTK2/PTPN1/PTPN2/RANGAP1/RARRES2/ROCK2/SERPINA12/SIK2/SOCS1/SOS1/SRD5A1/SREBF1/STAT1/STAT5A/STXBP4/T…	68
GO:0051048	SP-7	BP	GO:0051048	negative regulation of secretion	67/2967	226/17913	6.14814e-07	3.14016e-05	2.32389e-05	ABAT/ADRA2B/APOE/BTN2A2/RGCC/DCANP1/ADTRP/CCR2/CD22/CD300A/CD74/CD84/EDN1/F2RL1/FAM3D/FCGR2B/FN1/GAS6/GHRL/FFAR4/HMGCR/HMOX1/IDH2/IL10/IL1R2/IL27RA/INHBA/INS/KALRN/KCNB1/LEP/LGALS9/LILRA5/LILRB1/MAOB/NF1/NLRP12/NLRP3/NPY5R/NR1H3/NRG1/PRKN/PNKD/PTGER4/PTPN22/RAB11FIP5/RHBDF2/SERGEF/SFRP1/SLC30A1/SNCA/SREBF1/SRGN/STXBP6/SYT11/TLR6/TLR8/TMSB4X/TNFAIP3/TNFRSF1B/TNFRSF21/UCN/UCP2/VAMP8/EZR/VSNL1/WNK3	67
GO:0007249	SP-7	BP	GO:0007249	I-kappaB kinase/NF-kappaB signaling	67/2967	253/17913	3.93793e-05	0.000930828	0.000688863	ABL1/BTK/LURAP1/DDRGK1/CANT1/CAPN3/CARD9/CASP1/CCL21/CD14/CD36/CD4/CD74/CPNE1/CXXC5/DAB2IP/ECT2/ESR1/F2RL1/FASLG/GSTP1/HMOX1/IRAK1/IRAK2/AJUBA/LGALS9/LITAF/LY96/TAB3/MIB2/NEK6/NLRP12/NOD2/NR1D1/PRKN/PER1/PIM2/PINK1/PLK2/PRDX4/PRKCB/PRKCE/PRKD1/PYCARD/RIPK3/ROCK2/ROR1/RORA/SECTM1/SIRPA/SPHK2/SQSTM1/STAT1/TLR4/TLR6/TLR7/TLR8/TNFAIP3/TNFRSF10B/TNIP3/TRADD/TRIM25/TRIM32/TSPAN6/UBD/ZDHHC17/ZMYND11	67
GO:0050714	SP-7	BP	GO:0050714	positive regulation of protein secretion	67/2967	256/17913	5.83923e-05	0.00118245	0.000875075	AACS/ABAT/ABL1/ADCY8/AIF1/AKAP12/ALOX15B/ANKRD1/ARRB1/ATP13A2/BMP6/RGCC/CASP1/CCL1/CD14/CD2/CD33/CD38/CLEC9A/CSF1R/F2RL1/FGR/FRMD8/GATA3/GHRL/GLMN/GLUL/GPR27/HAVCR2/IL10/IL17RB/IL26/IL6/INS/LGALS9/LILRA2/LILRA5/LPL/MBP/MIF/MMP12/MMP8/NADK/NLGN2/NLRP12/NLRP2/NLRP3/NOD2/P2RX7/PPP3CB/PRKCE/PTGER4/PTPN22/PYCARD/SYK/TGFB3/TLR4/TLR8/C2CD2L/TNFRSF4/TREM2/TRIM16/TRPM4/TRPV4/UNC13B/EZR/VSNL1	67
GO:0015849	SP-7	BP	GO:0015849	organic acid transport	67/2967	293/17913	0.00303403	0.0251632	0.0186221	ABAT/ABCB4/ABCC3/ABCC4/PLIN2/AGT/APOE/AQP9/ARL6IP5/CD36/CPT2/CROT/EDN1/FABP4/FOLR2/GLS/KMO/LEP/LRRC8C/LRRC8D/LRRC8E/MFSD2A/MIF/NCOA1/NCOR1/NF1/NFKBIE/NPY5R/OCA2/OSR1/P2RX4/P2RX7/PER2/PPARG/PPFIA2/SFXN2/SLC11A1/SLC13A3/SLC16A10/SLC16A3/SLC19A1/SLC1A3/SLC1A5/SLC25A10/SLC25A12/SLC25A17/SLC26A10/SLC27A1/SLC27A4/SLC36A1/SLC38A5/SLC43A2/SLC6A12/SLC6A6/SLC6A8/SLC7A11/SLC7A6/SLC7A7/SLC7A8/SLC9A3R1/SNCA/S…	67
GO:0046942	SP-7	BP	GO:0046942	carboxylic acid transport	67/2967	293/17913	0.00303403	0.0251632	0.0186221	ABAT/ABCB4/ABCC3/ABCC4/PLIN2/AGT/APOE/AQP9/ARL6IP5/CD36/CPT2/CROT/EDN1/FABP4/FOLR2/GLS/KMO/LEP/LRRC8C/LRRC8D/LRRC8E/MFSD2A/MIF/NCOA1/NCOR1/NF1/NFKBIE/NPY5R/OCA2/OSR1/P2RX4/P2RX7/PER2/PPARG/PPFIA2/SFXN2/SLC11A1/SLC13A3/SLC16A10/SLC16A3/SLC19A1/SLC1A3/SLC1A5/SLC25A10/SLC25A12/SLC25A17/SLC26A10/SLC27A1/SLC27A4/SLC36A1/SLC38A5/SLC43A2/SLC6A12/SLC6A6/SLC6A8/SLC7A11/SLC7A6/SLC7A7/SLC7A8/SLC9A3R1/SNCA/S…	67
GO:00705881	SP-7	BP	GO:0070588	calcium ion transmembrane transport	67/2967	293/17913	0.00303403	0.0251632	0.0186221	ABL1/CACHD1/CACNA1C/CACNA1F/CACNA1H/CACNA2D2/CACNA2D4/CACNB1/CACNG5/CACNG6/CALM1/CALM3/CAPN3/CATSPER1/MCUB/CCL21/CHD7/CHRNA7/CLIC2/CORO1A/CXCL10/CYBA/FASLG/NCS1/GAS6/GPR35/GRIN3B/GSTO1/JPH4/KCNE2/KCNE3/CEMIP/LCK/LETM1/LYN/MCOLN1/MYO5A/P2RX4/P2RX7/P2RY6/PHB/PIK3CG/PKD2L1/PMPCA/PRKCE/PSEN2/PTPN6/PTPRC/REM1/RGN/RYR1/SLC8B1/SLC25A23/SNCA/STAC3/THADA/TMCO1/STIMATE/ANO6/TMEM37/TRPC1/TRPC5/TRPC6/TRPM4/T…	67
GO:0050920	SP-7	BP	GO:0050920	regulation of chemotaxis	66/2967	186/17913	2.68457e-10	3.65638e-08	2.70592e-08	AIF1/AZU1/STAP1/C3AR1/C5AR1/CALR/CCL1/CCL2/CCL21/CCL5/CCL7/CCR1/CCR2/CD74/CMKLR1/CORO1B/CSF1/CXCL10/CXCL12/CXCR4/DUSP1/GPR183/EDN1/F2RL1/F3/FGF18/GAS6/GPR18/GPSM3/GSTP1/IL16/IL23A/IL6/ITGA2/LGALS9/LGMN/LYN/MIF/MPP1/NCKAP1L/NTF3/NTRK3/P2RX4/PDGFD/PLA2G7/PLXNA3/PRKD1/PRKD2/PTPN2/RAC2/RARRES2/RYK/SEMA3A/SERPINE1/SLAMF8/SLC8B1/SMAD3/STX3/THBS1/TIAM1/ANO6/TMSB4X/TNFSF14/TREM2/TRPV4/VEGFA	66
GO:00434061	SP-7	BP	GO:0043406	positive regulation of MAP kinase activity	66/2967	250/17913	4.96566e-05	0.0010531	0.000779349	ADORA2B/ADRA2B/ALK/ARHGEF5/ARRB1/AVPI1/BIRC7/PIK3R6/C1QTNF2/C5AR1/CD40LG/CD74/CD81/CHRNA7/CSK/CSPG4/CXCR4/DAB2IP/DUSP6/DUSP9/DVL2/EDN1/EPHA4/EZH2/FGD2/FGF18/FLT3/FPR1/GADD45A/GADD45B/GHRL/GRM1/HGF/IRAK1/IRAK2/ITGA1/AJUBA/MADD/TAB3/MAP3K8/MAP4K1/MAPKAPK3/MIF/NOD2/NRG1/NRK/NTF3/NTRK3/P2RX7/PAK1/PEA15/PIK3CG/PLCE1/PTPN1/PTPRC/RAF1/ROR2/SYK/TGFA/TGFB3/THBS1/TIAM1/TLR4/TLR6/TNFRSF11A/VEGFA	66
GO:0051091	SP-7	BP	GO:0051091	positive regulation of DNA-binding transcription factor activity	66/2967	257/17913	0.000121241	0.00206413	0.00152757	ADCY8/AGT/ALK/ARHGEF2/ARHGEF5/ARID5B/BTK/RGCC/DDRGK1/CAPN3/CD36/CD40LG/CIB1/DVL2/EDN1/ESR1/FOSL1/ADGRF1/HCLS1/HSPA1B/ICAM1/IL10/IL6/INS/IRAK1/IRAK2/ITGB2/JMY/LGALS9/LRP6/TAB3/NDP/NFAM1/NFKB1/NLRC4/NLRP3/NOD2/PINK1/PPARG/PPARGC1A/PRKCB/PRKCQ/PRKD1/PRKD2/PSMA6/PYCARD/RIPK3/RNF41/ROR1/RPS6KA4/RWDD1/SAV1/SMAD3/SMARCB1/SPHK1/SRF/TLR4/TLR6/TNFRSF11A/TRADD/TRIM14/TRIM25/TRIM32/VEGFA/WNT10B/WNT2	66
GO:0001822	SP-7	BP	GO:0001822	kidney development	66/2967	276/17913	0.000999434	0.0115142	0.00852109	ACAT1/ADAMTS1/AGT/AGTR1/AHI1/AKR1B1/KANK2/ARID5B/BMP6/BMP7/CA2/CDKN1C/CENPF/CEP290/COL4A3/CRLF1/CTNNBIP1/CTSH/DLG5/EPHA4/AMER1/FOXC2/FRAS1/FSTL3/GATA3/GCNT1/GCNT3/GLI2/GLI3/HAS2/HES1/HEYL/HOXB7/IRX2/ITGA3/KCNJ8/KLF15/MME/MMP9/MTSS1/MYC/NF1/NPNT/OSR1/PBX1/PDGFD/PLCE1/PPAT/PROM1/RDH10/REN/RGN/SDC1/SERPINF1/SFRP1/SGPL1/SIX2/SIX4/SMAD3/SMAD7/STAT1/STRA6/SULF1/SULF2/VEGFA/WFS1	66
GO:0005996	SP-7	BP	GO:0005996	monosaccharide metabolic process	66/2967	277/17913	0.00110383	0.0123455	0.00913636	ADPGK/AKR1A1/AKR1B1/ALDH5A1/ATF4/B3GLCT/TIGAR/RUBCNL/C1QTNF2/CHST1/CRYL1/ENO1/ENO2/FABP5/FBP1/FUCA1/FUCA2/FUT1/FUT4/FUT7/G6PC3/GAA/GALE/GHRL/GLB1/GLYCTK/GNB3/GSK3A/GSK3B/GSTO1/HK3/HKDC1/INS/KHK/LEP/NLN/NR1D1/NUDT5/OGT/PRKN/PASK/PC/PCK2/PDHA1/PER2/PGK1/PGM1/PGM5/PKM/PPARGC1A/PPP1CB/PPP1R3D/PPP1R3F/PRKCE/PTPN2/RGN/RORA/SDS/SERPINA12/SLC25A10/SLC25A12/SLC35B4/SLC37A4/SIK1/TPI1/XYLB	66
GO:0006650	SP-7	BP	GO:0006650	glycerophospholipid metabolic process	66/2967	300/17913	0.00816877	0.0491811	0.0363967	ABHD12/ABHD6/ACP6/AGK/ALDH5A1/APOC1/ARF3/LPCAT2/ABHD16A/PIK3R6/CDS1/CETP/CHKA/CPNE1/CSF1R/DBI/ENPP2/FABP5/IP6K3/INPP5D/INPP5E/INPP5F/AJUBA/LCAT/LDLR/MBOAT7/LIPH/LPIN1/PLA2G15/GPAT3/LPCAT3/MFSD2A/GDE1/MPPE1/MTMR14/MTMR3/MTMR4/MTMR9/NAPEPLD/PCYT1A/PGAP3/PGAP1/PI4K2A/PI4KB/PIGF/PIGL/PIGO/PIGW/PIGZ/PIK3CG/PIK3R1/PIK3R4/PIP5K1A/PIP4K2C/PIP5KL1/PLA1A/PLA2G5/PLA2G7/PLEK/PNPLA6/PRDX6/SCARB1/SLC27A1/STARD…	66
GO:0071219	SP-7	BP	GO:0071219	cellular response to molecule of bacterial origin	65/2967	183/17913	3.48715e-10	4.36178e-08	3.22796e-08	ABCA1/ABL1/ANKRD1/BMP6/STAP1/CASP1/CCL2/CCL5/CD14/CD36/CD6/CD68/CEBPE/CSF2/CXCL10/CXCL6/DAB2IP/FCGR2B/GFI1/GSTP1/HAMP/HAVCR2/HCK/ICAM1/IL10/IL6/IRAK1/IRAK2/IRF8/KMO/LDOC1/LILRA2/LILRB1/LITAF/LY86/LY96/LYN/MIF/MRC1/NFKB1/NFKBIL1/NLRP3/NOD2/NR1D1/NR1H3/PLSCR4/PPARGC1A/PRKCA/PRKCE/PTAFR/PTPN22/PYCARD/SBNO2/SCARB1/SERPINE1/SIRPA/SPON2/TLR4/TLR6/TNFAIP3/TNFRSF1B/TNIP3/TREM2/TRIB1/TSPO	65
GO:0045444	SP-7	BP	GO:0045444	fat cell differentiation	65/2967	222/17913	1.45027e-06	6.58423e-05	4.87268e-05	AACS/ADRB2/ALDH6A1/ARID5B/BBS12/BBS2/BSCL2/CEBPA/CEBPD/CMKLR1/DKKL1/E2F1/FABP4/FBXO9/FNDC5/FRZB/GATA3/GDF10/GDF3/GNB3/FFAR4/GPX1/HES1/HNRNPU/IL6/INS/INSIG1/JDP2/LEP/LGALS12/LPL/LRRC8C/MKKS/NAPEPLD/NOC3L/NR1D1/NR4A1/PER2/PPARG/PPARGC1A/PRDM16/PTGS2/RARRES2/RETN/RORA/RUNX1T1/SAV1/SENP2/SFRP1/SFRP2/SMAD3/SOCS1/SORT1/SREBF1/STEAP4/STK4/TAF8/TRIM32/TRPM4/TRPV4/CCN4/WNT10B/WNT5B/ZFPM2/ZNF385A	65
GO:0050730	SP-7	BP	GO:0050730	regulation of peptidyl-tyrosine phosphorylation	65/2967	245/17913	4.79845e-05	0.00102831	0.000761006	ABL1/AFAP1L2/AGT/ARHGEF2/BDNF/STAP1/CCL5/CD300A/CD36/CD3E/CD4/CD74/CD80/CD81/CRLF1/CSF1R/CSF2/CSPG4/DVL2/ENPP2/DMTN/EPHA4/FLT3/GAS6/GHRL/GPRC5A/HBEGF/HCLS1/HES1/HGF/ICAM1/IFNG/IL23A/IL6/IL7/INPP5F/ITGA5/ITGB2/LEP/LILRA5/LYN/MIF/NEDD9/NRG1/NTF3/PARP14/PDCL3/PDGFD/PRKCE/PTPN1/PTPN2/PTPN6/PTPRC/SAMSN1/SEMA4D/SFRP1/SFRP2/SNX6/SOCS1/SYK/TGFA/TREM2/VEGFA/ZFYVE28/GGNBP2	65
GO:0030100	SP-7	BP	GO:0030100	regulation of endocytosis	65/2967	262/17913	0.000385002	0.00523209	0.00387203	ABCA7/ABL1/AHI1/AP2S1/APOC1/APOC2/APOE/ARRB1/ATG3/AZU1/STAP1/C2/CALM3/CALR/CBL/CCL2/CCL21/CD14/CD22/CD300A/CD300LF/CD36/CSK/CYBA/DAB2/DNM2/DOCK2/EEF2K/F2RL1/FCGR2B/FGR/GAS6/HCK/IL2RB/IL2RG/ITGA2/LGALS3/LILRB1/LYAR/MCTP1/NCKAP1L/NR1H3/NTF3/OPHN1/PACSIN2/PACSIN3/PPARG/PPP3CB/PRKD1/PTPN1/PTPRC/PYCARD/RUFY2/SCARB1/SERPINE1/SGIP1/SIRPA/SLC11A1/SNCA/SPACA3/SPHK1/SYK/SYT11/ANO6/VEGFA	65
GO:0045927	SP-7	BP	GO:0045927	positive regulation of growth	65/2967	266/17913	0.000595535	0.00752584	0.00556953	ADNP2/AGR2/BBS2/BDNF/DNPH1/CACNA2D2/CAPN3/CD38/CHD7/CIB1/CPNE5/CPNE9/CSF1/CXCL12/CXCL16/CXCR4/SASH3/CYBA/DERL2/EDN1/KDM2B/FOXS1/FN1/GHRL/HAMP/HBEGF/HEY2/HPN/IGFBP1/IL7/INO80/INS/SHTN1/L1CAM/LEP/LIMK1/MACF1/MKKS/N6AMT1/NTRK3/PAK1/PRKN/PARP2/PIM1/RBPJ/RFTN1/RND2/RNF157/RPS6KA1/SEMA4D/SFN/SFRP1/SFRP2/SOX15/SPHK1/SRF/TFCP2L1/TRIM32/TRPC5/UCN/VEGFA/EZR/WFS1/WNT2/ZFPM2	65
GO:0090068	SP-7	BP	GO:0090068	positive regulation of cell cycle process	65/2967	283/17913	0.00310375	0.0254998	0.0188712	ADAMTS1/AIF1/ARID3A/AURKA/AURKB/AURKC/RGCC/DDRGK1/CCNE1/CD28/CDC7/CDCA5/CDK5R1/CDT1/CIT/DAB2IP/DLGAP5/DTL/DYNC1H1/E2F1/E2F7/E2F8/ECT2/EDN1/ESPL1/EZH2/FAP/FEN1/GADD45A/H2AFY/HNRNPU/INO80/INS/INSM1/RRP8/LSM10/MDM2/KIF20B/NDC80/NSFL1C/NUSAP1/PBX1/PCID2/PCNA/PHIP/PLK2/PLK4/POU4F1/PRKCE/CENPV/RAB11FIP4/ROCK2/SFN/SMARCD3/SOX15/SPAG5/SPHK1/STXBP4/TAS2R13/TGFA/TMOD3/UBE2C/WNT10B/ZNF16/ZNF385A	65
GO:0046390	SP-7	BP	GO:0046390	ribose phosphate biosynthetic process	65/2967	284/17913	0.00338769	0.0270515	0.0200196	AAAS/ACAT1/ACSBG2/ADCY3/ADCY7/ADPGK/ADSL/ADSSL1/AK5/AMPD1/AMPD3/ATIC/ATP5F1A/ATP5MG/TIGAR/CBR4/DHTKD1/ELOVL6/ENO1/ENO2/FASN/FBP1/GUCY1A2/HK3/HPRT1/IMPDH1/INS/LDHC/NCOR1/NME1/NME7/NPR1/NUP210/NUP37/NUP43/NUPR1/OGT/P2RX7/PAICS/PAPSS1/PAPSS2/PDHA1/PDP2/PFAS/PGK1/PGM1/PINK1/PKM/PPARGC1A/PPAT/PRKAG1/HACD2/PYGL/SLC25A12/SNCA/SPHK2/NDC1/TMSB4X/TPI1/TREM2/UCK1/UCK2/UPP1/VCP/ZBTB20	65
GO:00514801	SP-7	BP	GO:0051480	regulation of cytosolic calcium ion concentration	65/2967	289/17913	0.00517033	0.0365923	0.0270803	ABL1/ADCY8/ADM/AGT/AGTR1/BCAP31/BOK/C3AR1/CACNA1C/CALM1/CALM3/CAPN3/CCL1/CCL21/CCR1/CD36/CD38/CD4/CD52/CHD7/CLIC2/CORO1A/CXCL10/CYBA/S1PR4/EDN1/EDNRA/ESR1/F2RL1/FASLG/NCS1/FZD9/GHRL/GNA15/GPR35/GRM1/GSTO1/JPH4/CEMIP/LCK/LETM1/LRP6/LYN/MCOLN1/MYO5A/P2RX4/P2RX7/P2RY6/PIK3CG/PLCE1/PRKCE/PTPN6/PTPRC/RYR1/SLC8B1/SMAD3/SNCA/TMEM178A/TRPC1/TRPC5/TRPC6/TRPM4/TRPV4/TRPV6/YWHAE	65
GO:0019866	SP-14	CC	GO:0019866	organelle inner membrane	64/542	489/18678	2.18844e-24	5.37261e-22	4.66483e-22	ABCB8/ATP5MC1/ATP5PD/ATP5ME/ATP5MF/COX16/ATP5MPL/TIMMDC1/UQCC2/COX5B/COX6A1/COX6C/COX7A1/MICU3/ERAL1/MPV17L2/GCAT/MRPL58/MRPL12/MRPL14/MRPL2/MRPL23/MRPL24/MRPL28/MRPL36/MRPL4/MRPL43/MRPL46/MRPL53/MRPL55/MRPS11/MRPS12/MRPS15/MRPS18C/MRPS21/MRPS24/MRPS33/NDUFA1/NDUFA11/NDUFA12/NDUFA13/NDUFA2/NDUFA8/NDUFB2/NDUFB6/NDUFB7/NDUFB8/NDUFS3/NDUFS5/NRM/MICOS13/PARK7/SLC25A11/SLC25A15/SLC25A41/STOML2/SURF1/T…	64
GO:0002685	SP-7	BP	GO:0002685	regulation of leukocyte migration	64/2967	186/17913	2.08823e-09	2.13313e-07	1.57863e-07	AIF1/STAP1/C3AR1/C5AR1/ADTRP/CALR/CCL1/CCL2/CCL20/CCL21/CCL24/CCL5/CCL7/CCR1/CCR2/CCR6/CD300A/CD74/CD81/CMKLR1/CSF1/CXCL10/CXCL12/CXCR3/DOCK8/DUSP1/EDN1/F2RL1/GAS6/GCSAM/GPR18/GPSM3/HMOX1/ICAM1/IL23A/IL27RA/IL6/ITGA2/LGALS3/LGALS9/LGMN/LYN/MIF/MPP1/NCKAP1L/P2RX4/PDGFD/PLA2G7/PTAFR/PTGER4/PYCARD/RAC2/RARRES2/RIPK3/SERPINE1/SLAMF8/SLC8B1/STK10/THBS1/ANO6/TNFSF14/TREM2/TRPV4/VEGFA	64
GO:0070302	SP-7	BP	GO:0070302	regulation of stress-activated protein kinase signaling cascade	64/2967	222/17913	3.0957e-06	0.000127339	9.42378e-05	ARHGEF5/ARL6IP5/AXIN1/BIRC7/CARD9/CCL21/CD27/CD40LG/DAB2IP/DUSP1/DVL2/EDN1/EPHA4/EPHB1/F2RL1/FCGR2B/FGD2/GADD45A/GADD45B/GSTP1/HGF/HIPK3/HMGCR/IL26/ITCH/LEP/LYN/MAP4K1/MAPK8IP1/MECOM/MFHAS1/MMP8/MYC/NCOR1/NOD2/NRK/PAK1/PRKN/PBK/PER1/PINK1/PRDX1/PTPN1/PTPN22/PYCARD/RASSF2/ROR2/SEMA3A/SERPINF2/SFRP1/SFRP2/SH3RF2/SIRPA/SLAMF1/SPHK1/SYK/TIAM1/TLR4/TLR6/TNFRSF11A/TRPV4/VEGFA/EZR/ZMYND11	64
GO:0016054	SP-7	BP	GO:0016054	organic acid catabolic process	64/2967	250/17913	0.000167738	0.00266339	0.00197105	AASS/ABAT/ACAA2/ACAT1/ACOT4/AIG1/AKR1A1/ALDH3A2/ALDH5A1/ALDH6A1/AMDHD2/ASRGL1/ABHD16A/BCAT1/BCKDHB/ADTRP/CEL/CPT2/CRAT/CROT/CRYL1/CRYM/CSAD/ECI1/DDAH1/DECR2/ENOSF1/ETFDH/GLS/GLUL/GUSB/HACL1/HEXB/HGD/HIBADH/HMGCL/HMMR/IL4I1/IDO1/CEMIP/KMO/KYNU/LEP/LPIN1/PLA2G15/MAT1A/MCCC1/MECR/NAGK/NPL/PCCA/PCCB/PEX7/PPAT/PPM1K/RENBP/SCP2/SDS/SDSL/SLC25A17/STAB2/TDO2/THNSL2/XYLB	64
GO:0046395	SP-7	BP	GO:0046395	carboxylic acid catabolic process	64/2967	250/17913	0.000167738	0.00266339	0.00197105	AASS/ABAT/ACAA2/ACAT1/ACOT4/AIG1/AKR1A1/ALDH3A2/ALDH5A1/ALDH6A1/AMDHD2/ASRGL1/ABHD16A/BCAT1/BCKDHB/ADTRP/CEL/CPT2/CRAT/CROT/CRYL1/CRYM/CSAD/ECI1/DDAH1/DECR2/ENOSF1/ETFDH/GLS/GLUL/GUSB/HACL1/HEXB/HGD/HIBADH/HMGCL/HMMR/IL4I1/IDO1/CEMIP/KMO/KYNU/LEP/LPIN1/PLA2G15/MAT1A/MCCC1/MECR/NAGK/NPL/PCCA/PCCB/PEX7/PPAT/PPM1K/RENBP/SCP2/SDS/SDSL/SLC25A17/STAB2/TDO2/THNSL2/XYLB	64
GO:0072593	SP-7	BP	GO:0072593	reactive oxygen species metabolic process	64/2967	269/17913	0.00135147	0.0142078	0.0105145	ACP5/AGT/AGTR1/AIF1/BMP7/TIGAR/CD36/CRYAB/CYB5R4/CYBA/CYBB/CYP1B1/DDAH1/DNM2/EDN1/F2RL1/FBLN5/GADD45A/GCHFR/GLA/GPX1/GRB2/GSTP1/ICAM1/IFNG/IL10/INS/ITGAM/ITGB2/LEP/NRROS/MAOB/MMP8/MPO/NCF2/NQO1/P2RX4/P2RX7/PRKN/PINK1/PRDX1/PREX1/PTGIS/PTGS2/RAC2/RGN/RIPK3/RNF41/ROCK2/RORA/SH3PXD2A/SIRPA/SMAD3/SNCA/SOD2/SPHK2/SYK/THBS1/TLR4/TLR6/TSPO/TYROBP/VAV1/ZNF205	64
GO:00971931	SP-7	BP	GO:0097193	intrinsic apoptotic signaling pathway	64/2967	277/17913	0.00286909	0.0240712	0.017814	ABL1/AIFM1/ARHGEF2/ARL6IP5/ATF4/BCAP31/BID/BMF/BOK/NACC2/DDIAS/CDIP1/CASP3/CASP4/CD74/CHAC1/CIDEB/CXCL12/CYP1B1/DAB2IP/E2F1/ENO1/GPX1/GRINA/HMOX1/IFI16/INS/AEN/RRP8/LCK/LGALS12/MAPK8IP1/MDM2/MELK/MIF/MLH1/MMP9/MOAP1/NFATC4/NUPR1/PRKN/PIK3R1/PINK1/PLAUR/PLEKHF1/POU4F1/PPIF/PTGS2/PTPN1/PTPN2/PYCARD/RIPK3/SFN/SFRP2/SLC9A3R1/SOD2/TNFRSF10B/TNFRSF1B/TRIM32/TXNDC12/VDAC2/VNN1/WFS1/ZNF385A	64
GO:0009260	SP-7	BP	GO:0009260	ribonucleotide biosynthetic process	64/2967	279/17913	0.00342657	0.0272392	0.0201585	AAAS/ACAT1/ACSBG2/ADCY3/ADCY7/ADPGK/ADSL/ADSSL1/AK5/AMPD1/AMPD3/ATIC/ATP5F1A/ATP5MG/TIGAR/CBR4/DHTKD1/ELOVL6/ENO1/ENO2/FASN/FBP1/GUCY1A2/HK3/HPRT1/IMPDH1/INS/LDHC/NCOR1/NME1/NME7/NPR1/NUP210/NUP37/NUP43/NUPR1/OGT/P2RX7/PAICS/PAPSS1/PAPSS2/PDHA1/PDP2/PFAS/PGK1/PGM1/PINK1/PKM/PPARGC1A/PPAT/PRKAG1/HACD2/SLC25A12/SNCA/SPHK2/NDC1/TMSB4X/TPI1/TREM2/UCK1/UCK2/UPP1/VCP/ZBTB20	64
GO:0048511	SP-7	BP	GO:0048511	rhythmic process	64/2967	287/17913	0.00669608	0.0428395	0.0317036	ADAMTS1/ARRB1/ATF4/ATG7/CIART/CASP3/CBX3/CDK5R1/CREBBP/CRY2/CSF2/CSNK1D/DTL/DYRK1A/ESR1/EZH2/FBXW11/GAS2/GHRL/GSK3B/HAS2/HNRNPU/HS3ST2/INHBA/KDM8/JUND/LEP/KMT2A/MMP19/MMP7/NCOA1/NCOR1/NPY5R/NR1D1/NR1H3/NTRK3/OGT/PCNA/PER1/PER2/PPARG/PPARGC1A/PPP1CB/CAVIN3/PRMT5/PTGDS/RELB/RETN/ROCK2/RORA/RORB/SERPINE1/SERPINF1/SGPL1/SIK1/SRD5A1/SREBF1/TEF/TGFB3/TIMELESS/TNFRSF11A/TOP2A/TYMS/USP2	64
GO:0005743	SP-14	CC	GO:0005743	mitochondrial inner membrane	63/542	445/18678	6.57363e-26	3.22765e-23	2.80244e-23	ABCB8/ATP5MC1/ATP5PD/ATP5ME/ATP5MF/COX16/ATP5MPL/TIMMDC1/UQCC2/COX5B/COX6A1/COX6C/COX7A1/MICU3/ERAL1/MPV17L2/GCAT/MRPL58/MRPL12/MRPL14/MRPL2/MRPL23/MRPL24/MRPL28/MRPL36/MRPL4/MRPL43/MRPL46/MRPL53/MRPL55/MRPS11/MRPS12/MRPS15/MRPS18C/MRPS21/MRPS24/MRPS33/NDUFA1/NDUFA11/NDUFA12/NDUFA13/NDUFA2/NDUFA8/NDUFB2/NDUFB6/NDUFB7/NDUFB8/NDUFS3/NDUFS5/MICOS13/PARK7/SLC25A11/SLC25A15/SLC25A41/STOML2/SURF1/TIMM1…	63
GO:0002703	SP-7	BP	GO:0002703	regulation of leukocyte mediated immunity	63/2967	185/17913	4.42554e-09	4.23815e-07	3.13646e-07	ADORA2B/BTK/PIK3R6/CCR2/CD28/CD300A/CD81/CD84/CD96/CXCL6/SASH3/DNASE1/ADGRE2/F2RL1/FCER1G/FCGR2B/FGR/GAB2/GATA3/HAVCR2/HMOX1/IL10/IL12RB1/IL23A/IL27RA/IL6/ITGAM/ITGB2/LAG3/LAMP1/LEP/LGALS9/LILRB1/LYN/MLH1/NCR3/NLRP3/NOD2/P2RX7/PPP3CB/PRAM1/PTAFR/PTPN6/PTPRC/RAC2/RIPK3/SH2D1A/SH2D1B/SLAMF6/SMAD7/SPHK2/STXBP2/SYK/TBX21/TFRC/TLR4/TNFRSF1B/TNFSF13/TRPM4/VAMP8/VAV1/WAS/NSD2	63
GO:0050707	SP-7	BP	GO:0050707	regulation of cytokine secretion	63/2967	201/17913	1.4996e-07	9.6748e-06	7.15987e-06	ABL1/AIF1/AKAP12/ALOX15B/BTN2A2/RGCC/CASP1/CCL1/CD14/CD2/CLEC9A/CSF1R/F2RL1/FCGR2B/FGR/FRMD8/FN1/GAS6/GATA3/GHRL/GLMN/FFAR4/HAVCR2/IL10/IL17RB/IL1R2/IL26/IL27RA/INS/LGALS9/LILRA2/LILRA5/LILRB1/LPL/LYN/MBP/MIF/MMP12/MMP8/NLRP12/NLRP2/NLRP3/NOD2/P2RX7/PTGER4/PTPN22/PYCARD/SOCS1/SRGN/SYK/SYT11/TLR4/TLR5/TLR6/TLR8/TMSB4X/TNFAIP3/TNFRSF1B/TNFRSF21/TRIM16/TRPV4/EZR/CCN4	63
GO:0032872	SP-7	BP	GO:0032872	regulation of stress-activated MAPK cascade	63/2967	220/17913	4.68744e-06	0.000182989	0.000135422	ARHGEF5/ARL6IP5/AXIN1/BIRC7/CARD9/CCL21/CD27/CD40LG/DAB2IP/DUSP1/DVL2/EDN1/EPHA4/EPHB1/F2RL1/FCGR2B/FGD2/GADD45A/GADD45B/GSTP1/HGF/HIPK3/HMGCR/IL26/ITCH/LEP/MAP4K1/MAPK8IP1/MECOM/MFHAS1/MMP8/MYC/NCOR1/NOD2/NRK/PAK1/PRKN/PBK/PER1/PINK1/PRDX1/PTPN1/PTPN22/PYCARD/RASSF2/ROR2/SEMA3A/SERPINF2/SFRP1/SFRP2/SH3RF2/SIRPA/SLAMF1/SPHK1/SYK/TIAM1/TLR4/TLR6/TNFRSF11A/TRPV4/VEGFA/EZR/ZMYND11	63
GO:0140014	SP-7	BP	GO:0140014	mitotic nuclear division	63/2967	237/17913	5.84568e-05	0.00118245	0.000875075	AAAS/ANLN/ARHGEF10/AURKA/AURKB/AURKC/BMP7/BUB1B/RGCC/BORA/CCDC8/CD28/CDC20/CDCA5/CDKN1C/CDT1/CENPE/CENPF/DLGAP5/DUSP1/EDN1/EPS8/ESPL1/H2AFY/HNRNPU/HSPA1B/INO80/INS/KIF11/KIFC1/MKI67/KIF20B/MYBL2/NCAPG/NCAPH/NDC80/NEK6/NSFL1C/NUSAP1/PCID2/PHF13/PHIP/PINX1/PKMYT1/PLK1/TENT4A/PPP1R9B/PRC1/PRMT5/SGO1/SMC1A/RCC1/SPAG5/SPHK1/TACC3/TGFA/TPX2/TRIP13/TTK/UBE2C/USP16/WRAP73/ZWINT	63
GO:1901617	SP-7	BP	GO:1901617	organic hydroxy compound biosynthetic process	63/2967	241/17913	9.90996e-05	0.00176564	0.00130667	ABCG1/ACAA2/ACAT2/AKR1B1/APOE/BMP6/TIGAR/CACNA1H/CYP27A1/CYP27B1/DHCR24/DHCR7/DKKL1/ELOVL6/FASN/GATA3/GFI1/HMGCR/HMGCS1/HSD3B7/IFNG/IP6K3/INSIG1/INSM1/ITPKC/LDHC/LEP/MC1R/MVD/MVK/MYO5A/NFKB1/NFYB/NR1D1/NSDHL/OCA2/OSBPL2/OSBPL7/OSBPL9/P2RY6/PDXK/PER2/ACER3/PLEK/PLTP/PNMT/PNPO/PSAT1/PTAFR/SC5D/SCP2/SEC14L2/SLC25A12/SLC7A11/SNCA/SPHK1/SPHK2/SQLE/SRD5A2/SREBF1/SREBF2/TM7SF2/TRPC1	63
GO:0051924	SP-7	BP	GO:0051924	regulation of calcium ion transport	63/2967	244/17913	0.000145018	0.00238288	0.00176346	ABL1/AGT/BEST1/CACNA1C/CACNB1/CALM1/CALM3/CAMK2G/CAPN3/CCL2/CCL5/CCR1/CD33/CD4/CD84/CHD7/CLIC2/CORO1A/CXCL10/CXCL12/CXCR4/CYBA/FCRL3/GPR35/GRIN3B/GSTO1/ICAM1/IL16/JPH4/KCNE2/KCNE3/CEMIP/LGALS3/LILRA2/LILRA5/LILRB1/LYN/MYO5A/P2RX4/P2RX7/P2RY6/PACSIN3/PIK3CG/PRKCE/PSEN2/PTGS2/PTPN6/REM1/RGN/SLC8B1/SLC30A1/SNCA/SPHK2/STAC3/THADA/STIMATE/TRPC1/TRPC6/TSPO/UCN/WFS1/WNK3/YWHAE	63
GO:0043270	SP-7	BP	GO:0043270	positive regulation of ion transport	63/2967	266/17913	0.00164906	0.0165419	0.0122419	ABAT/ABCA7/ABCB4/ABL1/ACTN2/ADRB2/AGT/ANK3/APOE/ATF4/CHCHD10/CALM1/CALM3/CAPN3/CCL2/CCL5/CCR1/CCR2/CD4/CTSS/CXCL10/CXCL12/DNM2/EDN1/EPHB2/FHL1/GLRX/GSTO1/IFNG/KCNE2/KCNE3/KCNJ2/KCNMB1/CEMIP/KMO/LEP/LGALS3/LILRA2/LILRA5/MIF/NLGN3/P2RX4/P2RX7/P2RY6/PINK1/PTAFR/RGN/SLC9A3R1/SNCA/SPHK2/STAC3/STIMATE/ANO6/TMSB4X/TNFRSF11A/TREM2/TRPC1/TRPC6/TSPO/UCN/VAMP8/WFS1/WNK3	63
GO:0071356	SP-7	BP	GO:0071356	cellular response to tumor necrosis factor	63/2967	266/17913	0.00164906	0.0165419	0.0122419	AKAP12/ANKRD1/ARHGEF2/CDIP1/CASP1/CASP4/CCL2/CCL5/CD27/CD40LG/CD70/CEBPA/CIB1/COL1A1/CPNE1/CYBA/DAB2IP/EDN1/F2RL1/FABP4/GAS6/GATA3/GSTP1/HAMP/HAS2/HSPA1B/ICAM1/MADD/NFKB1/NPNT/NR1D1/PRKN/PPARGC1A/PSMA6/PSMC1/PSMC2/PSMD5/PSME2/PTPN2/PYCARD/RORA/SFRP1/SPHK1/ST18/STAT1/SYK/THBS1/DCSTAMP/TMSB4X/TNFAIP3/TNFRSF11A/TNFRSF17/TNFRSF1B/TNFRSF21/TNFRSF4/TNFRSF9/TNFSF13/TNFSF13B/TNFSF14/TNFSF9/TRADD/TRAF3/TR…	63
GO:0097529	SP-7	BP	GO:0097529	myeloid leukocyte migration	62/2967	170/17913	2.5813e-10	3.59564e-08	2.66096e-08	AIF1/JAML/ARHGEF5/AZU1/STAP1/C3AR1/C5AR1/CCL1/CCL13/CCL2/CCL21/CCL23/CCL24/CCL5/CCL7/CCR1/CCR2/CD300A/CD74/CD81/CKLF/CMKLR1/CSF1/CSF3R/CXCL10/CXCL12/CXCL3/CXCL6/DUSP1/EDN1/ADGRE2/IL23A/IL6/ITGA1/ITGB2/LGALS3/LGMN/LYN/MIF/MPP1/NCKAP1L/P2RX4/PDGFD/PIK3CG/PLA2G7/PREX1/PTGER4/RAC2/RARRES2/ROR2/SERPINE1/SIRPA/SLAMF8/SYK/THBS1/ANO6/TNFRSF11A/TREM2/TRPV4/VAV1/VAV3/WDR1	62
GO:0071222	SP-7	BP	GO:0071222	cellular response to lipopolysaccharide	62/2967	176/17913	1.28896e-09	1.46297e-07	1.08267e-07	ABCA1/ABL1/ANKRD1/BMP6/STAP1/CASP1/CCL2/CCL5/CD14/CD36/CD6/CD68/CEBPE/CSF2/CXCL10/CXCL6/DAB2IP/GFI1/GSTP1/HAMP/HAVCR2/HCK/ICAM1/IL10/IL6/IRAK1/IRAK2/IRF8/KMO/LDOC1/LILRA2/LILRB1/LITAF/LY86/LY96/LYN/MIF/MRC1/NFKB1/NFKBIL1/NLRP3/NOD2/NR1D1/NR1H3/PLSCR4/PPARGC1A/PRKCA/PRKCE/PTAFR/PTPN22/PYCARD/SBNO2/SCARB1/SERPINE1/SIRPA/SPON2/TLR4/TNFAIP3/TNFRSF1B/TNIP3/TRIB1/TSPO	62
GO:1903531	SP-7	BP	GO:1903531	negative regulation of secretion by cell	62/2967	202/17913	4.27092e-07	2.25714e-05	1.6704e-05	ABAT/ADRA2B/APOE/BTN2A2/RGCC/ADTRP/CCR2/CD22/CD300A/CD84/EDN1/F2RL1/FAM3D/FCGR2B/FN1/GAS6/GHRL/FFAR4/HMGCR/HMOX1/IDH2/IL10/IL1R2/IL27RA/INHBA/INS/KALRN/KCNB1/LEP/LGALS9/LILRA5/LILRB1/MAOB/NF1/NLRP12/NLRP3/NPY5R/NR1H3/PRKN/PNKD/PTGER4/PTPN22/RAB11FIP5/RHBDF2/SERGEF/SFRP1/SLC30A1/SNCA/SREBF1/SRGN/STXBP6/SYT11/TLR6/TLR8/TMSB4X/TNFAIP3/TNFRSF1B/TNFRSF21/UCP2/VAMP8/EZR/VSNL1	62
GO:1903362	SP-7	BP	GO:1903362	regulation of cellular protein catabolic process	62/2967	230/17913	4.26908e-05	0.000978587	0.000724207	APOE/ATP13A2/AURKA/AXIN1/BCAP31/DDRGK1/CD81/CEBPA/CHFR/CLEC16A/CSNK1D/CTSC/DAB2/DAB2IP/DERL2/DERL3/DNAJB2/EDEM2/EPHA4/FAF1/AMER1/FBXL5/FOXF2/FURIN/GABARAPL2/GLMN/GNA12/GPX1/GSK3A/GSK3B/KCNE2/LDLR/MAGEF1/MDM2/MYLIP/FAM192A/NUPR1/OGT/OSBPL7/PRKN/PBK/PDCL3/PINK1/PLK1/PLK2/PSMC1/PSMC2/PTK2/PYHIN1/RAD23B/RGN/RNF185/SH3RF2/SMAD7/TNFAIP3/TREM2/TRIB1/TRIM39/VCP/EZR/WNT10B/YOD1	62
GO:0005126	SP-7	MF	GO:0005126	cytokine receptor binding	62/2955	210/16969	9.70903e-06	0.00216276	0.0019198	BID/STAP1/CASP3/CCL1/CCL13/CCL2/CCL20/CCL21/CCL23/CCL24/CCL5/CCL7/CCR2/CD300LF/CD40LG/CD70/CKLF/CRLF1/CSF1/CSF2/CXCL10/CXCL12/CXCL16/CXCL3/CXCL6/DAB2IP/FASLG/GATA3/GRB2/IFNG/IL10/IL12RB1/IL36B/IL1RN/IL23A/IL6/IL7/ITCH/ITGA5/MADD/MIF/NTF3/PDCL3/PIK3R1/PYCARD/RNF41/SMAD3/SMAD7/SPRED2/STAT1/SYK/TGFB3/TLR5/TNFSF13/TNFSF13B/TNFSF14/TNFSF9/TRADD/TRAF3/TYK2/VEGFA/YARS	62
GO:0005770	SP-7	CC	GO:0005770	late endosome	61/3032	240/18678	0.000166355	0.00285206	0.00245075	ABCA5/ABHD6/ANXA8/ASTN2/ATP13A2/ATP7B/LAMTOR1/CDIP1/LAMP5/AP5S1/CD74/CD79A/CST7/CTSH/CTSL/CTSS/CXCR4/DERL2/GNPNAT1/GRN/HLA-DMA/HLA-DMB/HLA-DRA/HLA-DRB3/IFNAR1/IGF2R/KIAA1324/LAMP1/LAMP2/LDLR/LGMN/LITAF/MCOLN1/MICALL1/MMD/MON1A/MREG/MYO5A/NAPSA/NPC1/OSBPL9/PGA5/PIK3R4/RAB22A/RAB9A/RILP/SLA2/SLC11A1/SLC11A2/SLC29A3/SLC31A1/SQSTM1/STARD3/STEAP3/TMEM59/TSPAN15/VAC14/VAMP8/VPS16/WDR48/WDR81	61
GO:0019318	SP-7	BP	GO:0019318	hexose metabolic process	61/2967	239/17913	0.000256733	0.00377343	0.00279254	ADPGK/AKR1A1/AKR1B1/ALDH5A1/ATF4/B3GLCT/TIGAR/RUBCNL/C1QTNF2/CHST1/ENO1/ENO2/FABP5/FBP1/FUCA1/FUCA2/FUT1/FUT4/FUT7/G6PC3/GAA/GALE/GHRL/GLB1/GLYCTK/GNB3/GSK3A/GSK3B/HK3/HKDC1/INS/KHK/LEP/NLN/NR1D1/OGT/PRKN/PASK/PC/PCK2/PDHA1/PER2/PGK1/PGM1/PGM5/PKM/PPARGC1A/PPP1CB/PPP1R3D/PPP1R3F/PTPN2/RGN/RORA/SDS/SERPINA12/SLC25A10/SLC25A12/SLC35B4/SLC37A4/SIK1/TPI1	61
GO:0097237	SP-7	BP	GO:0097237	cellular response to toxic substance	61/2967	241/17913	0.000326129	0.0045845	0.00339278	ABL1/ADCY7/AIFM1/AKR1A1/ALOX5AP/APOE/BMP7/PRXL2A/PRXL2B/CBX8/CCL7/CD36/CLIC2/CYBB/CYGB/CYP1B1/DNM2/ECT2/ESD/EZH2/FBLN5/GPX1/GPX6/GSTA1/GSTO1/GSTP1/HGF/HMOX1/IL10/IL6/KCNMB1/MAPK13/MDM2/MPO/NFKB1/NQO1/NXN/PRKN/PAWR/PCNA/PDGFD/PINK1/PPARGC1A/PPIF/PRDX4/PRDX6/PRKCE/PTGS1/PTGS2/RGN/RIPK3/SIRPA/SLC31A1/SOD2/SPHK1/SPI1/TIMELESS/TNFAIP3/TRPC6/TXNRD1/XRN1	61
GO:0033673	SP-7	BP	GO:0033673	negative regulation of kinase activity	61/2967	244/17913	0.000462168	0.00614453	0.00454729	ABL1/ADARB1/APOE/BMP7/CASP3/CD300A/CDKN1C/CEBPA/CIB1/CSK/DAB2IP/DEPTOR/DUSP1/DUSP26/DUSP6/DUSP8/DUSP9/EPHB2/FABP4/GADD45A/GADD45B/GMFG/GPRC5A/GSTP1/H2AFY/HHEX/HIPK3/HMGCR/HNRNPU/INCA1/AJUBA/LAX1/LRP6/LYN/MAPK8IP1/NF1/PRKN/PLK1/PPM1E/PPP1R1B/PTPN1/PTPN2/PTPN22/PTPN6/PTPRC/PYCARD/RGN/RGS3/SFN/SFRP1/SFRP2/SNX6/SOCS1/SPRED2/STK38/TARBP2/TESK1/TNFAIP3/TRIB1/ZFYVE28/GGNBP2	61
GO:0009152	SP-7	BP	GO:0009152	purine ribonucleotide biosynthetic process	61/2967	266/17913	0.00422458	0.0317309	0.0234826	AAAS/ACAT1/ACSBG2/ADCY3/ADCY7/ADPGK/ADSL/ADSSL1/AK5/AMPD1/AMPD3/ATIC/ATP5F1A/ATP5MG/TIGAR/CBR4/DHTKD1/ELOVL6/ENO1/ENO2/FASN/FBP1/GUCY1A2/HK3/HPRT1/IMPDH1/INS/LDHC/NCOR1/NME1/NME7/NPR1/NUP210/NUP37/NUP43/NUPR1/OGT/P2RX7/PAICS/PAPSS1/PAPSS2/PDHA1/PDP2/PFAS/PGK1/PGM1/PINK1/PKM/PPARGC1A/PPAT/PRKAG1/HACD2/SLC25A12/SNCA/SPHK2/NDC1/TMSB4X/TPI1/TREM2/VCP/ZBTB20	61
GO:0031647	SP-7	BP	GO:0031647	regulation of protein stability	61/2967	272/17913	0.00702423	0.044383	0.0328458	ASGR2/AURKA/B4GALT5/CALR/CAPN3/CASP3/CCT5/CD81/CHFR/CMTM6/CREBBP/CRYAB/CTSH/EPHA4/FBXW11/ADGRV1/GRN/HPS4/HSPA1B/HYPK/INSC/KDM8/LAMP1/LAMP2/MDM2/MTMR9/MYLIP/NAA15/NR1D1/PRKN/PEX6/PHB/PIK3R1/PIM1/PIM2/PINK1/PINX1/PLK1/PPARGC1A/PRKD1/PYCARD/PYHIN1/RASSF2/RNF149/RTN4/SAV1/SENP2/SMAD3/SMAD7/SNCA/SREBF1/STK4/STXBP4/TOMM7/TRIM44/TYROBP/USP2/VHL/WDR81/WFS1/WNT10B	61
GO:0071706	SP-7	BP	GO:0071706	tumor necrosis factor superfamily cytokine production	60/2967	161/17913	1.83974e-10	2.62227e-08	1.94062e-08	ACP5/AKAP12/ARFGEF2/ARHGEF2/AZU1/CARD9/CCR2/CD14/CD2/CD33/CD36/CD86/CHRNA7/CLEC4A/SASH3/CYBA/CYBB/FCER1G/FRMD8/GAS6/GHRL/GPNMB/GPR18/GSTP1/HAVCR2/IFNG/IL10/IL23A/IL27RA/LEP/LGALS9/LILRA2/LILRA5/LILRB1/LPL/LY96/MC1R/MIF/MMP8/NFATC4/NFKBIL1/NOD2/PIK3R1/PTAFR/PTPN22/PTPN6/PTPRC/PYCARD/SIRPA/SLAMF1/SPHK2/SPON2/SYT11/THBS1/TLR4/TNFAIP3/TREM2/TSPO/TYROBP/ZBTB20	60
GO:0019882	SP-7	BP	GO:0019882	antigen processing and presentation	60/2967	220/17913	3.89695e-05	0.000930828	0.000688863	AP1B1/AP2S1/BCAP31/CALR/CAPZB/CCL21/CD1D/CD209/CD36/CD68/CD74/CD8A/CENPE/CLEC4A/CTSD/CTSH/CTSL/CTSS/CYBA/CYBB/DNM2/DYNC1H1/FCGR2B/HLA-DMA/HLA-DMB/HLA-DOA/HLA-DOB/HLA-DPA1/HLA-DQB1/HLA-DQB2/HLA-DRA/HLA-DRB3/ICAM1/IFI30/ITGB5/KIF11/KIF15/KIF3C/LAG3/LGMN/NCF2/NCF4/NOD2/PSMA6/PSMC1/PSMC2/PSMD5/PSME2/PYCARD/RAB33A/RAB3C/RELB/RFTN1/RILP/SLC11A1/TAPBPL/THBS1/TREM2/VAMP8/WAS	60
GO:0080008	SP-1	CC	GO:0080008	Cul4-RING E3 ubiquitin ligase complex	6/777	29/18678	0.00106245	0.0389787	0.0341802	DDA1/CUL4A/CUL4B/DDB2/DET1/DCAF6	6
GO:0070131	SP-1	BP	GO:0070131	positive regulation of mitochondrial translation	6/749	17/17913	4.36273e-05	0.0159374	0.0148156	FASTKD3/MRPS27/NSUN4/RPUSD3/TRUB2/RCC1L	6
GO:00507071	SP-17	BP	GO:0050707	regulation of cytokine secretion	6/60	201/17913	5.60173e-05	0.0138713	0.0107023	AIM2/BANK1/CLEC5A/IL1B/TLR10/TLR2	6
GO:0007601	SP-17	BP	GO:0007601	visual perception	6/60	209/17913	6.95521e-05	0.0146457	0.0112997	ABLIM1/CDH3/COL11A1/COL18A1/RDH12/TIMP3	6
GO:0050953	SP-17	BP	GO:0050953	sensory perception of light stimulus	6/60	213/17913	7.72357e-05	0.0146457	0.0112997	ABLIM1/CDH3/COL11A1/COL18A1/RDH12/TIMP3	6
GO:00421131	SP-17	BP	GO:0042113	B cell activation	6/60	215/17913	8.13237e-05	0.0146457	0.0112997	BANK1/CXCR5/CD19/FCRL1/JAK3/MS4A1	6
GO:00506631	SP-17	BP	GO:0050663	cytokine secretion	6/60	230/17913	0.000117797	0.0172199	0.0132858	AIM2/BANK1/CLEC5A/IL1B/TLR10/TLR2	6
GO:0090287	SP-17	BP	GO:0090287	regulation of cellular response to growth factor stimulus	6/60	276/17913	0.000315816	0.0291003	0.022452	CXCL13/FGF9/GREM1/IL1B/MT3/PCSK6	6
GO:00024601	SP-17	BP	GO:0002460	adaptive immune response based on somatic recombination of immune receptors built from immunoglobulin superfamily domains	6/60	295/17913	0.000449943	0.0307357	0.0237139	CD19/CXCL13/HLA-G/IL1B/IRF4/JAK3	6
GO:00300981	SP-17	BP	GO:0030098	lymphocyte differentiation	6/60	325/17913	0.000748134	0.0380014	0.0293196	ADAM8/CD19/HLA-G/IRF4/JAK3/MS4A1	6
GO:00016661	SP-17	BP	GO:0001666	response to hypoxia	6/60	354/17913	0.00116382	0.0452066	0.0348787	ADAM8/BNIP3/ERO1A/HK2/MT3/TLR2	6
GO:00362931	SP-17	BP	GO:0036293	response to decreased oxygen levels	6/60	365/17913	0.00136105	0.0473024	0.0364957	ADAM8/BNIP3/ERO1A/HK2/MT3/TLR2	6
GO:0005689	SP-14	CC	GO:0005689	U12-type spliceosomal complex	6/542	24/18678	5.00505e-05	0.000792735	0.0006883	SNRNP25/DHX15/SF3B5/SNRPD2/SNRPF/SNRPG	6
GO:0071007	SP-14	CC	GO:0071007	U2-type catalytic step 2 spliceosome	6/542	30/18678	0.000190441	0.00283353	0.00246024	PLRG1/RBM22/SNRPB2/SNRPD2/SNRPF/SNRPG	6
GO:0042274	SP-14	BP	GO:0042274	ribosomal small subunit biogenesis	6/520	24/17913	5.01094e-05	0.004694	0.0045138	BYSL/ERAL1/RPS14/RPS15/RPS19/RPS7	6
GO:0007007	SP-14	BP	GO:0007007	inner mitochondrial membrane organization	6/520	37/17913	0.000628584	0.0318285	0.0306066	ATP5MC1/ATP5PD/ATP5ME/ATP5MF/NDUFA13/MICOS13	6
GO:0005657	SP-4	CC	GO:0005657	replication fork	6/407	54/18678	0.00110152	0.0487672	0.0420579	BCAS2/BCL6/CDC5L/DONSON/ETAA1/SMARCA5	6
GO:0042110	SP-21	BP	GO:0042110	T cell activation	6/35	443/17913	0.000195293	0.0154724	0.0102392	CD160/CD1C/KIT/KLRK1/MYB/ZNF683	6
GO:0043410	SP-21	BP	GO:0043410	positive regulation of MAPK cascade	6/35	499/17913	0.000370234	0.0185858	0.0122996	ADCYAP1/ADRA2A/DKK1/F2R/KIT/LIF	6
GO:0097197	SP-7	CC	GO:0097197	tetraspanin-enriched microdomain	6/3032	10/18678	0.0021107	0.0245414	0.0210882	SCIMP/CD81/SAMHD1/TSPAN14/TSPAN15/TSPAN33	6
GO:0002887	SP-7	BP	GO:0002887	negative regulation of myeloid leukocyte mediated immunity	6/2967	10/17913	0.00235105	0.0209137	0.0154773	CCR2/CD300A/CD84/FCGR2B/HMOX1/LGALS9	6
GO:0019062	SP-7	BP	GO:0019062	virion attachment to host cell	6/2967	10/17913	0.00235105	0.0209137	0.0154773	CD209/CD81/GAS6/ICAM1/LRRC15/NECTIN1	6
GO:0034135	SP-7	BP	GO:0034135	regulation of toll-like receptor 2 signaling pathway	6/2967	10/17913	0.00235105	0.0209137	0.0154773	CYBA/F2RL1/LYN/MFHAS1/TLR6/TNFAIP3	6
GO:0045060	SP-7	BP	GO:0045060	negative thymic T cell selection	6/2967	10/17913	0.00235105	0.0209137	0.0154773	CD28/CD3E/CD74/DOCK2/GLI3/PTPRC	6
GO:0045351	SP-7	BP	GO:0045351	type I interferon biosynthetic process	6/2967	10/17913	0.00235105	0.0209137	0.0154773	IL10/IRF7/NMI/TLR4/TLR7/TLR8	6
GO:0070314	SP-7	BP	GO:0070314	G1 to G0 transition	6/2967	10/17913	0.00235105	0.0209137	0.0154773	CAPN3/CYP27B1/EZH2/PHGDH/RAB11FIP4/ZNF503	6
GO:0090336	SP-7	BP	GO:0090336	positive regulation of brown fat cell differentiation	6/2967	10/17913	0.00235105	0.0209137	0.0154773	FNDC5/HNRNPU/INS/NAPEPLD/PRDM16/PTGS2	6
GO:1900426	SP-7	BP	GO:1900426	positive regulation of defense response to bacterium	6/2967	10/17913	0.00235105	0.0209137	0.0154773	CYBA/F2RL1/GRN/HAVCR2/KLK5/UNC13B	6
GO:1903265	SP-7	BP	GO:1903265	positive regulation of tumor necrosis factor-mediated signaling pathway	6/2967	10/17913	0.00235105	0.0209137	0.0154773	CASP1/CASP4/CPNE1/HSPA1B/PRKN/TRIM32	6
GO:0014820	SP-7	BP	GO:0014820	tonic smooth muscle contraction	6/2967	11/17913	0.00444962	0.0328575	0.0243163	AGT/BBS2/CD38/EDN1/EDNRA/MKKS	6
GO:0015697	SP-7	BP	GO:0015697	quaternary ammonium group transport	6/2967	11/17913	0.00444962	0.0328575	0.0243163	SLC25A47/SLC22A16/SLC22A3/SLC22A4/SLC22A5/SLC25A45	6
GO:0032490	SP-7	BP	GO:0032490	detection of molecule of bacterial origin	6/2967	11/17913	0.00444962	0.0328575	0.0243163	LY96/NOD2/SCARB1/TLR4/TLR6/TREM2	6
GO:0033700	SP-7	BP	GO:0033700	phospholipid efflux	6/2967	11/17913	0.00444962	0.0328575	0.0243163	ABCA1/ABCA7/ABCG1/APOC1/APOC2/APOE	6
GO:0043383	SP-7	BP	GO:0043383	negative T cell selection	6/2967	11/17913	0.00444962	0.0328575	0.0243163	CD28/CD3E/CD74/DOCK2/GLI3/PTPRC	6
GO:0072611	SP-7	BP	GO:0072611	interleukin-13 secretion	6/2967	11/17913	0.00444962	0.0328575	0.0243163	GATA3/IL17RB/LGALS9/LILRA5/SPHK2/TNFRSF21	6
GO:0097048	SP-7	BP	GO:0097048	dendritic cell apoptotic process	6/2967	11/17913	0.00444962	0.0328575	0.0243163	CCL21/CXCL12/GAS6/LGALS9/LILRB1/LYN	6
GO:1903979	SP-7	BP	GO:1903979	negative regulation of microglial cell activation	6/2967	11/17913	0.00444962	0.0328575	0.0243163	CST7/TAFA3/GRN/LDLR/NR1D1/PTPRC	6
GO:2000668	SP-7	BP	GO:2000668	regulation of dendritic cell apoptotic process	6/2967	11/17913	0.00444962	0.0328575	0.0243163	CCL21/CXCL12/GAS6/LGALS9/LILRB1/LYN	6
GO:0002281	SP-7	BP	GO:0002281	macrophage activation involved in immune response	6/2967	12/17913	0.00766066	0.0467186	0.0345743	GRN/HAVCR2/PRKCE/SBNO2/SYK/TYROBP	6
GO:0002674	SP-7	BP	GO:0002674	negative regulation of acute inflammatory response	6/2967	12/17913	0.00766066	0.0467186	0.0345743	FCGR2B/GSTP1/INS/NLRP3/NPY5R/PPARG	6
GO:0007077	SP-7	BP	GO:0007077	mitotic nuclear envelope disassembly	6/2967	12/17913	0.00766066	0.0467186	0.0345743	CCNB2/LPIN1/NEK6/PLK1/PRKCA/PRKCB	6
GO:0010872	SP-7	BP	GO:0010872	regulation of cholesterol esterification	6/2967	12/17913	0.00766066	0.0467186	0.0345743	ABCG1/AGT/AGTR1/APOC1/APOE/LAMTOR1	6
GO:0036005	SP-7	BP	GO:0036005	response to macrophage colony-stimulating factor	6/2967	12/17913	0.00766066	0.0467186	0.0345743	STAP1/CSF1/CSF1R/PTPN2/TLR4/DCSTAMP	6
GO:0036006	SP-7	BP	GO:0036006	cellular response to macrophage colony-stimulating factor stimulus	6/2967	12/17913	0.00766066	0.0467186	0.0345743	STAP1/CSF1/CSF1R/PTPN2/TLR4/DCSTAMP	6
GO:0038110	SP-7	BP	GO:0038110	interleukin-2-mediated signaling pathway	6/2967	12/17913	0.00766066	0.0467186	0.0345743	IL2RA/IL2RB/IL2RG/PTPN2/STAT5A/SYK	6
GO:0042340	SP-7	BP	GO:0042340	keratan sulfate catabolic process	6/2967	12/17913	0.00766066	0.0467186	0.0345743	FMOD/GALNS/GLB1/GNS/HEXB/LUM	6
GO:0043301	SP-7	BP	GO:0043301	negative regulation of leukocyte degranulation	6/2967	12/17913	0.00766066	0.0467186	0.0345743	CCR2/CD300A/CD84/FCGR2B/HMOX1/LGALS9	6
GO:0043650	SP-7	BP	GO:0043650	dicarboxylic acid biosynthetic process	6/2967	12/17913	0.00766066	0.0467186	0.0345743	GLS/KMO/KYNU/MTHFD1L/SLC1A3/SLC25A12	6
GO:0044650	SP-7	BP	GO:0044650	adhesion of symbiont to host cell	6/2967	12/17913	0.00766066	0.0467186	0.0345743	CD209/CD81/GAS6/ICAM1/LRRC15/NECTIN1	6
GO:0045779	SP-7	BP	GO:0045779	negative regulation of bone resorption	6/2967	12/17913	0.00766066	0.0467186	0.0345743	CD38/CSK/IL6/INPP5D/P2RX7/TNFAIP3	6
GO:0051608	SP-7	BP	GO:0051608	histamine transport	6/2967	12/17913	0.00766066	0.0467186	0.0345743	BTK/CSF2/EDN1/LYN/SLC22A3/VAMP8	6
GO:0035924	SP-18	BP	GO:0035924	cellular response to vascular endothelial growth factor stimulus	6/198	65/17913	8.12043e-05	0.0120652	0.0108602	DLL1/DLL4/FLT1/KDR/RAMP2/SEMA6A	6
GO:0019003	SP-22	MF	GO:0019003	GDP binding	6/198	59/16969	6.30275e-05	0.0264085	0.0247466	GNAI3/RAB14/RAB27A/RAB5A/RAB5B/RAP2C	6
GO:1901888	SP-18	BP	GO:1901888	regulation of cell junction assembly	6/198	90/17913	0.000487206	0.0392966	0.0353719	CLDN5/FAM107A/IKBKB/KDR/PRKCH/TEK	6
GO:1904724	SP-23	CC	GO:1904724	tertiary granule lumen	6/137	55/18678	3.01043e-06	0.000210931	0.000195964	FOLR3/LRG1/LTF/ORM1/PGLYRP1/PPBP	6
GO:00310911	SP-23	CC	GO:0031091	platelet alpha granule	6/137	91/18678	5.57774e-05	0.00196814	0.00182849	F5/ITGA2B/ORM1/PPBP/SELP/SERPINA5	6
GO:0016874	SP-20	MF	GO:0016874	ligase activity	6/100	134/16969	0.0001407	0.0145624	0.0134035	ACSL1/ACSL4/GCLC/HARS/SAE1/UBA6	6
GO:1903555	SP-7	BP	GO:1903555	regulation of tumor necrosis factor superfamily cytokine production	59/2967	155/17913	9.73e-11	1.45452e-08	1.07642e-08	ACP5/AKAP12/ARFGEF2/ARHGEF2/AZU1/CARD9/CCR2/CD14/CD2/CD33/CD36/CD86/CHRNA7/CLEC4A/SASH3/CYBA/CYBB/FCER1G/FRMD8/GAS6/GHRL/GPNMB/GPR18/GSTP1/HAVCR2/IFNG/IL10/IL23A/IL27RA/LEP/LGALS9/LILRA2/LILRA5/LILRB1/LPL/LY96/MC1R/MIF/MMP8/NFATC4/NFKBIL1/NOD2/PIK3R1/PTAFR/PTPN22/PTPN6/PTPRC/PYCARD/SIRPA/SLAMF1/SPON2/SYT11/THBS1/TLR4/TNFAIP3/TREM2/TSPO/TYROBP/ZBTB20	59
GO:0007254	SP-7	BP	GO:0007254	JNK cascade	59/2967	200/17913	3.3425e-06	0.000136574	0.000101072	ADORA2B/ARHGEF5/ARHGEF6/AXIN1/BIRC7/CARD9/CCL21/CD27/CD40LG/DAB2IP/DUSP9/DVL2/EDN1/EPHA4/EPHB1/F2RL1/FCGR2B/FGD2/GADD45A/GADD45B/GSTP1/HIPK3/IRAK1/IRAK2/ITCH/TAB3/MAP4K1/MAPK8IP1/MECOM/MFHAS1/MMP8/NCOR1/NOD2/NRK/PAK1/PRKN/PER1/PINK1/PTGER4/PTPN1/PTPN22/PYCARD/RASSF2/ROR2/SEMA3A/SERPINF2/SFRP1/SFRP2/SH3RF2/SIRPA/SLAMF1/SYK/TIAM1/TLR4/TLR6/TNFRSF11A/TRIB1/TRPV4/ZMYND11	59
GO:0046578	SP-7	BP	GO:0046578	regulation of Ras protein signal transduction	59/2967	215/17913	3.70652e-05	0.000905071	0.000669801	ABCA1/ABL1/KANK2/APOE/ARFGEF2/ARHGDIA/ARHGDIB/ARHGEF10/ARHGEF12/ARHGEF16/ARHGEF18/ARHGEF2/ARHGEF4/ARHGEF5/ARHGEF6/ARHGEF7/ARHGEF9/ARRB1/ARHGEF39/CBL/CSF1/DAB2IP/DNM2/ECT2/EPHB2/EPS8L1/F2RL1/FARP1/FBP1/FGD2/FGD3/FGD4/ARHGEF25/GRB2/ITGA3/KALRN/LYN/MADD/MFN2/NF1/NRG1/OGT/OPHN1/PLCE1/PLEKHG4/PREX1/CYTH1/CYTH3/CYTH4/PSD3/PSD4/RAF1/RALGPS2/RASA4/SOS1/SQSTM1/TIAM1/VAV1/VAV3	59
GO:0031669	SP-7	BP	GO:0031669	cellular response to nutrient levels	59/2967	220/17913	7.55563e-05	0.00142927	0.00105774	AIFM1/KANK2/ASNS/ATF4/ATG7/BAIAP2/BCL11A/CADPS2/CBL/CD68/CLEC16A/COL1A1/CYBA/CYBB/CYP27B1/DAP/DSC2/EHMT2/FADS1/FNIP1/FOLR2/GAS6/GLUL/HMOX1/ICAM1/IFI16/ITFG2/KCNB1/RRP8/KIAA1324/LAMP2/LEP/LPL/MAP1LC3C/MDM2/MTMR3/NCOA1/NUAK2/P2RX4/P2RX7/PIK3R4/PIM1/PPARG/PRKD1/PTGS2/RRAGA/RRAGB/RRAGC/RRAGD/SFRP1/SRD5A1/SREBF1/SREBF2/SRF/TNRC6A/TRPM4/UCP2/UPP1/WIPI1	59
GO:00072041	SP-7	BP	GO:0007204	positive regulation of cytosolic calcium ion concentration	59/2967	255/17913	0.00394503	0.0300918	0.0222695	ABL1/ADCY8/ADM/AGT/AGTR1/BCAP31/C3AR1/CACNA1C/CALM1/CALM3/CAPN3/CCL1/CCL21/CCR1/CD36/CD38/CD4/CD52/CHD7/CLIC2/CORO1A/CXCL10/CYBA/S1PR4/EDN1/EDNRA/ESR1/F2RL1/FASLG/GHRL/GNA15/GPR35/GRM1/GSTO1/JPH4/CEMIP/LCK/LETM1/LRP6/LYN/MCOLN1/MYO5A/P2RX4/P2RX7/P2RY6/PIK3CG/PLCE1/PRKCE/PTPN6/PTPRC/RYR1/SLC8B1/SNCA/TRPC1/TRPC5/TRPC6/TRPM4/TRPV4/TRPV6	59
GO:0010769	SP-7	BP	GO:0010769	regulation of cell morphogenesis involved in differentiation	59/2967	260/17913	0.00612045	0.0410332	0.0303667	ABL1/APOE/ARHGDIA/ARHGEF7/BAIAP2/BDNF/BRSK1/CALR/CDK5R1/CFL1/CHN1/CIB1/CUX1/CXCL12/DBN1/DNM2/DOCK1/EEF2K/EFNB3/DMTN/EPHA4/EPHB2/EPHB3/FN1/GSK3B/HAS2/KALRN/KEL/SHTN1/L1CAM/LIMK1/MACF1/MELTF/NEDD9/NFATC4/NLGN3/NRCAM/NTRK3/PAK1/PLXNA3/PREX1/PTK2/PTPRS/RAC3/RND2/RTN4/RYK/SARM1/SEMA3A/SEMA4D/SPP1/SRF/TIAM1/TRAK1/TRAK2/TRPC5/TRPC6/TTL/VEGFA	59
GO:0005775	SP-7	CC	GO:0005775	vacuolar lumen	58/3032	171/18678	1.00913e-08	6.92262e-07	5.94854e-07	ACP2/ATP13A2/AZU1/CAP1/CD74/ADA2/CSPG4/CTSB/CTSC/CTSD/CTSK/CTSL/CTSS/DSN1/DYNC1H1/FABP5/FASLG/FMOD/FTL/FUCA1/FUCA2/GAA/GALC/GALNS/GLA/GLB1/GM2A/GNS/GPC4/GRN/GUSB/HEXB/ARHGAP45/HPSE/IDS/IFI30/IMPDH1/LAMP2/LGMN/LIPA/LUM/MAN2B1/MANBA/MNDA/MPO/NPC2/PA2G4/PRDX6/PYCARD/RETN/RNASE2/RNASE3/RNASET2/SDC1/SERPINA3/TPP1/TXNDC5/VCP	58
GO:0101002	SP-7	CC	GO:0101002	ficolin-1-rich granule	58/3032	185/18678	2.29399e-07	1.03457e-05	8.88999e-06	ALOX5/AMPD3/ATG7/BIN2/LAMTOR1/CANT1/CD300A/CFD/COTL1/CSTB/CTSB/CTSD/CTSH/CTSS/CTSZ/DOK3/DSP/FCER1G/FPR1/FTH1/GAA/GLB1/GMFG/GNS/GSTP1/GUSB/HK3/HSPA1B/HSPA6/IMPDH1/ITGB2/LAMP1/LAMP2/LGALS3/LILRA3/MIF/MMP9/MNDA/NCKAP1L/OSTF1/PDAP1/PGM1/PKM/PLEKHO2/PRDX4/PRG2/PSMC2/PTPRN2/PYGL/QPCT/SERPINA1/SERPINB6/SIRPA/SLC11A1/STBD1/TBC1D10C/TNFAIP6/VCP	58
GO:0032640	SP-7	BP	GO:0032640	tumor necrosis factor production	58/2967	155/17913	3.05878e-10	3.90568e-08	2.89041e-08	ACP5/AKAP12/ARFGEF2/ARHGEF2/AZU1/CARD9/CCR2/CD14/CD2/CD33/CD36/CHRNA7/CLEC4A/SASH3/CYBA/CYBB/FCER1G/FRMD8/GAS6/GHRL/GPNMB/GPR18/GSTP1/HAVCR2/IL10/IL23A/IL27RA/LEP/LGALS9/LILRA2/LILRA5/LILRB1/LPL/LY96/MC1R/MIF/MMP8/NFATC4/NFKBIL1/NOD2/PIK3R1/PTAFR/PTPN22/PTPN6/PTPRC/PYCARD/SIRPA/SLAMF1/SPHK2/SPON2/SYT11/THBS1/TLR4/TNFAIP3/TREM2/TSPO/TYROBP/ZBTB20	58
GO:0050866	SP-7	BP	GO:0050866	negative regulation of cell activation	58/2967	187/17913	6.77982e-07	3.43418e-05	2.54148e-05	ABAT/APOE/BTK/BTN2A2/CASP3/CCR2/CD300A/CD300LF/CD74/CD84/CST7/CYGB/DLG5/DTX1/TAFA3/FCGR2B/GLI3/GLMN/GPNMB/GRN/HAVCR2/HMGB3/HMOX1/IL10/IL2RA/IDO1/INHBA/INPP5D/ITCH/LAG3/LAX1/LDLR/LGALS3/LGALS9/LILRB1/LST1/MNDA/NR1D1/NR1H3/PAWR/PTPN2/PTPN22/PTPN6/PTPRC/RC3H2/RUNX3/SAMSN1/SERPINE2/SFRP1/SLA2/SMAD7/SOCS1/UBASH3B/TBX21/TNFAIP3/TNFRSF21/TYROBP/VSIG4	58
GO:0043122	SP-7	BP	GO:0043122	regulation of I-kappaB kinase/NF-kappaB signaling	58/2967	224/17913	0.000240188	0.00353873	0.00261885	ABL1/LURAP1/DDRGK1/CANT1/CAPN3/CARD9/CASP1/CCL21/CD36/CD4/CD74/CPNE1/CXXC5/DAB2IP/ECT2/ESR1/F2RL1/FASLG/GSTP1/HMOX1/IRAK1/AJUBA/LGALS9/LITAF/TAB3/MIB2/NEK6/NLRP12/NOD2/NR1D1/PRKN/PER1/PIM2/PINK1/PLK2/PRKCB/PRKCE/PRKD1/PYCARD/ROR1/RORA/SECTM1/SIRPA/SPHK2/SQSTM1/STAT1/TLR4/TLR6/TNFAIP3/TNFRSF10B/TNIP3/TRADD/TRIM25/TRIM32/TSPAN6/UBD/ZDHHC17/ZMYND11	58
GO:0031348	SP-7	BP	GO:0031348	negative regulation of defense response	58/2967	237/17913	0.00109394	0.0122573	0.00907104	ACP5/ADCY7/APOE/CD96/CST7/TAFA3/FCGR2B/GATA3/GHRL/FFAR4/GPX1/GRN/GSTP1/HAVCR2/HGF/IFI16/IL10/IL1R2/IL2RA/INS/ITCH/LDLR/LGALS9/LILRB1/MFHAS1/MMP12/MVK/NFKB1/NLRP12/NLRP3/NMI/NPY5R/NR1D1/NR1H3/PARP14/PBK/PPARG/PROC/PTGER4/PTGIS/PTPN2/PTPRC/PYCARD/RORA/SAMHD1/SERPINF1/SIGLEC11/SIRPA/SLAMF8/SMAD3/SMPDL3B/TARBP2/TNFAIP3/TNFAIP6/TNFRSF1B/TSPAN6/VSIG4/WFDC1	58
GO:0051607	SP-5	BP	GO:0051607	defense response to virus	58/2646	231/17913	2.37522e-05	0.0356936	0.0340469	ABCF3/ADAR/ANKRD17/APOBEC3F/APOBEC3G/CD40/CXCL9/DDX1/DDX21/DHX36/ERCC6/EXOSC4/FAM111A/FCN3/GBP3/HTRA1/IFI27/IFI44L/IFNW1/IL15/IRF1/IRF2/ISG20/IRF9/LSM14A/LYST/MAP3K14/MICA/MICB/MX2/NLRC5/OAS1/OAS2/OAS3/OASL/PARP9/POLR3B/POLR3E/POLR3F/RELA/RIOK3/RNASE6/RNASEL/RNF125/RTP4/SELENOK/TMEM173/TRAF3IP1/TRAF3IP2/RNF216/TRIM22/TSPAN32/UFD1/UNC13D/ZC3H12A/ZC3HAV1/ZMPSTE24/ZNF175	58
GO:0032680	SP-7	BP	GO:0032680	regulation of tumor necrosis factor production	57/2967	151/17913	2.93204e-10	3.86949e-08	2.86363e-08	ACP5/AKAP12/ARFGEF2/ARHGEF2/AZU1/CARD9/CCR2/CD14/CD2/CD33/CD36/CHRNA7/CLEC4A/SASH3/CYBA/CYBB/FCER1G/FRMD8/GAS6/GHRL/GPNMB/GPR18/GSTP1/HAVCR2/IL10/IL23A/IL27RA/LEP/LGALS9/LILRA2/LILRA5/LILRB1/LPL/LY96/MC1R/MIF/MMP8/NFATC4/NFKBIL1/NOD2/PIK3R1/PTAFR/PTPN22/PTPN6/PTPRC/PYCARD/SIRPA/SLAMF1/SPON2/SYT11/THBS1/TLR4/TNFAIP3/TREM2/TSPO/TYROBP/ZBTB20	57
GO:0032388	SP-7	BP	GO:0032388	positive regulation of intracellular transport	57/2967	203/17913	2.44184e-05	0.000671124	0.000496668	ACTN2/ADORA2B/ANK3/ANP32B/BCAP31/CD81/CDK5R1/CEP290/CIB1/CPSF6/DAB2/DYNC1H1/ECT2/EDEM2/EHD1/FCER1G/FGR/GAB2/GAS6/GLI3/GSK3A/GSK3B/HCLS1/HPS4/IFNG/ITGAM/ITGB2/KCNB1/KHDRBS1/CEMIP/LEP/MDM2/KIF20B/OAZ1/PAK1/PRKN/PCM1/PIK3R1/PINK1/PTGS2/RAC2/SCP2/SFN/SMAD3/SPAG5/SPHK2/SREBF2/STX18/TMEM30B/TOMM7/EIPR1/UBR5/UNC13B/VAMP2/VAMP8/EZR/YWHAE	57
GO:0006469	SP-7	BP	GO:0006469	negative regulation of protein kinase activity	57/2967	222/17913	0.000341046	0.00472912	0.0034998	ABL1/ADARB1/APOE/BMP7/CASP3/CD300A/CDKN1C/CEBPA/CIB1/DAB2IP/DEPTOR/DUSP1/DUSP26/DUSP6/DUSP8/DUSP9/EPHB2/FABP4/GADD45A/GADD45B/GMFG/GPRC5A/GSTP1/H2AFY/HHEX/HIPK3/HMGCR/INCA1/LAX1/LRP6/LYN/MAPK8IP1/NF1/PLK1/PPM1E/PPP1R1B/PTPN1/PTPN2/PTPN22/PTPN6/PTPRC/PYCARD/RGN/RGS3/SFN/SFRP1/SFRP2/SNX6/SOCS1/SPRED2/STK38/TARBP2/TESK1/TNFAIP3/TRIB1/ZFYVE28/GGNBP2	57
GO:0015850	SP-7	BP	GO:0015850	organic hydroxy compound transport	57/2967	228/17913	0.000695777	0.00851181	0.0062992	ABAT/ABCA1/ABCA5/ABCA7/ABCB4/ABCC3/ABCG1/ADRA2B/AGT/AGTR1/APOC1/APOC2/APOE/AQP9/BMP6/LAMTOR1/CD36/CEL/CETP/CXCL12/FCER1G/GHRL/KCNB1/LCAT/LDLR/LEP/LILRB1/MAOB/NCOA1/NFKB1/NPC1/NPC2/NR1H3/OSBP2/OSBPL2/OSBPL7/OSBPL9/PRKN/PGAP1/PINK1/PLTP/PPARG/REN/SCARB1/SCP2/SLC16A3/SLC22A3/SLC5A3/SNCA/SOAT1/SOAT2/SPP1/SREBF2/STARD3/STRA6/SYK/TSPO	57
GO:0030072	SP-7	BP	GO:0030072	peptide hormone secretion	57/2967	241/17913	0.00274822	0.0233087	0.0172497	AACS/ABAT/ADCY8/ARRB1/CACNA1C/CACNA2D2/CAMK2G/CCL5/CD38/CHD7/CYB5R4/DPP4/EDN1/FAM3D/GHRL/GLUL/GPR27/GRP/HMGCR/IFNG/IL1RN/IL6/ILDR1/INS/KALRN/KCNB1/LEP/LTBP4/MYO5A/NADK/NLGN2/NR1D1/PRKN/PASK/PER2/PPP3CB/PRKCA/PRKCE/PTPRN2/RAB11FIP5/RAB1A/RAF1/SFRP1/SIDT2/SLC8B1/SLC25A4/SLC25A5/SNX19/SREBF1/STXBP4/TIAM1/C2CD2L/TRPM4/TRPV4/UCN/UCP2/VSNL1	57
GO:0060090	SP-7	MF	GO:0060090	molecular adaptor activity	57/2955	216/16969	0.000585595	0.0222751	0.0197727	AFAP1L2/ANK3/AP2S1/ARRB1/ARRDC4/AXIN1/BAIAP2/BIN3/STAP1/LAMTOR1/LINC00324/CAPN3/CD28/ADAP2/CHN1/CNTNAP1/COL1A2/CUX1/DAB2/DAB2IP/DOK2/DVL2/EPS8/FCRL2/GAB2/GAS6/GATAD2A/GRAP2/GRB2/JCHAIN/INSC/ISCU/KHDRBS1/MAPK8IP1/CLNK/MLPH/NEFH/PAG1/PEF1/PIK3R1/RAD50/SARM1/SH2D1A/SH2D1B/SH2D2A/SH3BP2/SKAP1/SKAP2/SLA/SLA2/SLC9A3R1/SORBS2/SPSB1/TCAP/TJP2/TRADD/VAV3	57
GO:0042129	SP-7	BP	GO:0042129	regulation of T cell proliferation	56/2967	149/17913	5.07735e-10	6.22381e-08	4.60596e-08	AIF1/BTN2A2/CASP3/CCDC88B/CCL5/CCR2/CD1D/CD209/CD276/CD28/CD3E/CD4/CD40LG/CD6/CD70/CD81/CLECL1/CORO1A/SASH3/DLG5/DNAJA3/EBI3/GLMN/GPNMB/HAVCR2/HES1/HLA-DMB/HLA-DPA1/ICOSLG/IL10/IL12RB1/IL23A/IL2RA/IL6/IDO1/ITCH/LEP/LGALS3/LGALS9/LILRB1/MAPK8IP1/NCKAP1L/PAWR/PRKCQ/PTPN6/PTPRC/PYCARD/RAC2/RIPK3/SOS1/TFRC/TNFRSF1B/TNFRSF21/TNFSF13B/TNFSF9/VSIG4	56
GO:00026991	SP-7	BP	GO:0002699	positive regulation of immune effector process	56/2967	198/17913	2.28557e-05	0.000642581	0.000475544	ADORA2B/BTK/CCR2/CD28/CD300A/CD36/CD74/CD80/CD81/CD84/CD86/SASH3/ADGRE2/F2RL1/FCER1G/FGR/GAB2/GATA3/HLA-DMB/HMOX1/IFNG/IL12RB1/IL23A/IL6/ITGAM/ITGB2/KLK5/LAG3/LAMP1/LGALS9/LILRB1/LYN/MIF/MLH1/NCR3/NLRP3/NOD2/P2RX7/PHB/PTAFR/PTPRC/RAC2/SH2D1A/SH2D1B/SLAMF6/SPHK2/SPON2/STXBP2/TBX21/TFRC/TLR4/TNFRSF4/TNFSF13/VAMP8/VAV1/NSD2	56
GO:2000116	SP-7	BP	GO:2000116	regulation of cysteine-type endopeptidase activity	56/2967	222/17913	0.000611219	0.00762965	0.00564635	AIFM1/ANP32B/ARL6IP5/ARRB1/BCAP31/BOK/CASC2/CASP1/CD27/CIDEB/COL4A3/CRYAB/CST7/CTSD/CTSH/CYCS/DAP/DAPK1/DHCR24/DNAJB6/F3/FASLG/FNIP1/GAS6/GPX1/HGF/IFI16/LCK/LGALS9/LGMN/MDM2/MMP9/MYC/NLRC4/NLRP12/NLRP2/NLRP3/PCID2/PLAUR/PPARG/PTGS2/PYCARD/RAF1/RPS6KA1/SFN/SFRP2/SMAD3/SNCA/ST18/THBS1/TNFRSF10B/TNFSF14/TRADD/VCP/VEGFA/YWHAE	56
GO:0033002	SP-7	BP	GO:0033002	muscle cell proliferation	56/2967	243/17913	0.00532663	0.0372474	0.0275651	ABCC4/ADAMTS1/AGT/AIF1/AKR1B1/ARID2/PAXBP1/CCL5/CNN1/CTNNBIP1/CYBA/DNMT1/EDN1/ELN/EPHB1/FOXC2/GSTP1/HBEGF/HEY2/HMGCR/HMOX1/IFNG/IL10/IL6/IRAK1/ITGA2/JARID2/MDM2/MEIS1/MFN2/MMP9/NDRG2/NPR1/NPY5R/P2RY6/PAK1/PDE1A/PDGFD/PIM1/PPARG/PPARGC1A/PTAFR/PTGS2/RBPJ/SAV1/SERPINF2/SOD2/STAT1/TGFB3/THBS1/TNFAIP3/TPM1/TRIB1/CCN4/WNT2/ZFPM2	56
GO:0005766	SP-7	CC	GO:0005766	primary lysosome	55/3032	155/18678	3.89999e-09	3.82199e-07	3.2842e-07	ACPP/AZU1/LAMTOR1/C3AR1/CAP1/CD68/ADA2/CKAP4/CMTM6/CPNE1/CTSC/DSN1/DYNC1H1/FABP5/FPR1/FTL/FUCA1/FUCA2/GAA/GALNS/GLA/GLB1/GM2A/GNS/GRN/GUSB/HEXB/ARHGAP45/IMPDH1/LAMP1/LAMP2/LRMP/MAN2B1/MANBA/MNDA/MPO/NCSTN/NFAM1/NPC2/PA2G4/PRDX6/PYCARD/RETN/RNASE2/RNASE3/RNASET2/SERPINA3/STX3/STXBP2/SURF4/TOM1/TXNDC5/VAMP8/VCP/VNN1	55
GO:0042582	SP-7	CC	GO:0042582	azurophil granule	55/3032	155/18678	3.89999e-09	3.82199e-07	3.2842e-07	ACPP/AZU1/LAMTOR1/C3AR1/CAP1/CD68/ADA2/CKAP4/CMTM6/CPNE1/CTSC/DSN1/DYNC1H1/FABP5/FPR1/FTL/FUCA1/FUCA2/GAA/GALNS/GLA/GLB1/GM2A/GNS/GRN/GUSB/HEXB/ARHGAP45/IMPDH1/LAMP1/LAMP2/LRMP/MAN2B1/MANBA/MNDA/MPO/NCSTN/NFAM1/NPC2/PA2G4/PRDX6/PYCARD/RETN/RNASE2/RNASE3/RNASET2/SERPINA3/STX3/STXBP2/SURF4/TOM1/TXNDC5/VAMP8/VCP/VNN1	55
GO:0050729	SP-7	BP	GO:0050729	positive regulation of inflammatory response	55/2967	153/17913	4.73754e-09	4.46713e-07	3.30592e-07	ADORA2B/AGT/AGTR1/STAP1/BTK/C1QA/CCL1/CCL24/CCR2/CD28/CD6/CD81/CEBPA/CTSC/F12/FABP4/TAFA3/FCER1G/GBP5/GPSM3/GRN/IL17D/IL17RB/IL23A/IL6/IDO1/ITGA2/ITGAM/ITGB2/KLKB1/LDLR/LILRA5/LPL/MAPK13/MMP8/NAPEPLD/NLRP12/NOD2/NPY5R/NUPR1/PIK3CG/PLA2G7/PTGER4/PTGS2/SERPINE1/SNCA/TLR4/TLR6/TLR7/TNFRSF11A/TRADD/TREM2/TRPV4/VAMP8/CCN4	55
GO:0045619	SP-7	BP	GO:0045619	regulation of lymphocyte differentiation	55/2967	164/17913	7.48925e-08	5.59776e-06	4.14264e-06	ABL1/BTK/BTN2A2/PIK3R6/CCR2/CD2/CD27/CD28/CD74/CD80/CD83/CD86/SASH3/DTX1/FANCD2/FCRL3/GAS6/GATA3/GLI2/GLI3/HLA-DOA/HMGB3/IFNG/IL12RB1/IL23A/IL2RA/IL7/INHBA/INPP5D/LAG3/LGALS9/LILRB4/NCKAP1L/NFAM1/NLRP3/PCID2/PRDM1/PTPN2/PTPN6/PTPRC/RC3H2/DROSHA/RNF41/RUNX3/SFRP1/SLAMF8/SLC46A2/SMAD7/SOCS1/SOS1/SYK/TBX21/TOX/VNN1/ZMIZ1	55
GO:0006694	SP-7	BP	GO:0006694	steroid biosynthetic process	55/2967	190/17913	1.30097e-05	0.000415933	0.000307813	ABCG1/ACAA2/ACAT2/ADM/AKR1B1/APOE/ATP1A1/BMP6/CACNA1H/CYP27A1/CYP27B1/DHCR24/DHCR7/DKKL1/ELOVL6/FASN/GFI1/HMGCR/HMGCS1/HSD11B1/HSD17B11/HSD17B14/HSD17B2/HSD17B6/HSD3B7/IFNG/IGFBP7/INSIG1/LEP/MVD/MVK/NFKB1/NFYB/NR1D1/NSDHL/OSBPL2/OSBPL7/OSBPL9/PBX1/PPARGC1A/PRLR/SC5D/SCARB1/SCP2/SEC14L2/SQLE/SRD5A1/SRD5A2/SRD5A3/SREBF1/SREBF2/STARD3/TFCP2L1/TM7SF2/TSPO	55
GO:0045732	SP-7	BP	GO:0045732	positive regulation of protein catabolic process	55/2967	192/17913	1.81101e-05	0.000528557	0.000391161	APOE/ATG7/AURKA/AXIN1/BARD1/BCAP31/DDRGK1/CD81/CEBPA/CHFR/CSNK1D/CTSC/DAB2/DAB2IP/DNAJB2/DTL/EDEM2/FAF1/AMER1/FBXL5/FURIN/GSK3A/GSK3B/IFNG/KCNE2/LDLR/MAGEF1/MDM2/MYLIP/NSF/NUPR1/OAZ1/OSBPL7/PACSIN3/PRKN/PLK1/PLK2/PSMC1/PSMC2/PTK2/PYHIN1/RGN/RILP/RNF185/RNF41/SH3RF2/SMAD7/SNX1/TNFAIP3/TNFRSF1B/TREM2/TRIB1/TRIM32/VCP/EZR	55
GO:0002221	SP-7	BP	GO:0002221	pattern recognition receptor signaling pathway	55/2967	197/17913	3.99625e-05	0.000938429	0.000694488	BTK/CD14/CD300A/CD300LF/CD36/CLEC7A/COLEC12/CTSB/CTSK/CTSL/CTSS/CYBA/DAB2IP/ESR1/F2RL1/FCRL3/GFI1/HAVCR2/HSPA1B/IRAK1/IRAK2/IRF7/ITCH/ITGAM/ITGB2/LGMN/LILRA2/LY96/LYN/TAB3/MAPKAPK3/MARCO/MFHAS1/NFKBIL1/NOD2/NR1D1/NR1H3/PIK3R4/PRKCE/PTPN22/PTPRS/RFTN1/RTN4/SARM1/SMPDL3B/TLR4/TLR5/TLR6/TLR7/TLR8/TNFAIP3/TNIP3/TRAF3/TSPAN6/UNC93B1	55
GO:0007160	SP-7	BP	GO:0007160	cell-matrix adhesion	55/2967	214/17913	0.000417845	0.00561617	0.00415627	ABL1/ACTN2/ARHGEF7/BCAM/TMEM8B/CCL21/CD36/CD3E/CD96/CDK6/CIB1/COL16A1/CORO2B/CSF1/EMP2/EPB41L5/DMTN/EPDR1/FBLN5/FN1/FREM1/GSK3B/HPSE/ITGA1/ITGA10/ITGA2/ITGA3/ITGA7/ITGAL/ITGB2/ITGB5/ITGB7/AJUBA/L1CAM/MACF1/MMP12/NF1/NPNT/PARVG/PIK3R1/PIP5K1A/FERMT2/PPFIA2/PTK2/ROCK2/SEMA3E/SERPINE1/SFRP1/SIGLEC1/SKAP1/SMAD3/SRF/THBS1/TIAM1/VEGFA	55
GO:0009743	SP-7	BP	GO:0009743	response to carbohydrate	55/2967	224/17913	0.00133543	0.0140634	0.0104076	AACS/ADCY8/ARRB1/ATG7/CASP3/CDT1/CLEC7A/CMA1/COL4A3/COLEC12/CYBA/GAS6/GHRL/GLUL/GPR27/GSTP1/HMGCR/ICAM1/ITGA2/KCNB1/LEP/LPL/LYN/MAPK13/NADK/NME1/NR1D1/POLG/PPARGC1A/PPP3CB/PRKCB/PRKCE/PTGS2/PTPRN2/RAB11FIP5/RAF1/RMI1/SARM1/SERPINF1/SIDT2/SLC2A5/SMARCB1/SPARC/SREBF1/SRF/STXBP4/THBS1/TIAM1/C2CD2L/TRPM4/UCP2/UNC13B/VAMP2/VSNL1/ZBTB20	55
GO:0110053	SP-7	BP	GO:0110053	regulation of actin filament organization	55/2967	228/17913	0.00204164	0.0195213	0.0144468	ABL1/ACTN2/ADD2/ARHGEF10/ARHGEF5/RGCC/CAPG/CCL21/CCL24/CFL1/CFL2/CIT/CORO1A/CORO1B/CORO2B/CXCL12/ELN/DMTN/EPS8/F2RL1/GRB2/HCK/HCLS1/ICAM1/IQGAP2/JMY/LIMK1/LMOD1/MKKS/NCKAP1L/PAK1/PRKN/PIK3R1/PLEK/PPM1E/PREX1/PRKCE/PTGER4/PYCARD/CARMIL2/ROCK2/SCIN/SERPINF2/SFRP1/SH3BP1/SMAD3/SPIRE2/TESK1/TGFB3/TMOD3/TMOD4/TMSB4X/TPM1/WAS/WDR1	55
GO:0071383	SP-7	BP	GO:0071383	cellular response to steroid hormone stimulus	55/2967	243/17913	0.00834089	0.0497773	0.0368379	ABHD2/AIFM1/KANK2/ATP1A1/AXIN1/BMP7/DDRGK1/ADTRP/CALCOCO1/CALR/CBX3/CCNE1/CRY2/DAB2/EDN1/EIF4EBP1/ESR1/ESRRA/FLT3/GJB2/GSTP1/HEYL/HNRNPU/ICAM1/LBH/NCOA1/NCOA6/NCOR1/NPAS4/NPC1/NR1D1/NR1H3/NR1I2/NR2E3/NR3C2/NR4A1/MGARP/PAK1/PAQR8/PER1/PHB/PPARG/PPARGC1A/PPARGC1B/PRMT2/RARG/RORA/RORB/RWDD1/SERPINF1/SFRP1/SRD5A1/STRN3/UBR5/WBP2	55
GO:0005085	SP-7	MF	GO:0005085	guanyl-nucleotide exchange factor activity	55/2955	196/16969	0.000136312	0.0112344	0.00997229	ARFGEF2/ARHGEF10/ARHGEF12/ARHGEF16/ARHGEF18/ARHGEF2/ARHGEF4/ARHGEF5/ARHGEF6/ARHGEF7/ARHGEF9/LAMTOR1/ARHGEF39/DENND1C/DENND2D/DIS3/DOCK1/DOCK2/DOCK8/ECT2/EPS8L1/FARP1/FGD2/FGD3/FGD4/FNIP1/ARHGEF25/HERC2/HPS1/HPS4/KALRN/MADD/MON1A/PLCE1/PLEKHG4/PREX1/CYTH1/CYTH3/CYTH4/PSD4/RABGEF1/RALGDS/RALGPS2/RAPGEFL1/RASGRP2/RASGRP3/RGL4/RIN3/SBF2/SERGEF/RCC1/SOS1/TIAM1/VAV1/VAV3	55
GO:0001726	SP-7	CC	GO:0001726	ruffle	54/3032	168/18678	2.413e-07	1.03457e-05	8.88999e-06	ABCA7/AIF1/AMOT/ARHGEF2/ARHGEF4/ARHGEF7/ATP6V1B2/BAIAP2/BCAR1/CAPG/CDK6/CFL1/CIB1/DNM2/ADGRE2/EPB41L5/EPS8/EPS8L1/FAP/FGD2/FGD3/FGD4/FGR/ARHGAP45/INPP5E/ITGA5/LAYN/LCP1/MACF1/MTMR14/MTMR9/MTSS1/MYH9/MYO5A/NME1/PACSIN2/PAK1/PIP5K1A/PLEK/PPP1R9B/CYTH3/PSD3/PSD4/RAB22A/RASGRP2/CARMIL2/S100A11/SAMSN1/SKAP1/SLC9A3R1/TIAM1/TPM1/TRPV4/EZR	54
GO:0000793	SP-7	CC	GO:0000793	condensed chromosome	54/3032	199/18678	6.21485e-05	0.00128458	0.00110382	AURKB/AURKC/BAZ1B/BLM/BUB1/BUB1B/SKA3/CBX3/CCNB1IP1/CDCA5/CDT1/CENPA/CENPE/CENPF/CENPH/CENPK/CENPM/CENPN/DSN1/ERCC6L/H2AFY/HNRNPU/MKI67/MLH1/MLH3/NCAPG/NCAPH/NDC80/NDE1/NSMCE3/NSMCE4A/NUP37/NUP43/PINX1/PLK1/CENPV/RAD51/RANGAP1/RASSF2/RGS12/SGO1/SGO2/SMC1A/RCC1/SPAG5/SPC25/SS18L1/STAG3/TEX11/TOP2A/TOPBP1/SUN2/WAPL/ZWINT	54
GO:0016052	SP-7	BP	GO:0016052	carbohydrate catabolic process	54/2967	185/17913	1.19507e-05	0.000389607	0.00028833	AAAS/ADPGK/AKR1A1/AMY2A/AOAH/TIGAR/CALM1/CHIT1/CRYL1/DHTKD1/ENO1/ENO2/ENOSF1/FBP1/FUT1/FUT4/FUT7/GAA/GALE/GK5/GLB1/GLYCTK/GM2A/GSK3A/HEXB/HK3/INS/KHK/MAN2B1/MANBA/NAGA/NCOR1/NUDT5/NUP210/NUP37/NUP43/NUPR1/OGT/P2RX7/PGK1/PGM1/PKM/PPARGC1A/PPP1CB/PPP1R3D/PRKAG1/PYGL/PYGM/SLC25A12/STBD1/NDC1/TPI1/XYLB/ZBTB20	54
GO:0044242	SP-7	BP	GO:0044242	cellular lipid catabolic process	54/2967	189/17913	2.3269e-05	0.000651212	0.000481932	ABHD12/ABHD2/ABHD6/ACAA2/AIG1/ALDH3A2/AOAH/APOC1/APOC2/ABHD16A/ADTRP/CEL/CPT2/CRAT/CROT/CYP1B1/ECI1/DECR2/ENPP2/ETFDH/FABP4/FABP5/FUCA1/GALC/GLA/GM2A/HACL1/HEXB/INPP5F/LDLR/LEP/LPIN1/LPL/PLA2G15/MECR/MGLL/GDE1/NAGA/NAPEPLD/PCCA/PCCB/PEX7/ACER3/PIK3CG/PNLIPRP2/PNPLA6/PRDX6/SCARB1/SCP2/SGPL1/SLC25A17/SMPDL3B/SPHK1/SRD5A3	54
GO:1901654	SP-7	BP	GO:1901654	response to ketone	54/2967	191/17913	3.20634e-05	0.000832697	0.00061624	AACS/ABCB4/ABHD2/ADCY3/ADCY8/AIFM1/AKR1B1/CALM3/CALR/CATSPER1/CBL/CBX3/CCL21/CD38/CYBA/CYBB/DUSP1/EDN1/EIF4EBP1/FOSL1/FOXP2/GJB2/GLB1/ICAM1/IGFBP7/KIF1B/MAOB/MAP4K1/NCOA1/NME1/NPAS4/NR1H3/NTRK3/P2RY6/PCNA/PPARG/PRKCE/PTAFR/PTGER2/PTGFR/ROCK2/RWDD1/SERPINF1/SFRP1/SPHK2/SPP1/SRD5A1/SREBF1/TGFB3/THBS1/TSPO/TYMS/WBP2/XRN1	54
GO:0097191	SP-7	BP	GO:0097191	extrinsic apoptotic signaling pathway	54/2967	213/17913	0.000666244	0.00824029	0.00609826	AGT/ARHGEF2/BID/CASP3/CD27/CD70/CIB1/CSF2/CTNNA1/DAB2IP/DAPK1/DDX47/DEDD2/DEPTOR/FAF1/FASLG/GPX1/GSK3A/GSK3B/GSTP1/HGF/HMOX1/HSPA1B/ICAM1/IFNG/IL7/INHBA/LGALS3/MADD/MOAP1/NF1/P2RX7/PARP2/PEA15/PHIP/PIK3R1/PTPRC/PYCARD/RAF1/RNF41/SERPINE1/SFRP1/SFRP2/SMAD3/SORT1/STK4/THBS1/TMC8/TNFAIP3/TNFRSF10B/TNFRSF1B/TRADD/ZC3HC1/ZMYND11	54
GO:0046434	SP-7	BP	GO:0046434	organophosphate catabolic process	54/2967	224/17913	0.00226204	0.0206617	0.0152908	AAAS/ABHD12/ABHD6/ACAT1/ADPGK/AMPD3/APOC1/APOC2/ABHD16A/TIGAR/DNPH1/CNP/DHTKD1/ENO1/ENO2/ENPP2/FBP1/GPX1/HK3/HPRT1/INPP5E/INPP5F/INS/LDLR/PLA2G15/GDE1/NAPEPLD/NCOR1/NUDT5/NUP210/NUP37/NUP43/NUPR1/OGT/P2RX7/PDE1A/PGK1/PGM1/PKM/PNLIPRP2/PNPLA6/PPARGC1A/PRDX6/PRKAG1/SAMHD1/SCARB1/SLC25A12/SMPDL3A/SMPDL3B/NDC1/TPI1/UPP1/VCP/ZBTB20	54
GO:0007050	SP-7	BP	GO:0007050	cell cycle arrest	54/2967	231/17913	0.00451151	0.0331946	0.0245658	ABL1/ARID3A/AURKA/BARD1/LAMTOR1/DDIAS/RGCC/CAB39L/CALR/CCNK/CDK5R1/CDK6/CDKN1C/CDKN3/CGREF1/DAB2IP/DHCR24/DUSP1/E2F1/E2F7/E2F8/FAP/FZD9/GADD45A/GAS2/GAS6/GAS7/IFNG/INHBA/INSM1/IRF6/JMY/RRP8/STRADA/MCPH1/MDM2/MIF/KIF20B/MYC/PCNA/PLK2/POU4F1/PPP1R9B/PRKAG1/RRAGA/RRAGB/RRAGC/RRAGD/SFN/SMAD3/THBS1/WNT10B/ZNF268/ZNF385A	54
GO:0072659	SP-7	BP	GO:0072659	protein localization to plasma membrane	54/2967	237/17913	0.00775865	0.0472692	0.0349817	ACTN2/AGR2/AMN/ANK3/ARHGEF16/BBS2/CD81/CIB1/CSK/DAB2/EMP2/EPB41L3/EPHB2/EXOC5/F11R/FCER1G/GAS6/GGA2/IFNG/INS/ITGA3/KCNB1/KIF13A/LGALS3/LRP6/LRRC15/LYPD1/MACF1/MAP7/MYO5A/PIGW/PIK3R1/PIP5K1A/PLEKHF1/PRKCE/NECTIN3/RAB26/ROCK2/SKAP1/SLC9A3R1/SQSTM1/STAC3/STX3/TMEM59/TREM2/TSPAN14/TSPAN15/TSPAN33/TTC7A/TRARG1/VAMP2/VAMP8/EZR/WNK3	54
GO:0002695	SP-7	BP	GO:0002695	negative regulation of leukocyte activation	53/2967	163/17913	3.93399e-07	2.11503e-05	1.56524e-05	BTK/BTN2A2/CASP3/CCR2/CD300A/CD300LF/CD74/CD84/CST7/DLG5/DTX1/TAFA3/FCGR2B/GLI3/GLMN/GPNMB/GRN/HAVCR2/HMGB3/HMOX1/IL10/IL2RA/IDO1/INHBA/INPP5D/ITCH/LAG3/LAX1/LDLR/LGALS3/LGALS9/LILRB1/LST1/MNDA/NR1D1/NR1H3/PAWR/PTPN2/PTPN22/PTPN6/PTPRC/RC3H2/RUNX3/SAMSN1/SFRP1/SLA2/SMAD7/SOCS1/TBX21/TNFAIP3/TNFRSF21/TYROBP/VSIG4	53
GO:0043409	SP-7	BP	GO:0043409	negative regulation of MAPK cascade	53/2967	179/17913	9.15889e-06	0.000315824	0.000233727	ABL1/APOE/ARRB1/BMP7/BTN2A2/CASC2/CD300A/CSK/DAB2IP/DUSP1/DUSP26/DUSP6/DUSP8/DUSP9/EPHB2/F2RL1/GSTP1/HIPK3/HMGCR/ITCH/LAX1/LYN/MAPK8IP1/MECOM/MYC/NCOR1/NDRG2/NF1/NLRP12/P2RX7/PRKN/PBK/PER1/PHB/PINK1/PTPN1/PTPN2/PTPN22/PTPN6/PTPRC/RGS3/RNF149/RPS6KA6/SFRP1/SFRP2/SH3RF2/SIRPA/SLC9A3R1/SPRED2/STK38/TLR4/EZR/ZMYND11	53
GO:1903708	SP-7	BP	GO:1903708	positive regulation of hemopoiesis	53/2967	182/17913	1.5407e-05	0.000469798	0.000347676	BTK/BTN2A2/PIK3R6/FAM210B/CA2/CCR1/CD27/CD4/CD74/CD80/CD83/CD86/CSF1/CTNNBIP1/SASH3/GAS6/GATA3/GLI2/GLI3/HCLS1/HSPA1B/IFNG/IL12RB1/IL23A/IL2RA/IL7/INHBA/INPP5D/LGALS9/LILRB4/NCKAP1L/NLRP3/PCID2/N4BP2L2/POU4F1/PPARGC1B/PRKCA/PTPRC/ROR2/RUNX3/SCIN/SOCS1/STAT1/SYK/DCSTAMP/TOX/TREM2/TRIB1/TRIM58/TYROBP/VNN1/ZMIZ1/ZNF16	53
GO:1904950	SP-7	BP	GO:1904950	negative regulation of establishment of protein localization	53/2967	193/17913	8.79714e-05	0.0016143	0.00119467	APOE/BARD1/BTN2A2/RGCC/ADTRP/CD22/CD36/CORO2B/CSK/DERL2/DERL3/DMTN/F2RL1/FAM3D/FCGR2B/FN1/GAS6/GHRL/FFAR4/HMGCR/IDH2/IL10/IL1R2/IL27RA/INS/INSIG1/KCNB1/LILRA5/LILRB1/NF1/NLRP12/NLRP3/NR1H3/PRKN/PTGER4/PTPN22/RAB11FIP5/RANGAP1/RHBDF2/SERGEF/SFRP1/SREBF1/SRGN/SYT11/TLR6/TLR8/TMSB4X/TNFAIP3/TNFRSF21/UCP2/EZR/VSNL1/YOD1	53
GO:0007584	SP-7	BP	GO:0007584	response to nutrient	53/2967	215/17913	0.00147003	0.0152193	0.0112631	AACS/ABCA1/ADSL/AIFM1/ALDH3A1/KANK2/BAIAP2/BCHE/BCL11A/BMP7/C2/CD3E/CD4/COL1A1/COX4I1/CXCL10/CYBA/CYBB/CYP27B1/FOLR2/GAS6/GSTP1/HAMP/HMGCL/HMGCR/HMGCS1/HMOX1/ITGA2/KYNU/LEP/LPL/MDM2/NCOA1/NOD2/NQO1/OGT/P2RX4/P2RX7/PCNA/PIM1/PKM/PPARG/PTGS2/SFRP1/SFRP2/SPARC/SPP1/SRF/STAT1/TRIM25/TRPM4/TSPO/TYMS	53
GO:0097305	SP-7	BP	GO:0097305	response to alcohol	53/2967	232/17913	0.00785619	0.0476738	0.0352812	AACS/ABAT/ABCA1/ADCY3/ADCY7/ADCY8/AIFM1/BLM/CALM3/CBL/CCL21/CCL7/CD14/CD27/CLDN7/CTNNA1/CYBA/CYBB/EIF4EBP1/EPS8/FOSL1/GATA3/GLB1/GSTP1/HAMP/HMGCR/HMGCS1/ICAM1/IGFBP7/INHBA/KCNMB1/LEP/LRP6/MAOB/MAP4K1/NPAS4/NQO1/NTRK3/OSBPL7/P2RY6/PHB/PPARG/PRKCE/PTGER2/PTGFR/RAD51/RGS19/SFRP1/SPARC/SPHK2/SPI1/TYMS/XRN1	53
GO:0051224	SP-7	BP	GO:0051224	negative regulation of protein transport	52/2967	189/17913	9.67442e-05	0.001741	0.00128843	APOE/BARD1/BTN2A2/RGCC/ADTRP/CD22/CD36/CSK/DERL2/DERL3/DMTN/F2RL1/FAM3D/FCGR2B/FN1/GAS6/GHRL/FFAR4/HMGCR/IDH2/IL10/IL1R2/IL27RA/INS/INSIG1/KCNB1/LILRA5/LILRB1/NF1/NLRP12/NLRP3/NR1H3/PRKN/PTGER4/PTPN22/RAB11FIP5/RANGAP1/RHBDF2/SERGEF/SFRP1/SREBF1/SRGN/SYT11/TLR6/TLR8/TMSB4X/TNFAIP3/TNFRSF21/UCP2/EZR/VSNL1/YOD1	52
GO:0071241	SP-7	BP	GO:0071241	cellular response to inorganic substance	52/2967	194/17913	0.000198043	0.00303007	0.00224241	ADCY7/ADCY8/AIFM1/ALOX5AP/ANK3/ATF4/ATP13A2/BLM/BMP6/TIGAR/CACNA1H/CALR/CAPN3/CCNA2/CEBPA/CPNE1/CYBB/DNM2/ECT2/EDN1/EEF2K/DMTN/FABP4/FBP1/FSTL3/ADGRV1/HMOX1/HVCN1/JUND/LGMN/MCOLN1/MMP9/MT1F/MT1M/MT2A/NCSTN/NSMCE3/NFATC4/NQO1/P2RX4/PRKN/PPARGC1A/PPIF/PTGS2/RASA4/RASGRP2/RYR1/SERPINF1/SLC25A23/SNCA/TIMELESS/TSPO	52
GO:1903050	SP-7	BP	GO:1903050	regulation of proteolysis involved in cellular protein catabolic process	52/2967	198/17913	0.000339786	0.00472912	0.0034998	APOE/AURKA/AXIN1/BCAP31/DDRGK1/CEBPA/CHFR/CLEC16A/CSNK1D/CTSC/DAB2/DAB2IP/DERL2/DERL3/DNAJB2/EDEM2/EPHA4/FOXF2/GABARAPL2/GLMN/GNA12/GPX1/GSK3A/GSK3B/KCNE2/MAGEF1/MDM2/FAM192A/NUPR1/OGT/OSBPL7/PRKN/PBK/PDCL3/PINK1/PLK1/PLK2/PSMC1/PSMC2/PTK2/PYHIN1/RAD23B/RGN/RNF185/SH3RF2/SMAD7/TREM2/TRIB1/TRIM39/VCP/WNT10B/YOD1	52
GO:0051701	SP-7	BP	GO:0051701	interaction with host	52/2967	211/17913	0.00162945	0.01648	0.0121961	ANPEP/ATG7/CBL/CCNK/CD209/CD4/CD74/CD80/CD81/CD86/CTSB/CXCR4/DPP4/EFNB3/EPS15/F11R/FUCA2/GAS6/GRB2/HSPA1B/ICAM1/IFITM1/ITCH/ITGA2/ITGA5/ITGB5/ITGB7/KPNA4/LAMP1/LDLR/LGALS9/MRC1/NCAM1/NPC1/NTRK3/PRKN/PC/NECTIN1/NECTIN4/RRAGA/SCARB1/SLAMF1/SLC1A5/SLC22A5/SMAD3/TFRC/TNFRSF4/TRIM11/TRIM25/TRIM32/TYMS/VAMP8	52
GO:0033157	SP-7	BP	GO:0033157	regulation of intracellular protein transport	52/2967	220/17913	0.00414829	0.0312729	0.0231436	ANK3/ANP32B/ATP13A2/BARD1/BCAP31/CD36/CD81/CDK5R1/CEP290/CIB1/DERL2/DERL3/ECT2/EDEM2/DMTN/GAS6/GLI3/GSK3A/GSK3B/HCLS1/HPS4/IFNG/INSIG1/ITGAM/ITGB2/KCNB1/CEMIP/LCP1/LEP/MDM2/KIF20B/NF1/OAZ1/PAK1/PRKN/PCM1/PIK3R1/PINK1/PTGS2/PTPN1/RAC2/RANGAP1/SFN/SMAD3/SREBF1/SREBF2/TMEM30B/TOMM7/UBR5/VAMP2/YOD1/YWHAE	52
GO:2001234	SP-7	BP	GO:2001234	negative regulation of apoptotic signaling pathway	52/2967	223/17913	0.00552518	0.0384816	0.0284785	ACAA2/ARHGEF2/BDNF/BID/BOK/DDIAS/CD74/CSF2/CTNNA1/CXCL12/ENO1/FASLG/FZD9/GPX1/GRINA/GSTP1/HGF/HMOX1/HSPA1B/ICAM1/IL7/INS/LGALS3/MAPK8IP1/MDM2/MIF/MMP9/PRKN/PEA15/PHIP/PINK1/PLAUR/PPIF/PTGS2/PTPN1/RAF1/SERPINE1/SFRP2/SLC25A5/SOD2/THBS1/TNFAIP3/TNFRSF10B/TRADD/TRIM32/TXNDC12/VDAC2/VNN1/WFS1/ZC3HC1/ZMYND11/ZNF385A	52
GO:0070820	SP-7	CC	GO:0070820	tertiary granule	51/3032	164/18678	1.56991e-06	5.66819e-05	4.87062e-05	ATP8B4/LAMTOR1/MCEMP1/CANT1/CD300A/CD33/CD53/CD59/CHIT1/CSTB/CTSD/CTSH/CTSS/CYBA/CYBB/DOK3/DSP/FCER1G/FPR1/FTH1/GAA/GPR84/ITGAM/ITGB2/KCNAB2/LAMP1/LAMP2/LGALS3/LILRA3/MMP8/MMP9/NCKAP1L/OSCAR/PGM1/PTAFR/PTPN6/PTPRN2/QPCT/QSOX1/SERPINB6/SIRPA/SLC11A1/STBD1/STXBP2/TBC1D10C/TMC6/ANO6/TMEM63A/TNFAIP6/TSPAN14/VAMP8	51
GO:0046328	SP-7	BP	GO:0046328	regulation of JNK cascade	51/2967	169/17913	7.44434e-06	0.000269173	0.000199202	ARHGEF5/AXIN1/BIRC7/CARD9/CCL21/CD27/CD40LG/DAB2IP/DVL2/EDN1/EPHA4/EPHB1/F2RL1/FCGR2B/FGD2/GADD45A/GADD45B/GSTP1/HIPK3/ITCH/MAP4K1/MAPK8IP1/MECOM/MFHAS1/MMP8/NCOR1/NOD2/NRK/PAK1/PRKN/PER1/PINK1/PTPN1/PTPN22/PYCARD/RASSF2/ROR2/SEMA3A/SERPINF2/SFRP1/SFRP2/SH3RF2/SIRPA/SLAMF1/SYK/TIAM1/TLR4/TLR6/TNFRSF11A/TRPV4/ZMYND11	51
GO:0031099	SP-7	BP	GO:0031099	regeneration	51/2967	194/17913	0.000375652	0.00511638	0.00378639	ADM/ATIC/AURKA/BCL9/BIN3/C5AR1/CAPN3/CCNA2/CD81/CTNNA1/CXCL12/EPHA4/EZH2/FLT3/FPGS/FZD9/GAS6/GLI3/GPX1/GRN/GSTP1/HAMP/HGF/HMOX1/IGF2R/IGFBP1/IL10/INPP5F/LCP1/LPIN1/MATN2/NINJ2/NTRK3/PCNA/PHB/PKM/PPARG/PPAT/PRMT5/PTPN3/PTPRS/RGMA/RGN/SOX15/SPP1/SULF2/TARBP2/TSPO/TYMS/UCP2/WNT10B	51
GO:0043281	SP-7	BP	GO:0043281	regulation of cysteine-type endopeptidase activity involved in apoptotic process	51/2967	196/17913	0.000487244	0.00642219	0.00475277	AIFM1/ANP32B/ARL6IP5/ARRB1/BCAP31/BOK/CASC2/CASP1/CD27/COL4A3/CRYAB/CTSD/CTSH/CYCS/DAP/DAPK1/DHCR24/DNAJB6/F3/FASLG/FNIP1/GAS6/GPX1/HGF/LCK/LGALS9/MDM2/MMP9/MYC/NLRC4/NLRP12/NLRP2/NLRP3/PLAUR/PPARG/PTGS2/PYCARD/RAF1/RPS6KA1/SFN/SFRP2/SMAD3/SNCA/ST18/THBS1/TNFRSF10B/TNFSF14/TRADD/VCP/VEGFA/YWHAE	51
GO:0051495	SP-7	BP	GO:0051495	positive regulation of cytoskeleton organization	51/2967	205/17913	0.00144418	0.014977	0.0110838	ABL1/ACTN2/ARHGEF10/ARHGEF5/STAP1/RGCC/CCL21/CCL24/CDK5R1/CFL1/CFL2/CORO1A/CORO1B/DYNC1H1/EDN1/F2RL1/GRB2/HCK/HCLS1/HSPA1B/ICAM1/IQGAP2/JMY/LIMK1/LMOD1/NCKAP1L/NSFL1C/NTF3/NTRK3/P2RX7/PAK1/PLEK/PLK4/PLXNA3/PPM1E/PRKCE/PYCARD/CARMIL2/ROCK2/SCIN/SERPINF2/SFRP1/SMAD3/SPAG5/SPIRE2/STMN2/TESK1/TGFB3/TPM1/TRPV4/WAS	51
GO:0035303	SP-7	BP	GO:0035303	regulation of dephosphorylation	51/2967	206/17913	0.0016164	0.016375	0.0121184	PCIF1/CALM1/CALM3/CAMTA1/CCDC8/CD300A/CD33/CDCA2/CRY2/RCAN2/DUSP26/CSRNP2/FARP1/FCRL3/GSK3B/IFNG/ITGA1/ITGA2/RRP1B/MARF1/LGALS3/MFHAS1/MPHOSPH10/MTMR3/MTMR4/MTMR9/NCKAP1L/NPNT/PINK1/PKMYT1/PLEK/PPARGC1B/PPME1/PPP1R14A/PPP1R14C/PPP1R16A/PPP1R1B/PPP1R2/PPP1R9B/PTPRC/RCAN3/RGN/RIPK3/ROCK2/SEMA4D/SH3RF2/SMAD3/SMG7/SPOCD1/WDR81/YWHAE	51
GO:0010001	SP-7	BP	GO:0010001	glial cell differentiation	51/2967	212/17913	0.00307827	0.0253585	0.0187667	ABL1/ARHGEF10/B4GALT5/BOK/C1QA/C5AR1/CDK6/CNP/CNTNAP1/CSK/CXCR4/DNER/DTX1/DUSP15/EPHA4/GAP43/GLI3/ADGRG6/GRN/GSTP1/HES1/IL6/KLF15/LAMA2/LDLR/LGI4/NRROS/LYN/MMP24/NAB2/NCSTN/NDRG1/NF1/NLGN3/NR1D1/NRG1/NTRK3/PHGDH/PPARG/PRMT5/ROR1/ROR2/SERPINE2/SPINT1/TLR4/TNFRSF1B/TNFRSF21/TREM2/TSPAN2/WASF3/WDR1	51
GO:0001894	SP-7	BP	GO:0001894	tissue homeostasis	51/2967	214/17913	0.00377127	0.0290618	0.0215073	ADRB2/AKR1B1/BARD1/BBS12/BBS2/CA2/CCR2/CD38/CORO1A/CSF1/CSF1R/CSK/CTSH/CTSK/SASH3/EPAS1/ADGRV1/JCHAIN/IL6/IL7/INPP5D/LIPA/MKKS/NAPSA/NF1/NOD2/P2RX4/P2RX7/PIWIL4/PLEKHM1/PPARGC1B/PRDX1/PRKCA/PROM1/RAC2/RAC3/SERPINA3/SIGLEC15/SLC22A5/SNX10/SRF/SYK/TFRC/TLR4/DCSTAMP/TNFAIP3/TNFRSF11A/TPP1/TRIM32/VEGFA/VPS54	51
GO:0060560	SP-7	BP	GO:0060560	developmental growth involved in morphogenesis	51/2967	214/17913	0.00377127	0.0290618	0.0215073	ABL1/APOE/AURKA/BCL11A/BDNF/BIN3/CDK5R1/CPNE1/CPNE5/CPNE9/CSF1/CXCL12/CXCR4/DNM2/EPB41L5/ESR1/FN1/GSK3B/SHTN1/L1CAM/LHX2/LIMK1/MACF1/NLGN3/NRCAM/NRP2/NTRK3/PAK1/PRKN/PLXNA3/PPP3CB/PTPRS/RARG/RDH10/RND2/RNF157/RTN4/RYK/SEMA3A/SEMA4D/SFRP1/SFRP2/SIX4/SLIT1/SPG11/SPP1/SRF/TIAM1/TRPC5/TTL/VEGFA	51
GO:0043292	SP-5	CC	GO:0043292	contractile fiber	51/2692	209/18678	8.30877e-05	0.00719748	0.00611132	ACTA2/ACTC1/ACTN1/ALDOA/ANK1/ANK2/ATP2B4/BAG3/BIN1/CALD1/CALM2/CASQ2/CMYA5/CORO1C/FBXL22/FHOD3/FKBP1A/FLNC/FXR1/GJA1/HOMER1/HRC/HSPB1/ITGB1BP2/JPH1/JPH2/KCNA5/KRT19/LDB3/MYH11/MYH2/MYL2/MYOM1/MYOT/NEXN/PALLD/PARVA/KAT2B/PDE4B/PDLIM3/PLEC/PPP3CA/RYR2/SDC4/SVIL/SYNC/SYNPO2/TIMP4/TNNT1/TWF2/VCL	51
GO:00987981	SP-5	CC	GO:0098798	mitochondrial protein complex	51/2692	233/18678	0.00128377	0.0375397	0.0318747	ATP5PO/BAX/TIMM21/SDHAF4/MALSU1/MCU/CHCHD1/CHCHD3/CLPX/HSD17B10/IMMP2L/PRORP/MFN1/MRPL10/MRPL13/MRPL16/MRPL21/MRPL22/MRPL30/MRPL32/MRPL45/MRPL50/MRPL51/MRPL54/MRPL9/MRPS17/MRPS28/MRPS34/MRPS36/MRPS6/MRPS7/MTERF4/MTX2/NDUFA4/NDUFA9/NDUFAB1/NDUFB1/NDUFB10/NDUFC1/NDUFC2/NDUFS1/NDUFS4/NDUFS8/NDUFV2/PDK2/SUCLG2/TIMM10/TIMM17A/TIMM9/TOMM70/UQCRFS1	51
GO:0030027	SP-7	CC	GO:0030027	lamellipodium	50/3032	191/18678	0.000293487	0.00457573	0.00393188	ABI3/AIF1/AMOT/APBB1IP/ARHGEF6/ARHGEF7/BCAR1/CAPG/CDC42BPA/CFL1/CIB1/CORO1A/CORO1B/CSPG4/CTNNA1/DNM2/DOCK8/DPP4/ENAH/FAP/FGD2/FGD3/FGD4/IQGAP2/AJUBA/SHTN1/LIMK1/MYO1G/NEDD9/PAK1/PARVB/PIP5K1A/PLEK2/FERMT2/PLXND1/PPP1R9B/PSTPIP1/PTK2/RAC2/RAC3/CARMIL2/SH3BP1/SNX1/SORBS2/STMN2/STX2/STX3/TRPV4/TUBB3/WASF3	50
GO:0050921	SP-7	BP	GO:0050921	positive regulation of chemotaxis	50/2967	130/17913	1.68862e-09	1.75416e-07	1.29817e-07	AIF1/AZU1/C3AR1/C5AR1/CALR/CCL1/CCL21/CCL5/CCL7/CCR1/CCR2/CD74/CMKLR1/CSF1/CXCL10/CXCL12/CXCR4/EDN1/F2RL1/F3/FGF18/GAS6/GPSM3/IL16/IL23A/IL6/ITGA2/LGALS9/LGMN/NCKAP1L/NTF3/NTRK3/P2RX4/PDGFD/PLA2G7/PRKD1/PRKD2/RAC2/RARRES2/SERPINE1/SMAD3/STX3/THBS1/TIAM1/ANO6/TMSB4X/TNFSF14/TREM2/TRPV4/VEGFA	50
GO:0032635	SP-7	BP	GO:0032635	interleukin-6 production	50/2967	149/17913	2.81857e-07	1.66106e-05	1.22927e-05	ADORA2B/AFAP1L2/AIF1/ARHGEF2/ARRB1/CARD9/CD36/CSK/CYBA/F2RL1/FCER1G/GAS6/GHRL/HAVCR2/HGF/IL10/IL17D/IL27RA/IL6/INPP5D/LEP/LGALS9/LILRA2/LILRA5/LPL/MAPK13/MBP/MMP8/NCKAP1L/NLRP12/NOD2/P2RX7/PTAFR/PTPN22/PTPN6/PYCARD/SIRPA/SLAMF1/SPHK2/SPON2/SYT11/TLR4/TLR6/TLR8/TNFAIP3/TREM2/TRPV4/TYROBP/UCN/ZBTB20	50
GO:0002285	SP-7	BP	GO:0002285	lymphocyte activation involved in immune response	50/2967	158/17913	2.03112e-06	8.70541e-05	6.44247e-05	ABL1/APBB1IP/BATF/CCR6/CD28/CD40LG/CD80/CD81/CD86/CORO1A/GPR183/EOMES/EXO1/F2RL1/FCGR2B/GATA3/HAVCR2/HLA-DMB/ICAM1/IFNG/IL10/IL12RB1/IL23A/IL27RA/IL6/ITFG2/ITGAL/LAMP1/LCP1/LGALS3/LGALS9/LILRB1/LY9/MFNG/MLH1/NLRP3/PLCL2/PTGER4/PTPRC/RC3H2/RELB/RORA/SLAMF6/SLC11A1/SMAD7/TBX21/TFRC/TLR4/TNFSF13/NSD2	50
GO:0034341	SP-7	BP	GO:0034341	response to interferon-gamma	50/2967	173/17913	3.29549e-05	0.000841586	0.000622819	AIF1/CAMK2G/CASP1/CCL2/CCL5/CIITA/CXCL16/CYP27B1/DAPK1/EDN1/GBP5/HCK/HLA-DPA1/HLA-DQB1/HLA-DQB2/HLA-DRA/HLA-DRB3/ICAM1/IFI30/IFITM1/IFNG/IFNGR2/IL12RB1/IRF5/IRF6/IRF7/IRF8/KYNU/LGALS9/MRC1/MT2A/NCAM1/NMI/NR1H3/PARP14/PPARG/PTAFR/PTPN2/RAB20/SIRPA/SLC11A1/SNCA/SOCS1/STAT1/STXBP2/STXBP4/TLR4/TRIM25/UBD/WAS	50
GO:0050852	SP-7	BP	GO:0050852	T cell receptor signaling pathway	50/2967	180/17913	0.000100556	0.0017864	0.00132203	ABL1/BCAR1/BTN2A2/THEMIS2/CACNA1F/CD247/CD300A/CD3E/CD4/CD81/CSK/FBXW11/FYB1/GATA3/GRAP2/HLA-DPA1/HLA-DQB1/HLA-DQB2/HLA-DRA/HLA-DRB3/INPP5D/ITK/LCK/LCP2/LGALS3/LILRB4/NFKB1/PAG1/PAK1/PAWR/PIK3R1/PRKCQ/PRKD2/PSMA6/PSMC1/PSMC2/PSMD5/PSME2/PTPN2/PTPN22/PTPN6/PTPRC/PVRIG/RC3H2/RFTN1/SKAP1/SKP1/TNFRSF21/EZR/WAS	50
GO:0002440	SP-7	BP	GO:0002440	production of molecular mediator of immune response	50/2967	191/17913	0.000473604	0.00626937	0.00463967	BATF/BTK/CCR2/CCR6/CD22/CD28/CD36/CD40LG/CD74/CD81/CD96/SASH3/EXO1/F2RL1/FCER1G/FCGR2B/FCRL3/GAS6/GATA3/GCNT3/HLA-DQB1/HMOX1/IL10/IL27RA/IL6/KLK5/LAX1/LILRB1/MIF/MLH1/NLRP3/NOD2/POLQ/POU2F2/PTPRC/SAMHD1/SLC11A1/SMAD7/SPHK2/SPON2/TBX21/TFRC/TGFB3/TLR4/TNFRSF1B/TNFRSF4/TNFSF13/TNFSF13B/TRPM4/NSD2	50
GO:0009124	SP-7	BP	GO:0009124	nucleoside monophosphate biosynthetic process	50/2967	196/17913	0.000889417	0.0105236	0.00778804	AAAS/ADPGK/ADSL/ADSSL1/AK5/AMPD1/AMPD3/ATIC/ATP5F1A/ATP5MG/TIGAR/DHTKD1/ENO1/ENO2/FBP1/HK3/HPRT1/IMPDH1/INS/LDHC/NCOR1/NUP210/NUP37/NUP43/NUPR1/OGT/P2RX7/PAICS/PFAS/PGK1/PGM1/PINK1/PKM/PPARGC1A/PPAT/PRKAG1/SLC25A12/SPHK2/TK1/TK2/NDC1/TMSB4X/TPI1/TREM2/TYMS/UCK1/UCK2/UPP1/VCP/ZBTB20	50
GO:0009612	SP-7	BP	GO:0009612	response to mechanical stimulus	50/2967	200/17913	0.00142809	0.0148604	0.0109975	ABHD12/AGT/ANKRD1/ASNS/ATP1A1/BMP6/DCANP1/CASP1/CASP5/COL1A1/CXCL10/CXCL12/CXCR4/CYBA/EDN1/PIEZO2/FOSL1/FOXP2/GADD45A/ADGRV1/HPN/ITGA2/KCNJ2/MEIS2/MKKS/MMP7/MPO/NFKB1/P2RX7/PPARG/PTGER4/PTGS2/RAF1/RETN/SERPINE2/SLC1A3/STAT1/STRA6/TCAP/THBS1/TLR4/TLR5/TLR7/TLR8/ANO3/TNFRSF10B/TNFSF14/TRPV4/UCN/XPC	50
GO:0046777	SP-7	BP	GO:0046777	protein autophosphorylation	50/2967	210/17913	0.00417881	0.0314643	0.0232853	ABL1/ALK/ATP13A2/AURKA/AURKB/CALM1/CALM3/CSF1R/CSK/DAPK1/DYRK1A/EEF2K/EIF2AK1/EPHA4/EPHB1/EPHB3/FGR/FLT3/GPNMB/GSK3B/HCK/INS/IRAK1/LYN/MAP4K1/MELK/MYLK2/NEK6/NLRP12/PAK1/PASK/PIM1/PINK1/PRKD1/PRKD2/PTK2/PTPRC/RAD50/RASSF2/RIPK3/SIK1/SIK2/STK10/STK33/STK4/SYK/TESK1/TTK/VEGFA/WNK3	50
GO:0042445	SP-7	BP	GO:0042445	hormone metabolic process	50/2967	215/17913	0.00676816	0.0431655	0.0319448	ADH4/ADM/AKR1B1/ALDH1A3/ATP1A1/BMP6/AOPEP/CACNA1H/CMA1/CORIN/CTSZ/CYP1B1/CYP27A1/CYP27B1/DHRS3/DHRS9/DKKL1/ESR1/FURIN/GATA3/GFI1/GNB3/HPN/HSD11B1/HSD17B11/HSD17B14/HSD17B2/HSD17B6/IFNG/LEP/MME/NFKB1/PCSK1/PCSK1N/PCSK7/PPARGC1A/RBP1/RDH10/SDR16C5/REN/SCARB1/SGPL1/SPP1/SRD5A1/SRD5A2/SRD5A3/STARD3/SULT1A1/SULT1B1/TSPO	50
GO:0048588	SP-7	BP	GO:0048588	developmental cell growth	50/2967	216/17913	0.0074229	0.046566	0.0344613	ABL1/AGT/APOE/AURKA/BCL11A/BDNF/CDK5R1/CPNE1/CPNE5/CPNE9/CXCL12/CXCR4/DNM2/EDN1/FN1/GSK3A/GSK3B/HAMP/SHTN1/L1CAM/LHX2/LIMK1/MACF1/NLGN3/NRCAM/NRP2/NTRK3/PAK1/PRKN/PARP2/PLXNA3/PPP3CB/PRMT2/PTPRS/RARG/RND2/RNF157/RTN4/RYK/SEMA3A/SEMA4D/SLIT1/SORBS2/SPG11/SPP1/SRF/TIAM1/TRPC5/TTL/VEGFA	50
GO:0005125	SP-7	MF	GO:0005125	cytokine activity	50/2955	154/16969	3.86352e-06	0.00216276	0.0019198	CCL1/CCL13/CCL21/CCL23/CCL24/CCL5/CCL7/CD40LG/CD70/CKLF/CMTM1/CMTM3/CMTM7/CRLF1/CSF1/CSF2/CXCL10/CXCL12/CXCL16/CXCL3/CXCL6/EBI3/EDN1/FAM3D/FASLG/GRN/IL10/IL16/IL17D/IL36B/IL1RN/IL23A/IL26/IL32/IL6/IL7/INHBA/MIF/NDP/NRG1/SECTM1/SPP1/THNSL2/TIMP1/TNFSF13/TNFSF13B/TNFSF14/TNFSF9/VEGFA/WNT2	50
GO:0042405	SP-1	CC	GO:0042405	nuclear inclusion body	5/777	12/18678	7.63039e-05	0.0351738	0.0308437	ATXN1/ATXN3/NBN/NUP153/NUP98	5
GO:00510921	SP-17	BP	GO:0051092	positive regulation of NF-kappaB transcription factor activity	5/60	149/17913	0.000140688	0.0185802	0.0143353	ADAM8/AIM2/GREM1/IL1B/TLR2	5
GO:00305951	SP-17	BP	GO:0030595	leukocyte chemotaxis	5/60	188/17913	0.000413122	0.0298829	0.0230558	ADAM8/CXCR5/CXADR/CXCL13/GREM1	5
GO:00100011	SP-17	BP	GO:0010001	glial cell differentiation	5/60	212/17913	0.000712972	0.0380014	0.0293196	BNIP3/IL1B/MT3/NFIB/TLR2	5
GO:0048738	SP-17	BP	GO:0048738	cardiac muscle tissue development	5/60	221/17913	0.000859508	0.0384259	0.0296471	COL11A1/CXADR/FGF9/GREM1/MYH10	5
GO:0051896	SP-17	BP	GO:0051896	regulation of protein kinase B signaling	5/60	241/17913	0.00126452	0.0455375	0.035134	ADAM8/BANK1/CD19/FGF9/HLA-G	5
GO:0005753	SP-14	CC	GO:0005753	mitochondrial proton-transporting ATP synthase complex	5/542	19/18678	0.000167576	0.00257125	0.00223251	ATP5MC1/ATP5PD/ATP5ME/ATP5MF/ATP5MPL	5
GO:0045259	SP-14	CC	GO:0045259	proton-transporting ATP synthase complex	5/542	20/18678	0.000218131	0.00315007	0.00273508	ATP5MC1/ATP5PD/ATP5ME/ATP5MF/ATP5MPL	5
GO:0000407	SP-14	CC	GO:0000407	phagophore assembly site	5/542	24/18678	0.000543309	0.00702013	0.0060953	ATG9A/ATG101/RAB1B/RAB7A/WDR45	5
GO:0046540	SP-14	CC	GO:0046540	U4/U6 x U5 tri-snRNP complex	5/542	37/18678	0.00408772	0.0409606	0.0355645	LSM7/PPIH/SNRPD2/SNRPF/SNRPG	5
GO:0097526	SP-14	CC	GO:0097526	spliceosomal tri-snRNP complex	5/542	37/18678	0.00408772	0.0409606	0.0355645	LSM7/PPIH/SNRPD2/SNRPF/SNRPG	5
GO:0048027	SP-14	MF	GO:0048027	mRNA 5'-UTR binding	5/531	23/16969	0.000620665	0.0413777	0.0396355	DDX3X/LARP1/RPL26/RPS14/RPS7	5
GO:0016226	SP-14	BP	GO:0016226	iron-sulfur cluster assembly	5/520	16/17913	6.77381e-05	0.00574155	0.00552114	BOLA2/CIAO2B/HSCB/CIAO3/NUBP1	5
GO:0031163	SP-14	BP	GO:0031163	metallo-sulfur cluster assembly	5/520	16/17913	6.77381e-05	0.00574155	0.00552114	BOLA2/CIAO2B/HSCB/CIAO3/NUBP1	5
GO:0042776	SP-14	BP	GO:0042776	mitochondrial ATP synthesis coupled proton transport	5/520	21/17913	0.000279826	0.016718	0.0160762	ATP5MC1/ATP5PD/ATP5ME/ATP5MF/STOML2	5
GO:0015985	SP-14	BP	GO:0015985	energy coupled proton transport, down electrochemical gradient	5/520	23/17913	0.000441051	0.023951	0.0230315	ATP5MC1/ATP5PD/ATP5ME/ATP5MF/STOML2	5
GO:0015986	SP-14	BP	GO:0015986	ATP synthesis coupled proton transport	5/520	23/17913	0.000441051	0.023951	0.0230315	ATP5MC1/ATP5PD/ATP5ME/ATP5MF/STOML2	5
GO:0017004	SP-14	BP	GO:0017004	cytochrome complex assembly	5/520	26/17913	0.000802461	0.0371213	0.0356962	COX14/COX16/UQCC2/COA4/SURF1	5
GO:00056891	SP-9	CC	GO:0005689	U12-type spliceosomal complex	5/480	24/18678	0.000311379	0.0135025	0.0119188	PHF5A/SF3B1/SF3B6/SNRPB/ZMAT5	5
GO:0070588	SP-21	BP	GO:0070588	calcium ion transmembrane transport	5/35	293/17913	0.000245664	0.0154724	0.0102392	ADRA2A/CACNA2D3/CXCL11/F2R/SLC8A3	5
GO:0050804	SP-21	BP	GO:0050804	modulation of chemical synaptic transmission	5/35	393/17913	0.000935407	0.0338792	0.0224203	ADCYAP1/DKK1/F2R/KIT/SLC8A3	5
GO:0099177	SP-21	BP	GO:0099177	regulation of trans-synaptic signaling	5/35	394/17913	0.000946105	0.0338792	0.0224203	ADCYAP1/DKK1/F2R/KIT/SLC8A3	5
GO:0006816	SP-21	BP	GO:0006816	calcium ion transport	5/35	415/17913	0.00119261	0.0374181	0.0247623	ADRA2A/CACNA2D3/CXCL11/F2R/SLC8A3	5
GO:0002697	SP-21	BP	GO:0002697	regulation of immune effector process	5/35	441/17913	0.00156052	0.0416692	0.0275756	CD160/KIR2DL4/KLRK1/MYB/ZNF683	5
GO:0070838	SP-21	BP	GO:0070838	divalent metal ion transport	5/35	454/17913	0.00177312	0.0428663	0.0283678	ADRA2A/CACNA2D3/CXCL11/F2R/SLC8A3	5
GO:0050769	SP-21	BP	GO:0050769	positive regulation of neurogenesis	5/35	455/17913	0.00179032	0.0428663	0.0283678	ADCYAP1/DKK1/KIT/LIF/MYB	5
GO:0072511	SP-21	BP	GO:0072511	divalent inorganic cation transport	5/35	458/17913	0.00184264	0.0428663	0.0283678	ADRA2A/CACNA2D3/CXCL11/F2R/SLC8A3	5
GO:0061028	SP-18	BP	GO:0061028	establishment of endothelial barrier	5/198	40/17913	7.53758e-05	0.0118214	0.0106408	CDH5/CLDN5/IKBKB/PPP1R16B/SOX18	5
GO:0032835	SP-18	BP	GO:0032835	glomerulus development	5/198	61/17913	0.000564946	0.0419695	0.0377778	CD34/GPR4/PECAM1/PODXL/TEK	5
GO:0035580	SP-23	CC	GO:0035580	specific granule lumen	5/137	62/18678	9.12786e-05	0.00281823	0.00261825	FOLR3/LRG1/LTF/ORM1/PGLYRP1	5
GO:00355791	SP-23	CC	GO:0035579	specific granule membrane	5/137	91/18678	0.00055358	0.0124304	0.0115484	CEACAM1/CEACAM3/FPR2/ADGRG3/MMP25	5
GO:0070665	SP-7	BP	GO:0070665	positive regulation of leukocyte proliferation	49/2967	134/17913	1.70585e-08	1.43221e-06	1.05991e-06	AIF1/CCDC88B/CCL5/CCR2/CD1D/CD209/CD276/CD28/CD320/CD38/CD3E/CD4/CD40LG/CD6/CD70/CD74/CD81/CLECL1/CORO1A/CSF1/SASH3/DNAJA3/GPR183/EBI3/FCRL3/HAVCR2/HES1/HLA-DMB/HLA-DPA1/ICOSLG/IL12RB1/IL23A/IL2RA/IL5RA/IL6/IL7/LEP/LGALS9/LYN/MIF/NCKAP1L/PRKCQ/PTPRC/PYCARD/TFRC/TLR4/TNFRSF4/TNFSF13B/VAV3	49
GO:0002224	SP-7	BP	GO:0002224	toll-like receptor signaling pathway	49/2967	147/17913	4.63508e-07	2.42807e-05	1.7969e-05	BTK/CD14/CD300A/CD300LF/CD36/COLEC12/CTSB/CTSK/CTSL/CTSS/CYBA/DAB2IP/ESR1/F2RL1/FCRL3/GFI1/HAVCR2/IRAK1/IRAK2/IRF7/ITGAM/ITGB2/LGMN/LILRA2/LY96/LYN/TAB3/MAPKAPK3/MFHAS1/NFKBIL1/NR1D1/NR1H3/PIK3R4/PRKCE/PTPN22/PTPRS/RFTN1/RTN4/SARM1/SMPDL3B/TLR4/TLR5/TLR6/TLR7/TLR8/TNFAIP3/TNIP3/TRAF3/UNC93B1	49
GO:2001235	SP-7	BP	GO:2001235	positive regulation of apoptotic signaling pathway	49/2967	178/17913	0.000149218	0.00241605	0.00178801	AGT/BCAP31/BID/BMF/BOK/NACC2/CHCHD10/CIDEB/CTNNA1/CTSC/CTSH/DAB2IP/DEDD2/E2F1/FAF1/GSK3A/GSK3B/GZMB/HRK/INCA1/INHBA/LCK/LGALS9/MMP9/MOAP1/NF1/NFATC4/NMT1/NUPR1/PEA15/PINK1/PLAUR/PLEKHF1/PPIF/PTPN2/PTPRC/PYCARD/RIPK3/SFN/SFRP1/SLC9A3R1/SMAD3/ST18/STK4/THBS1/TRIM39/YWHAE/YWHAQ/ZNF205	49
GO:0060348	SP-7	BP	GO:0060348	bone development	49/2967	189/17913	0.000678084	0.00832861	0.00616362	ACP5/AXIN2/BMP6/CTC1/DCANP1/COL1A1/DHRS3/AMER1/FAM20C/FGF18/FLI1/FREM1/GHRL/GLI3/HAS2/IFT80/INSIG1/LEP/LILRB1/MCPH1/MEIS1/MMP13/NAB2/PAPSS2/PEX7/PLXNB1/PTGER4/PTPN6/PTPRC/RARG/RGN/RUNX2/RYR1/SEMA4D/SERPINH1/SFRP2/SIGLEC15/SPARC/SRD5A1/SRF/SULF1/SULF2/TGFB3/ANO6/TRPV4/TYROBP/NSD2/CCN4/ZNF385A	49
GO:0030278	SP-7	BP	GO:0030278	regulation of ossification	49/2967	199/17913	0.00222064	0.0203139	0.0150334	ADRB2/AXIN2/BCOR/BMP6/BMP7/CCR1/CDK6/CEBPA/CEBPD/CSF1/CTNNBIP1/CYP27B1/DHRS3/ESRRA/FAM20C/FZD9/GDF10/GLI3/ADGRV1/HGF/IFITM1/IL6/INTU/JUND/LIMD1/NPNT/OSR1/P2RX7/PBX1/PRKD1/PTGER4/PTK2/RASSF2/RBPJ/RORB/RUNX2/SEMA4D/SFRP1/SFRP2/SIX2/SMAD3/SRGN/TGFB3/ANO6/TOB2/TRPM4/CCN4/WNT10B/ZHX3	49
GO:0048762	SP-7	BP	GO:0048762	mesenchymal cell differentiation	49/2967	199/17913	0.00222064	0.0203139	0.0150334	AKNA/AXIN2/BMP7/RGCC/GLIPR2/CFL1/COL1A1/DAB2/DAB2IP/DLG5/EDN1/EDNRA/EOMES/EPB41L5/EZH2/AMER1/FN1/FOXC2/FOXF2/FRZB/GSK3B/HAS2/HES1/HEY2/HEYL/HGF/HPN/IL6/KBTBD8/LRP6/NRG1/NRP2/OSR1/PEF1/RBPJ/RDH10/RTN4/SEMA3A/SFRP1/SFRP2/SIX2/SMAD3/SMAD7/STAT1/TGFB3/TIAM1/VASN/WNT10A/WNT2	49
GO:0071229	SP-7	BP	GO:0071229	cellular response to acid chemical	49/2967	199/17913	0.00222064	0.0203139	0.0150334	ABCA1/ABCB4/ADNP2/BAIAP2/BCL11A/LAMTOR1/COL16A1/COL1A1/COL1A2/CPEB1/CPEB3/CYBA/CYBB/DNMT1/E2F1/EDN1/FOLR2/HAMP/KCNMB1/LDLR/LEP/LPL/LYN/NFATC4/NME1/NTRK3/OSR1/P2RY6/PDGFD/PINK1/PPARG/PPARGC1A/PRKCE/PTAFR/PTGER2/PTGFR/RORB/RRAGA/RRAGB/RRAGC/RRAGD/SERPINF1/SFRP1/SOCS1/SREBF1/VEGFA/WNT10B/WNT2/WNT5B	49
GO:0034284	SP-7	BP	GO:0034284	response to monosaccharide	49/2967	200/17913	0.00247783	0.0218198	0.0161479	AACS/ADCY8/ARRB1/ATG7/CASP3/CMA1/COL4A3/CYBA/GAS6/GHRL/GLUL/GPR27/GSTP1/HMGCR/ICAM1/ITGA2/KCNB1/LEP/LPL/NADK/NME1/NR1D1/POLG/PPARGC1A/PPP3CB/PRKCE/PTGS2/PTPRN2/RAB11FIP5/RAF1/RMI1/SARM1/SERPINF1/SIDT2/SLC2A5/SMARCB1/SPARC/SREBF1/SRF/STXBP4/THBS1/TIAM1/C2CD2L/TRPM4/UCP2/UNC13B/VAMP2/VSNL1/ZBTB20	49
GO:0042581	SP-7	CC	GO:0042581	specific granule	48/3032	160/18678	9.39139e-06	0.000280108	0.000240695	ALDH3B1/ATP8B4/LAMTOR1/MCEMP1/C3AR1/CANT1/CD33/CD36/CD53/CD59/CEP290/CHIT1/CKAP4/CMTM6/CTSD/CTSZ/CYBA/CYBB/DOCK2/GPR84/HPSE/HVCN1/ITGAL/ITGAM/ITGB2/KCNAB2/LILRA3/MMP8/NFKB1/OSCAR/PDXK/PGRMC1/PLAUR/PTPN6/QPCT/QSOX1/RETN/SLC2A5/STK10/STX3/STXBP2/TMC6/ANO6/TMEM63A/TNFRSF1B/TOM1/TSPAN14/VAMP8	48
GO:00466311	SP-7	BP	GO:0046631	alpha-beta T cell activation	48/2967	133/17913	3.83736e-08	2.9399e-06	2.17568e-06	ABL1/BATF/BCL11B/CCR2/CD28/CD300A/CD3E/CD80/CD81/CD83/CD86/CLEC4A/SASH3/DOCK2/GPR183/EBI3/ELF4/EOMES/FUT7/GATA3/GLI3/GPR18/IFNG/IL12RB1/IL23A/IL6/INS/ITCH/LGALS9/LILRB1/LY9/MAPK8IP1/NCKAP1L/NLRP3/PRDM1/PRKCQ/PTGER4/PTPRC/RC3H2/RELB/RORA/RPL22/RUNX3/SLAMF6/SMAD7/SOCS1/SYK/TBX21	48
GO:0032675	SP-7	BP	GO:0032675	regulation of interleukin-6 production	48/2967	139/17913	1.82656e-07	1.15412e-05	8.5411e-06	ADORA2B/AFAP1L2/AIF1/ARHGEF2/ARRB1/CARD9/CD36/CSK/CYBA/F2RL1/FCER1G/GAS6/GHRL/HAVCR2/HGF/IL10/IL17D/IL27RA/IL6/INPP5D/LGALS9/LILRA2/LILRA5/LPL/MAPK13/MBP/MMP8/NCKAP1L/NLRP12/NOD2/P2RX7/PTAFR/PTPN22/PTPN6/PYCARD/SIRPA/SLAMF1/SPON2/SYT11/TLR4/TLR6/TLR8/TNFAIP3/TREM2/TRPV4/TYROBP/UCN/ZBTB20	48
GO:1903034	SP-7	BP	GO:1903034	regulation of response to wounding	48/2967	173/17913	0.00014116	0.00233199	0.0017258	ABAT/APOE/ADTRP/CAPN3/CD109/CD36/CXCR4/EDN1/DMTN/EPHA4/F12/F2RL1/F3/FAP/FOXC2/GRN/HBEGF/HMGCR/HPSE/IL10/INPP5F/KLKB1/LYN/MYH9/NTRK3/PLAUR/PLEK/PRKCA/PRKCE/PRKCQ/PROC/PTPRS/RGMA/SERPINB2/SERPINE1/SERPINE2/SERPINF2/SMAD3/SOX15/SPP1/UBASH3B/SYK/THBS1/TLR4/ANO6/TNFAIP3/WFDC1/CCN4	48
GO:0070374	SP-7	BP	GO:0070374	positive regulation of ERK1 and ERK2 cascade	48/2967	186/17913	0.000851991	0.0101592	0.00751839	ABCA7/ABL1/AKAP12/APOE/ARRB1/SCIMP/C5AR1/GLIPR2/CCL21/CCR1/CD36/CD4/CD74/CHRNA7/CIB1/CSF1R/GPR183/F2RL1/FGF18/GAS6/GPNMB/FFAR4/HAVCR2/HMGCR/ICAM1/IL26/LGALS9/MARCO/MFHAS1/MIF/NOD2/NPNT/NPY5R/P2RY6/PHB/PLA2G5/PRKCA/CAVIN3/PRKD2/PTPN22/PTPRC/PYCARD/SERPINF2/SLAMF1/TLR4/TNFRSF11A/TREM2/TRPV4	48
GO:0017157	SP-7	BP	GO:0017157	regulation of exocytosis	48/2967	187/17913	0.000965314	0.0112266	0.00830828	ADORA2B/ATP13A2/CADPS2/CALM3/CCR2/CD300A/CD84/CDK5R2/ADGRE2/F2RL1/FCER1G/FCGR2B/FGR/NCS1/GAB2/GSK3B/HMOX1/IFNG/ITGAM/ITGB2/KCNB1/LAMP1/LGALS9/LYN/NSF/PRKN/PDCD6IP/PRAM1/PRKCB/PTAFR/RAB15/RAB26/RAB9A/RAC2/RALA/RIMS3/RIMS4/SDC1/SNCA/SPHK2/STXBP2/STXBP6/SYK/TRPV6/UNC13B/VAMP2/VAMP8/VSNL1	48
GO:0019722	SP-7	BP	GO:0019722	calcium-mediated signaling	48/2967	188/17913	0.00109175	0.0122552	0.00906954	AGTR1/AZU1/BCAP31/BTK/CACNA1C/CALM1/CALM3/CAMTA1/CCL20/CCR6/CD22/CD3E/CD4/CIB1/CLIC2/CMKLR1/CXCR4/RCAN2/EDN1/DMTN/GSK3B/GSTO1/JPH4/LAT2/MCOLN1/MCTP1/MCTP2/MYO5A/NFATC1/NMUR1/NRG1/NUDT4/P2RX4/P2RX7/P2RY6/PLCE1/PLEK/PPP3CB/PTGFR/PTPRC/RCAN3/RGN/SLA2/SPHK1/SYK/STIMATE/TREM2/TRPM4	48
GO:0030258	SP-7	BP	GO:0030258	lipid modification	48/2967	192/17913	0.00175542	0.0173253	0.0128216	ABCG1/ACAA2/ACAT1/AGK/AGT/AGTR1/ALDH3A2/APOC1/APOE/LAMTOR1/PIK3R6/C1QTNF2/CPT2/CRAT/CROT/CYGB/CYP2C8/ECI1/DECR2/ETFDH/HACL1/INPP5D/INPP5E/INPP5F/LCAT/LEP/MECR/MTMR3/MTMR4/MTMR9/PEX7/PI4K2A/PIK3R1/PIP5K1A/PIP4K2C/PIP5KL1/PLA2G7/PPARG/PPARGC1A/SCP2/SLC25A17/SLC35C1/SOAT1/SOAT2/SPHK1/SPHK2/ST3GAL2/ST3GAL4	48
GO:2000377	SP-7	BP	GO:2000377	regulation of reactive oxygen species metabolic process	48/2967	194/17913	0.00220345	0.0202473	0.0149841	ACP5/AGT/AGTR1/AIF1/BMP7/TIGAR/CD36/CRYAB/CYBA/CYP1B1/DDAH1/DNM2/EDN1/F2RL1/FBLN5/GADD45A/GLA/GRB2/GSTP1/ICAM1/IFNG/IL10/INS/ITGAM/ITGB2/LEP/MMP8/P2RX4/PRKN/PINK1/PTGIS/PTGS2/RAC2/RGN/RIPK3/RNF41/ROCK2/SIRPA/SMAD3/SNCA/SPHK2/SYK/THBS1/TLR4/TLR6/TSPO/TYROBP/ZNF205	48
GO:0045766	SP-7	BP	GO:0045766	positive regulation of angiogenesis	48/2967	203/17913	0.0056656	0.0389769	0.028845	ABL1/ADAM12/ADM/ADM2/AGGF1/AGTR1/ANGPTL4/BTG1/PIK3R6/MYDGF/C3AR1/C5AR1/CCL24/CHRNA7/CIB1/CMA1/CTSH/CXCR4/CYBB/CYP1B1/DDAH1/CELA1/F3/FGF18/FOXC2/GHRL/GRN/HGF/HMOX1/IL10/ITGA5/ITGB2/ITGB8/PDCL3/PKM/PLK2/PRKCA/PRKCB/PRKD1/PRKD2/PTGIS/PTGS2/SERPINE1/SFRP2/SPHK1/THBS1/VEGFA/ZNF304	48
GO:0006006	SP-7	BP	GO:0006006	glucose metabolic process	48/2967	204/17913	0.00624513	0.0413798	0.0306233	ADPGK/AKR1A1/ALDH5A1/ATF4/TIGAR/RUBCNL/C1QTNF2/ENO1/ENO2/FABP5/FBP1/G6PC3/GAA/GHRL/GNB3/GSK3A/GSK3B/HK3/INS/LEP/NLN/NR1D1/OGT/PRKN/PASK/PC/PCK2/PDHA1/PER2/PGK1/PGM1/PGM5/PKM/PPARGC1A/PPP1CB/PPP1R3D/PPP1R3F/PTPN2/RGN/RORA/SDS/SERPINA12/SLC25A10/SLC25A12/SLC35B4/SLC37A4/SIK1/TPI1	48
GO:0044449	SP-5	CC	GO:0044449	contractile fiber part	48/2692	192/18678	7.01583e-05	0.00694568	0.00589752	ACTA2/ACTC1/ACTN1/ALDOA/ANK1/ANK2/ATP2B4/BAG3/BIN1/CALM2/CASQ2/CMYA5/CORO1C/FBXL22/FHOD3/FKBP1A/FLNC/FXR1/HOMER1/HRC/HSPB1/ITGB1BP2/JPH1/JPH2/KCNA5/KRT19/LDB3/MYH11/MYH2/MYL2/MYOM1/MYOT/NEXN/PALLD/PARVA/KAT2B/PDE4B/PDLIM3/PLEC/PPP3CA/RYR2/SDC4/SVIL/SYNC/SYNPO2/TIMP4/TNNT1/VCL	48
GO:0030016	SP-5	CC	GO:0030016	myofibril	48/2692	197/18678	0.000137466	0.00864189	0.00733776	ACTC1/ACTN1/ALDOA/ANK1/ANK2/ATP2B4/BAG3/BIN1/CALD1/CALM2/CASQ2/CMYA5/CORO1C/FBXL22/FHOD3/FKBP1A/FLNC/FXR1/HOMER1/HRC/HSPB1/ITGB1BP2/JPH1/JPH2/KCNA5/KRT19/LDB3/MYH2/MYL2/MYOM1/MYOT/NEXN/PALLD/PARVA/KAT2B/PDE4B/PDLIM3/PLEC/PPP3CA/RYR2/SDC4/SVIL/SYNC/SYNPO2/TIMP4/TNNT1/TWF2/VCL	48
GO:00007751	SP-7	CC	GO:0000775	chromosome, centromeric region	47/3032	185/18678	0.000887316	0.0126812	0.0108969	AURKB/BAZ1B/BUB1/BUB1B/SKA3/CBX3/CDCA5/CDT1/CENPA/CENPE/CENPF/CENPH/CENPK/CENPM/CENPN/CENPP/DNMT1/DSN1/ERCC6L/H2AFY/HELLS/HIRA/HNRNPU/IKZF1/KAT8/NCAPG/NDC80/NDE1/NUP37/NUP43/PINX1/PLK1/CENPV/PSEN2/RANGAP1/RASSF2/SGO1/SGO2/SMC1A/SPAG5/SPC25/SS18L1/STAG3/SUMO3/TTK/WAPL/ZWINT	47
GO:0032946	SP-7	BP	GO:0032946	positive regulation of mononuclear cell proliferation	47/2967	126/17913	1.61113e-08	1.39079e-06	1.02926e-06	AIF1/CCDC88B/CCL5/CCR2/CD1D/CD209/CD276/CD28/CD320/CD38/CD3E/CD4/CD40LG/CD6/CD70/CD74/CD81/CLECL1/CORO1A/CSF1/SASH3/DNAJA3/GPR183/EBI3/FCRL3/HAVCR2/HES1/HLA-DMB/HLA-DPA1/ICOSLG/IL12RB1/IL23A/IL2RA/IL6/IL7/LEP/LGALS9/MIF/NCKAP1L/PRKCQ/PTPRC/PYCARD/TFRC/TLR4/TNFRSF4/TNFSF13B/VAV3	47
GO:00019061	SP-7	BP	GO:0001906	cell killing	47/2967	156/17913	1.74647e-05	0.000522152	0.000386421	APOL1/AZU1/STAP1/PIK3R6/CCL13/CD59/CORO1A/CTSC/CTSH/CXCL6/DEFA5/DNASE1/EMP2/F2RL1/FCGR2B/GZMB/GZMM/HAMP/HAVCR2/HMGN2/HPRT1/ICAM1/IFNG/IL12RB1/IL23A/ITGAM/LAG3/LAMP1/LEP/LGALS9/LILRB1/NCR3/P2RX7/PPP3CB/PRDX1/PRF1/PTPN6/PTPRC/RIPK3/SH2D1A/SLAMF6/SLAMF7/STXBP2/TYROBP/ULBP1/ULBP2/VAV1	47
GO:00082171	SP-7	BP	GO:0008217	regulation of blood pressure	47/2967	169/17913	0.000155037	0.00248748	0.00184087	ABAT/ACSM3/ADH5/ADM/ADM2/ADRA2B/AGT/AGTR1/AGTRAP/ATP1A1/AOPEP/CMA1/COL1A2/CORIN/CORO2B/CTSZ/CYBA/DDAH1/EDN1/EDNRA/EMP2/F11R/F2RL1/GAS6/GNB3/GSK3A/HMOX1/LEP/MKKS/MME/NAV2/NPR1/P2RX4/PLCB3/PPARG/PTAFR/PTGS1/PTGS2/REN/RENBP/SERPINF2/SGK1/SLC2A5/SMAD3/SOD2/TPM1/UCN	47
GO:0042594	SP-7	BP	GO:0042594	response to starvation	47/2967	174/17913	0.000323475	0.00455766	0.00337291	AACS/ACAT1/ADM/ADSL/ADSSL1/ASNS/ATF4/ATG7/CADPS2/CBL/CLEC16A/DAP/DSC2/EHMT2/EIF2AK1/EIF4EBP1/FADS1/FNIP1/FSTL1/GAS6/GLUL/HAMP/HMGCL/IFI16/ITFG2/RRP8/KIAA1324/LAMP2/MAP1LC3C/MTMR3/NUAK2/PIK3R4/PPARG/PPARGC1A/PRKD1/RRAGA/RRAGB/RRAGC/RRAGD/SFRP1/SRD5A1/SREBF1/SREBF2/TNRC6A/UCP2/UPP1/WIPI1	47
GO:1901136	SP-7	BP	GO:1901136	carbohydrate derivative catabolic process	47/2967	176/17913	0.000427777	0.00573709	0.00424575	ACAT1/AMDHD2/AMPD3/AOAH/APOBEC3B/APOBEC3C/APOBEC3H/ADA2/CHIT1/CSPG4/DPYS/EDEM2/CELA1/FBXO6/FMOD/FUCA1/FUCA2/GALC/GALNS/GLA/GLB1/GM2A/GNS/GPC4/GSK3A/GUSB/HEXB/HMMR/HPRT1/HPSE/IDS/CEMIP/LUM/MAN1B1/MANBA/MGAT1/MMP12/NAGA/NAGK/NPL/PDE1A/PNLIPRP2/RENBP/SAMHD1/SDC1/STAB2/UPP1	47
GO:0050731	SP-7	BP	GO:0050731	positive regulation of peptidyl-tyrosine phosphorylation	47/2967	184/17913	0.00120975	0.0131231	0.00971178	ABL1/AFAP1L2/AGT/ARHGEF2/BDNF/STAP1/CCL5/CD36/CD3E/CD4/CD74/CD80/CD81/CRLF1/CSF1R/CSF2/CSPG4/DVL2/ENPP2/EPHA4/FLT3/GAS6/GHRL/HBEGF/HCLS1/HES1/HGF/ICAM1/IFNG/IL23A/IL6/ITGA5/LEP/LILRA5/LYN/MIF/NEDD9/NRG1/NTF3/PARP14/PTPN1/PTPRC/SEMA4D/SYK/TGFA/TREM2/VEGFA	47
GO:0009156	SP-7	BP	GO:0009156	ribonucleoside monophosphate biosynthetic process	47/2967	188/17913	0.00194659	0.0188478	0.0139484	AAAS/ADPGK/ADSL/ADSSL1/AK5/AMPD1/AMPD3/ATIC/ATP5F1A/ATP5MG/TIGAR/DHTKD1/ENO1/ENO2/FBP1/HK3/HPRT1/IMPDH1/INS/LDHC/NCOR1/NUP210/NUP37/NUP43/NUPR1/OGT/P2RX7/PAICS/PFAS/PGK1/PGM1/PINK1/PKM/PPARGC1A/PPAT/PRKAG1/SLC25A12/SPHK2/NDC1/TMSB4X/TPI1/TREM2/UCK1/UCK2/UPP1/VCP/ZBTB20	47
GO:0048002	SP-7	BP	GO:0048002	antigen processing and presentation of peptide antigen	47/2967	188/17913	0.00194659	0.0188478	0.0139484	AP1B1/AP2S1/BCAP31/CALR/CAPZB/CD209/CD36/CD74/CENPE/CLEC4A/CTSD/CTSL/CTSS/CYBA/CYBB/DNM2/DYNC1H1/FCGR2B/HLA-DMA/HLA-DMB/HLA-DOA/HLA-DOB/HLA-DPA1/HLA-DQB1/HLA-DQB2/HLA-DRA/HLA-DRB3/IFI30/ITGB5/KIF11/KIF15/KIF3C/LAG3/LGMN/NCF2/NCF4/PSMA6/PSMC1/PSMC2/PSMD5/PSME2/PYCARD/RILP/SLC11A1/TAPBPL/TREM2/VAMP8	47
GO:0006643	SP-7	BP	GO:0006643	membrane lipid metabolic process	47/2967	191/17913	0.00273132	0.0232976	0.0172415	AGK/ALDH3A2/ALDH3B1/ALDH5A1/B4GALT3/B4GALT5/CLN6/CLN8/CYP1B1/ESYT1/FUCA1/FUT7/GAL3ST1/GALC/GBGT1/GLA/GLB1/GM2A/HEXB/ITGB8/PLA2G15/MPPE1/NAGA/P2RX7/PGAP3/PGAP1/ACER3/PIGF/PIGL/PIGO/PIGW/PIGZ/PNLIPRP2/PRKD1/PRKD2/HACD2/SGPL1/SMPDL3B/SPHK1/SPHK2/ST3GAL2/ST3GAL4/ST3GAL5/ST6GALNAC4/ST8SIA4/TEX2/UGCG	47
GO:0046890	SP-7	BP	GO:0046890	regulation of lipid biosynthetic process	47/2967	195/17913	0.00419319	0.0315338	0.0233367	ABCG1/ABHD6/ADM/APOC1/APOC2/APOE/ATP1A1/BMP6/CYP27B1/DHCR7/DKKL1/ELOVL6/FABP5/FASN/GFI1/HMGCR/HMGCS1/IFNG/IGFBP7/INS/INSIG1/LDLR/LEP/MVD/MVK/NFKB1/NFYB/NR1D1/NR1H3/PPARGC1A/PTGS2/RDH10/RGN/SC5D/SCARB1/SEC14L2/SERPINA12/SLC27A1/SIK1/SPHK1/SPHK2/SQLE/SREBF1/SREBF2/TM7SF2/TSPO/ZBTB20	47
GO:0010810	SP-7	BP	GO:0010810	regulation of cell-substrate adhesion	47/2967	201/17913	0.00761415	0.0467186	0.0345743	ABL1/AGR2/ARHGEF7/CALR/CCDC80/CCL21/CD36/CD3E/CDK6/CIB1/COL16A1/COL1A1/CORO2B/CSF1/DNM2/DOCK1/EGFLAM/EMP2/EPB41L5/DMTN/FN1/GSK3B/HAS2/ITGA3/ITGA5/MACF1/MELTF/MMP12/NEDD9/NF1/NPNT/PIK3R1/PREX1/PRKCE/PTK2/RAC2/RAC3/ROCK2/SEMA3E/SERPINE1/SFRP1/SKAP1/SMAD3/SPOCK1/SPOCK2/THBS1/VEGFA	47
GO:0019902	SP-7	MF	GO:0019902	phosphatase binding	47/2955	177/16969	0.00146946	0.0403693	0.0358342	ADCY8/ANAPC4/CD22/CD33/CRY2/CSF1R/CSK/CTSC/DAB2IP/EIF4EBP1/CSRNP2/FCRL3/GRB2/HMGCR/ITGA1/LCK/LGALS3/LILRB1/MAST2/MFHAS1/MTMR3/MTMR4/MTMR9/PIK3R1/PPARG/PPME1/PPP1R3F/PPP1R9B/PPP3CB/PTK2/PTPN1/PVRIG/RCAN3/SBF2/SH3RF2/SIGLEC11/SIRPA/SKAP1/SLC9A3R1/SMAD3/SMG7/SPHK1/STAT1/STRN3/SYK/TRAF3/VCP	47
GO:0050864	SP-7	BP	GO:0050864	regulation of B cell activation	46/2967	110/17913	2.9673e-10	3.86949e-08	2.86363e-08	BTK/CASP3/CD22/CD27/CD28/CD300A/CD320/CD38/CD74/CD81/GPR183/FCGR2B/FCRL3/HMGB3/IL10/IL27RA/IL6/IL7/INHBA/INPP5D/MIF/MLH1/MNDA/NCKAP1L/NFAM1/NOD2/PAWR/PCID2/PTPN6/PTPRC/SAMSN1/SFRP1/SLA2/SLAMF8/SYK/TBX21/TFRC/TLR4/TNFAIP3/TNFRSF21/TNFRSF4/TNFSF13/TNFSF13B/TYROBP/VAV3/NSD2	46
GO:0050671	SP-7	BP	GO:0050671	positive regulation of lymphocyte proliferation	46/2967	125/17913	3.69598e-08	2.86743e-06	2.12205e-06	AIF1/CCDC88B/CCL5/CCR2/CD1D/CD209/CD276/CD28/CD320/CD38/CD3E/CD4/CD40LG/CD6/CD70/CD74/CD81/CLECL1/CORO1A/SASH3/DNAJA3/GPR183/EBI3/FCRL3/HAVCR2/HES1/HLA-DMB/HLA-DPA1/ICOSLG/IL12RB1/IL23A/IL2RA/IL6/IL7/LEP/LGALS9/MIF/NCKAP1L/PRKCQ/PTPRC/PYCARD/TFRC/TLR4/TNFRSF4/TNFSF13B/VAV3	46
GO:0051262	SP-7	BP	GO:0051262	protein tetramerization	46/2967	166/17913	0.000198247	0.00303007	0.00224241	AASS/ACPP/ACTN2/ADSL/ALDH1A3/ALDH5A1/CBR4/CCL5/CD247/CD74/CD79A/CPSF6/DPYS/FBP1/GBP5/GLS/HIST1H3F/HIST1H4H/HIST1H4K/HMGCL/HMGCR/HPRT1/KCNJ2/MAT1A/MCOLN1/OSBPL2/PEX5/PKD2L1/PKM/PPAT/RRM1/RRM2/RYR1/SAMHD1/SBF2/SHMT2/SNCA/RCC1/SOD2/SRR/SYT11/TDO2/TK1/TRPM4/USP16/UXS1	46
GO:0071248	SP-7	BP	GO:0071248	cellular response to metal ion	46/2967	167/17913	0.000230365	0.00342696	0.00253613	ADCY7/ADCY8/ALOX5AP/ANK3/ATF4/ATP13A2/BMP6/TIGAR/CACNA1H/CALR/CAPN3/CEBPA/CPNE1/CYBB/ECT2/EDN1/EEF2K/DMTN/FABP4/FBP1/FSTL3/ADGRV1/HMOX1/HVCN1/JUND/LGMN/MCOLN1/MMP9/MT1F/MT1M/MT2A/NCSTN/NFATC4/NQO1/P2RX4/PRKN/PPARGC1A/PPIF/PTGS2/RASA4/RASGRP2/RYR1/SERPINF1/SLC25A23/SNCA/TSPO	46
GO:0022408	SP-7	BP	GO:0022408	negative regulation of cell-cell adhesion	46/2967	169/17913	0.000309	0.00441964	0.00327077	ABAT/ABL1/AKNA/BTN2A2/RGCC/ADTRP/CASP3/CCL21/CD300A/CD74/CXCL12/DLG5/DTX1/EPB41L5/FCGR2B/FXYD5/GLI3/GLMN/GPNMB/HAVCR2/IL10/IL1RN/IL2RA/IDO1/ITCH/LAG3/LAX1/LGALS3/LGALS9/LILRB1/MBP/PAWR/PTK2/PTPN2/PTPN22/PTPN6/RC3H2/RUNX3/SERPINE2/SMAD7/SOCS1/UBASH3B/TBX21/TNFRSF21/TRPV4/VSIG4	46
GO:0051783	SP-7	BP	GO:0051783	regulation of nuclear division	46/2967	172/17913	0.000472375	0.00626664	0.00463765	ANLN/AURKA/AURKB/BMP7/BUB1B/RGCC/BORA/CALR/CCDC8/CD28/CDC20/CDCA5/CDKN1C/CDT1/CENPE/CENPF/DLGAP5/DUSP1/EDN1/ESPL1/H2AFY/HNRNPU/HSPA1B/INS/KIF11/MKI67/KIF20B/NDC80/NEK6/NSFL1C/NUSAP1/PCID2/PDE3A/PHIP/PKMYT1/PLK1/PPP1R9B/PRMT5/SMC1A/RCC1/SPHK1/TACC3/TGFA/TRIP13/TTK/UBE2C	46
GO:0001763	SP-7	BP	GO:0001763	morphogenesis of a branching structure	46/2967	192/17913	0.00515549	0.0365371	0.0270394	ABL1/ADM/AGT/BCL11A/BMP7/CSF1/CTNNBIP1/CTSH/CTSZ/DLG5/EDN1/EDNRA/ESR1/ETV5/FOXC2/GLI2/GLI3/GRB2/HGF/HHIP/HOXB7/IL10/MYC/NFATC4/NPNT/PAK1/PBX1/PLXND1/PRDM1/RDH10/RERE/RTN4/SEMA3A/SEMA3E/SFRP1/SFRP2/SIX2/SIX4/SPINT1/SRF/ST14/STK4/SULF1/TIMELESS/VEGFA/WNT2	46
GO:0031256	SP-7	CC	GO:0031256	leading edge membrane	45/3032	153/18678	3.03963e-05	0.000719029	0.000617855	ABCA7/AIF1/ARHGEF2/ARHGEF4/ATF4/SCIMP/LAMP5/CFL1/CIB1/CSPG4/DNM2/DOCK8/DPP4/ADGRE2/EPB41L3/EPB41L5/EPS8/EPS8L1/FAP/FGD2/FGR/ADGRV1/ARHGAP45/ITGA5/LCP1/MACF1/MTMR9/MYO1G/NME1/PACSIN2/PAK1/PIP5K1A/PLEK/PLEK2/FERMT2/PLXND1/PPP1R9B/PSD3/PSD4/RASGRP2/TIAM1/TPM1/TRPV4/VEZT/EZR	45
GO:0008360	SP-7	BP	GO:0008360	regulation of cell shape	45/2967	124/17913	8.36655e-08	6.16678e-06	4.56375e-06	ARHGAP15/ARHGEF18/BAIAP2/BRWD1/SYNE3/CFAP410/CCL13/CCL2/CCL24/CCL7/CORO1A/CSF1R/EPB41L3/DMTN/EPS8/FBLIM1/FGD2/FGD3/FGD4/FGR/FMNL1/FN1/GAS2/GNA12/HCK/HEXB/HPN/ICAM1/ITGA7/ITGB2/LIMD1/LST1/MYH9/PARVB/FERMT2/PLXNB1/PTK2/SEMA3E/SEMA4D/SLC9A3R1/TPM1/VEGFA/EZR/WASF3/WDR1	45
GO:0002792	SP-7	BP	GO:0002792	negative regulation of peptide secretion	45/2967	142/17913	6.1889e-06	0.00023271	0.000172218	APOE/BTN2A2/RGCC/ADTRP/CD22/CD74/F2RL1/FAM3D/FCGR2B/FN1/GAS6/GHRL/FFAR4/HMGCR/IDH2/IL10/IL1R2/IL27RA/INS/KALRN/KCNB1/LEP/LILRA5/LILRB1/NLRP12/NLRP3/NR1H3/PRKN/PTGER4/PTPN22/RAB11FIP5/RHBDF2/SERGEF/SFRP1/SREBF1/SRGN/SYT11/TLR6/TLR8/TMSB4X/TNFAIP3/TNFRSF21/UCP2/EZR/VSNL1	45
GO:1902107	SP-7	BP	GO:1902107	positive regulation of leukocyte differentiation	45/2967	143/17913	7.59843e-06	0.00027076	0.000200377	BTK/BTN2A2/PIK3R6/CA2/CCR1/CD27/CD4/CD74/CD80/CD83/CD86/CSF1/CTNNBIP1/SASH3/GAS6/GATA3/GLI2/GLI3/HCLS1/IFNG/IL12RB1/IL23A/IL2RA/IL7/INPP5D/LGALS9/LILRB4/NCKAP1L/NLRP3/PCID2/POU4F1/PPARGC1B/PRKCA/PTPRC/ROR2/RUNX3/SOCS1/SYK/DCSTAMP/TOX/TREM2/TRIB1/TYROBP/VNN1/ZMIZ1	45
GO:0001890	SP-7	BP	GO:0001890	placenta development	45/2967	151/17913	3.51761e-05	0.000883584	0.0006539	ADM/ASCL2/BMP7/CCNF/CDKN1C/CEBPA/CSF2/CTSB/CYP27B1/DNAJB6/E2F7/E2F8/EOMES/EPAS1/FOSL1/GHRL/GJB2/GRB2/HES1/HEY2/HSD17B2/IL10/ITGB8/LDOC1/LEP/MME/NCOA1/NDP/NRK/NSDHL/PLK4/PPARG/PRDM1/PTGIS/PTGS2/PTK2/RBPJ/SENP2/SPINT1/SPP1/ST14/STK4/STOX2/WNT2/GGNBP2	45
GO:0007266	SP-7	BP	GO:0007266	Rho protein signal transduction	45/2967	159/17913	0.000136493	0.00228725	0.00169269	ABCA1/ABL1/AGTR1/KANK2/APOE/ARHGDIA/ARHGDIB/ARHGEF10/ARHGEF12/ARHGEF16/ARHGEF18/ARHGEF2/ARHGEF4/ARHGEF5/ARHGEF6/ARHGEF7/ARHGEF9/ARRB1/ARHGEF39/CFL1/COL1A2/CTNNAL1/ECT2/EPS8L1/F2RL1/FARP1/FGD2/FGD3/FGD4/ARHGEF25/ITGA3/KALRN/SHTN1/LIMK1/OPHN1/PLEKHG4/PREX1/RAF1/ROCK2/ROPN1B/SOS1/TIAM1/VAV1/VAV3/WAS	45
GO:0010821	SP-7	BP	GO:0010821	regulation of mitochondrion organization	45/2967	175/17913	0.00131258	0.0138704	0.0102648	ACAA2/ATG7/ATP13A2/BID/BMF/BOK/TIGAR/CHCHD10/CIDEB/CLEC16A/E2F1/FZD9/GPX1/GSK3A/GSK3B/GZMB/HGF/HPS4/HRK/LIG3/MFN2/MMP9/MOAP1/NMT1/MGARP/PRKN/PINK1/PLAUR/PPARGC1A/PPIF/PYCARD/RAC2/RNF41/SFN/SLC25A5/SQSTM1/SREBF1/SREBF2/TOMM7/TREM2/TSPO/VPS13D/YWHAE/YWHAQ/ZNF205	45
GO:0010952	SP-7	BP	GO:0010952	positive regulation of peptidase activity	45/2967	180/17913	0.00239459	0.0212394	0.0157183	ADRM1/AIFM1/ANP32B/ARL6IP5/ARRB1/BCAP31/BOK/DDRGK1/CASC2/CASP1/CIDEB/COL4A3/CTSD/CTSH/CYCS/DAP/DAPK1/EPHA4/F3/FASLG/FN1/GRN/IFI16/LCK/LGALS9/LGMN/LYN/MBP/MYC/NLRC4/NLRP12/NLRP2/NLRP3/PCOLCE2/PINK1/PPARG/PYCARD/ROCK2/SFRP2/SMAD3/SNCA/ST18/TNFRSF10B/TRADD/VCP	45
GO:0060759	SP-7	BP	GO:0060759	regulation of response to cytokine stimulus	45/2967	183/17913	0.00336131	0.027036	0.0200081	STAP1/CASP1/CASP4/CCL5/CD300LF/CD74/CPNE1/CSF1/EDN1/F2RL1/GAS6/GFI1/GSTP1/HSPA1B/IFNG/IFNGR2/IL1R2/IL1RN/IL6/IL7/IRAK1/IRAK2/IRF7/MADD/MMP12/NR1H3/PRKN/PARP14/PPARG/PTPN1/PTPN2/PTPN6/PTPRC/PYCARD/SAMHD1/SOCS1/SPHK1/STAT1/SYK/TLR4/TNFAIP3/TRADD/TREM2/TRIM32/TRIM44	45
GO:0030674	SP-7	MF	GO:0030674	protein binding, bridging	45/2955	156/16969	0.000271925	0.0168084	0.0149201	ANK3/AP2S1/ARRB1/ARRDC4/BAIAP2/BIN3/STAP1/CD28/ADAP2/CHN1/CNTNAP1/COL1A2/CUX1/DAB2/DOK2/DVL2/FCRL2/GAB2/GAS6/GATAD2A/GRAP2/GRB2/JCHAIN/INSC/KHDRBS1/CLNK/MLPH/NEFH/PAG1/PIK3R1/RAD50/SH2D1A/SH2D1B/SH2D2A/SH3BP2/SKAP1/SKAP2/SLA/SLA2/SORBS2/SPSB1/TCAP/TJP2/TRADD/VAV3	45
GO:0098798	SP-14	CC	GO:0098798	mitochondrial protein complex	44/542	233/18678	1.87691e-23	3.07188e-21	2.66719e-21	ATP5MC1/ATP5PD/ATP5ME/ATP5MF/ATP5MPL/COX6A1/MPV17L2/MRPL58/MRPL12/MRPL14/MRPL2/MRPL23/MRPL24/MRPL28/MRPL36/MRPL4/MRPL43/MRPL46/MRPL53/MRPL55/MRPS11/MRPS12/MRPS15/MRPS18C/MRPS21/MRPS24/MRPS33/NDUFA1/NDUFA11/NDUFA12/NDUFA13/NDUFA2/NDUFA8/NDUFB2/NDUFB6/NDUFB7/NDUFB8/NDUFS3/NDUFS5/MICOS13/PARK7/TIMM13/TIMM17B/TIMM23	44
GO:0098802	SP-7	CC	GO:0098802	plasma membrane receptor complex	44/3032	153/18678	6.68696e-05	0.00131064	0.00112623	ABHD12/ABHD6/APBB1IP/CACNG5/CD247/CD3E/CD4/CD6/CD79A/CD8A/CD8B/CHRNA1/CHRNA7/CNIH3/CSF2RB/EPS8/GRIN3B/GRM1/IL10RB/IL12RB1/IL2RA/IL2RB/IL6/IRAK1/ITGA1/ITGA10/ITGA2/ITGA3/ITGA5/ITGA7/ITGAD/ITGAL/ITGAM/ITGB2/ITGB5/ITGB7/ITGB8/LYN/NPNT/PTPN6/SKAP1/SYK/TFRC/TRAF3	44
GO:0030666	SP-7	CC	GO:0030666	endocytic vesicle membrane	44/3032	161/18678	0.000239411	0.00381944	0.00328201	AP2S1/APOE/ATP6V0B/ATP6V0D2/CALR/CAMK2G/CD163/CD36/CD74/COLEC12/CORO1A/CYBA/CYBB/DNM2/ENTPD7/EPS15/GPR161/HBEGF/HLA-DPA1/HLA-DQB1/HLA-DQB2/HLA-DRA/HLA-DRB3/HVCN1/LAMP1/LAMP2/LDLR/MARCO/MCOLN1/MDM2/PIK3R4/RAB20/RAB22A/RAB9A/RAC2/RILP/ROR2/SCARB1/SGIP1/SLC11A1/STAB2/TLR6/VAMP8/WNT5B	44
GO:0002687	SP-7	BP	GO:0002687	positive regulation of leukocyte migration	44/2967	121/17913	1.0845e-07	7.30428e-06	5.40556e-06	AIF1/C3AR1/C5AR1/CALR/CCL1/CCL20/CCL21/CCL24/CCL5/CCL7/CCR1/CCR2/CD74/CMKLR1/CSF1/CXCL10/CXCL12/DOCK8/EDN1/F2RL1/GAS6/GPSM3/ICAM1/IL23A/IL6/ITGA2/LGALS3/LGALS9/LGMN/NCKAP1L/P2RX4/PDGFD/PLA2G7/PTAFR/PYCARD/RAC2/RARRES2/SERPINE1/THBS1/ANO6/TNFSF14/TREM2/TRPV4/VEGFA	44
GO:1902652	SP-7	BP	GO:1902652	secondary alcohol metabolic process	44/2967	147/17913	3.80214e-05	0.000924734	0.000684353	ABCA1/ABCG1/ACAA2/ACAT2/APOBR/APOC1/APOE/APOL1/CEBPA/CEL/CETP/CLN6/CLN8/CYP27A1/CYP27B1/DHCR24/DHCR7/ELOVL6/FASN/GNB3/HMGCR/HMGCS1/INSIG1/LCAT/LDLR/LEP/MVD/MVK/NFYB/NPC1/NPC2/NSDHL/SC5D/SCARB1/SEC14L2/SERPINA12/SOAT1/SOAT2/SQLE/SREBF1/SREBF2/STARD3/SULT2B1/TM7SF2	44
GO:0007088	SP-7	BP	GO:0007088	regulation of mitotic nuclear division	44/2967	150/17913	6.48069e-05	0.00127718	0.000945178	ANLN/AURKA/AURKB/BMP7/BUB1B/RGCC/BORA/CCDC8/CD28/CDC20/CDCA5/CDKN1C/CDT1/CENPE/CENPF/DLGAP5/DUSP1/EDN1/ESPL1/H2AFY/HNRNPU/HSPA1B/INS/KIF11/MKI67/KIF20B/NDC80/NEK6/NSFL1C/NUSAP1/PCID2/PHIP/PKMYT1/PLK1/PPP1R9B/PRMT5/SMC1A/RCC1/SPHK1/TACC3/TGFA/TRIP13/TTK/UBE2C	44
GO:0008361	SP-7	BP	GO:0008361	regulation of cell size	44/2967	154/17913	0.000127071	0.00214551	0.00158779	ABL1/APOE/BDNF/CDK5R1/CXCL12/DEPTOR/DNM2/EDN1/FN1/GNB3/GSK3B/KEL/SHTN1/L1CAM/LIMK1/LRRC8C/LRRC8D/LRRC8E/MACF1/NRCAM/NTRK3/P2RX7/PAK1/PLEK/PLXNA3/PRR16/PTPRS/RARG/RND2/RTN4/RYK/SEMA3A/SEMA4D/SLC9A3R1/SPP1/SRF/ANO6/TRPC5/TRPV4/TTL/UCN/VAV1/VAV3/VEGFA	44
GO:0016125	SP-7	BP	GO:0016125	sterol metabolic process	44/2967	155/17913	0.000149402	0.00241605	0.00178801	ABCA1/ABCG1/ACAA2/ACAT2/APOBR/APOC1/APOE/APOL1/CEBPA/CEL/CETP/CLN6/CLN8/CYP1B1/CYP27A1/DHCR24/DHCR7/ELOVL6/FASN/GNB3/HMGCR/HMGCS1/INSIG1/LCAT/LDLR/LEP/MVD/MVK/NFYB/NPC1/NPC2/NSDHL/SC5D/SCARB1/SEC14L2/SERPINA12/SOAT1/SOAT2/SQLE/SREBF1/SREBF2/STARD3/SULT2B1/TM7SF2	44
GO:0070304	SP-7	BP	GO:0070304	positive regulation of stress-activated protein kinase signaling cascade	44/2967	156/17913	0.000175219	0.00276783	0.00204834	ARHGEF5/ARL6IP5/AXIN1/BIRC7/CARD9/CCL21/CD27/CD40LG/DAB2IP/DVL2/EDN1/EPHA4/F2RL1/FCGR2B/FGD2/GADD45A/GADD45B/HMGCR/IL26/LEP/LYN/MAP4K1/MAPK8IP1/MFHAS1/MMP8/NOD2/NRK/PAK1/PTPN1/PYCARD/RASSF2/ROR2/SEMA3A/SERPINF2/SH3RF2/SLAMF1/SPHK1/SYK/TIAM1/TLR4/TLR6/TNFRSF11A/TRPV4/VEGFA	44
GO:0001959	SP-7	BP	GO:0001959	regulation of cytokine-mediated signaling pathway	44/2967	170/17913	0.00128194	0.0136881	0.01013	STAP1/CASP1/CASP4/CCL5/CD300LF/CD74/CPNE1/CSF1/EDN1/F2RL1/GAS6/GFI1/GSTP1/HSPA1B/IFNG/IFNGR2/IL1R2/IL1RN/IL6/IL7/IRAK1/IRAK2/IRF7/MADD/MMP12/NR1H3/PRKN/PARP14/PPARG/PTPN1/PTPN2/PTPN6/PTPRC/PYCARD/SAMHD1/SOCS1/SPHK1/STAT1/SYK/TNFAIP3/TRADD/TREM2/TRIM32/TRIM44	44
GO:0050728	SP-7	BP	GO:0050728	negative regulation of inflammatory response	44/2967	170/17913	0.00128194	0.0136881	0.01013	ACP5/ADCY7/APOE/CST7/TAFA3/FCGR2B/GATA3/GHRL/FFAR4/GPX1/GRN/GSTP1/HGF/IL10/IL1R2/IL2RA/INS/LDLR/MFHAS1/MVK/NFKB1/NLRP12/NLRP3/NPY5R/NR1D1/NR1H3/PBK/PPARG/PROC/PTGER4/PTGIS/PTPN2/PTPRC/PYCARD/RORA/SERPINF1/SIRPA/SLAMF8/SMAD3/SMPDL3B/TNFAIP3/TNFAIP6/TNFRSF1B/WFDC1	44
GO:0048660	SP-7	BP	GO:0048660	regulation of smooth muscle cell proliferation	44/2967	172/17913	0.0016469	0.0165419	0.0122419	ABCC4/ADAMTS1/AGT/AIF1/AKR1B1/CCL5/CNN1/CTNNBIP1/CYBA/DNMT1/EDN1/ELN/GSTP1/HBEGF/HMGCR/HMOX1/IFNG/IL10/IL6/IRAK1/ITGA2/MDM2/MFN2/MMP9/NDRG2/NPR1/NPY5R/P2RY6/PAK1/PDE1A/PDGFD/PPARG/PPARGC1A/PTAFR/PTGS2/SERPINF2/SOD2/STAT1/TGFB3/THBS1/TNFAIP3/TPM1/TRIB1/CCN4	44
GO:0009127	SP-7	BP	GO:0009127	purine nucleoside monophosphate biosynthetic process	44/2967	174/17913	0.00209949	0.0196755	0.0145609	AAAS/ADPGK/ADSL/ADSSL1/AK5/AMPD1/AMPD3/ATIC/ATP5F1A/ATP5MG/TIGAR/DHTKD1/ENO1/ENO2/FBP1/HK3/HPRT1/IMPDH1/INS/LDHC/NCOR1/NUP210/NUP37/NUP43/NUPR1/OGT/P2RX7/PAICS/PFAS/PGK1/PGM1/PINK1/PKM/PPARGC1A/PPAT/PRKAG1/SLC25A12/SPHK2/NDC1/TMSB4X/TPI1/TREM2/VCP/ZBTB20	44
GO:0009168	SP-7	BP	GO:0009168	purine ribonucleoside monophosphate biosynthetic process	44/2967	174/17913	0.00209949	0.0196755	0.0145609	AAAS/ADPGK/ADSL/ADSSL1/AK5/AMPD1/AMPD3/ATIC/ATP5F1A/ATP5MG/TIGAR/DHTKD1/ENO1/ENO2/FBP1/HK3/HPRT1/IMPDH1/INS/LDHC/NCOR1/NUP210/NUP37/NUP43/NUPR1/OGT/P2RX7/PAICS/PFAS/PGK1/PGM1/PINK1/PKM/PPARGC1A/PPAT/PRKAG1/SLC25A12/SPHK2/NDC1/TMSB4X/TPI1/TREM2/VCP/ZBTB20	44
GO:0048659	SP-7	BP	GO:0048659	smooth muscle cell proliferation	44/2967	174/17913	0.00209949	0.0196755	0.0145609	ABCC4/ADAMTS1/AGT/AIF1/AKR1B1/CCL5/CNN1/CTNNBIP1/CYBA/DNMT1/EDN1/ELN/GSTP1/HBEGF/HMGCR/HMOX1/IFNG/IL10/IL6/IRAK1/ITGA2/MDM2/MFN2/MMP9/NDRG2/NPR1/NPY5R/P2RY6/PAK1/PDE1A/PDGFD/PPARG/PPARGC1A/PTAFR/PTGS2/SERPINF2/SOD2/STAT1/TGFB3/THBS1/TNFAIP3/TPM1/TRIB1/CCN4	44
GO:1902905	SP-7	BP	GO:1902905	positive regulation of supramolecular fiber organization	44/2967	185/17913	0.00701779	0.044383	0.0328458	ABL1/ACTN2/APOE/ARHGEF10/ARHGEF5/RGCC/CCL21/CCL24/CDK5R1/CFL1/CFL2/CORO1A/CORO1B/EDN1/F2RL1/COLGALT1/GPX1/GRB2/HCK/HSPA1B/ICAM1/IQGAP2/JMY/LIMK1/LMOD1/NCKAP1L/PAK1/PLEK/PPM1E/PRKCE/PYCARD/CARMIL2/ROCK2/SCIN/SERPINF2/SFRP1/SMAD3/SPIRE2/STMN2/TESK1/TGFB3/TPM1/TRPV4/WAS	44
GO:0007005	SP-14	BP	GO:0007005	mitochondrion organization	43/520	466/17913	2.20717e-11	5.90735e-09	5.68057e-09	ATP5MC1/ATP5PD/ATP5ME/ATP5MF/ATP5IF1/BAD/COX14/COX16/MUL1/TIMMDC1/UQCC2/CEP89/COA4/DNM1L/DYNLT1/FIS1/HAX1/MFSD14A/CLUH/NDUFA1/NDUFA11/NDUFA12/NDUFA13/NDUFA2/NDUFA8/NDUFB2/NDUFB6/NDUFB7/NDUFB8/NDUFS3/NDUFS5/NOL3/NUBPL/MICOS13/PARK7/PDCD5/SSBP1/STOML2/SURF1/TIMM13/TIMM17B/TIMM23/UBL5	43
GO:0009150	SP-14	BP	GO:0009150	purine ribonucleotide metabolic process	43/520	500/17913	2.1047e-10	3.94316e-08	3.79178e-08	ACOT8/ACSL6/APRT/ATP5MC1/ATP5PD/ATP5ME/ATP5MF/ATP5IF1/BAD/UQCC2/COX5B/COX6A1/COX6C/DNM1L/FIGNL1/GCKR/GMPR2/HINT1/HSD17B12/EIF6/NDUFA1/NDUFA11/NDUFA12/NDUFA13/NDUFA2/NDUFA8/NDUFB2/NDUFB6/NDUFB7/NDUFB8/NDUFS3/NDUFS5/PARK7/PMVK/PDP1/SEC13/SLC35B2/STOML2/SURF1/ACOT13/UQCR10/UQCRB/UQCRQ	43
GO:0002761	SP-7	BP	GO:0002761	regulation of myeloid leukocyte differentiation	43/2967	117/17913	1.06208e-07	7.23727e-06	5.35597e-06	PRXL2A/C1QC/CA2/CCR1/CD4/CD74/CDK6/CSF1/CTNNBIP1/ESRRA/FSTL3/HCLS1/IFNG/IL23A/INHBA/INPP5D/IRF7/LILRB1/LILRB3/LILRB4/LYN/MAFB/MITF/MYC/NF1/NME1/PIK3R1/POU4F1/PPARGC1B/PRKCA/PTPN2/RASSF2/ROR2/SFRP1/SIGLEC15/UBASH3B/TLR4/DCSTAMP/TMEM178A/TOB2/TREM2/TRIB1/TYROBP	43
GO:0042089	SP-7	BP	GO:0042089	cytokine biosynthetic process	43/2967	120/17913	2.42651e-07	1.47894e-05	1.09449e-05	AKAP12/ASB1/AZU1/CARD9/CCR2/CD276/CD28/CD3E/CD4/CD80/CD86/CEBPE/CMA1/CYBB/EBI3/GATA3/GHRL/GLMN/HMOX1/IGF2BP2/IGF2BP3/IL10/IL6/INHBA/INPP5D/IRF7/LAG3/LILRB1/MAST2/NFKB1/NLRP12/NMI/PAWR/PRKCQ/PTAFR/PTPRC/SYK/THBS1/TLR4/TLR6/TLR7/TLR8/TYROBP	43
GO:0042107	SP-7	BP	GO:0042107	cytokine metabolic process	43/2967	121/17913	3.16633e-07	1.82528e-05	1.35081e-05	AKAP12/ASB1/AZU1/CARD9/CCR2/CD276/CD28/CD3E/CD4/CD80/CD86/CEBPE/CMA1/CYBB/EBI3/GATA3/GHRL/GLMN/HMOX1/IGF2BP2/IGF2BP3/IL10/IL6/INHBA/INPP5D/IRF7/LAG3/LILRB1/MAST2/NFKB1/NLRP12/NMI/PAWR/PRKCQ/PTAFR/PTPRC/SYK/THBS1/TLR4/TLR6/TLR7/TLR8/TYROBP	43
GO:0008203	SP-7	BP	GO:0008203	cholesterol metabolic process	43/2967	143/17913	4.10469e-05	0.000960215	0.000710611	ABCA1/ABCG1/ACAA2/ACAT2/APOBR/APOC1/APOE/APOL1/CEBPA/CEL/CETP/CLN6/CLN8/CYP27A1/DHCR24/DHCR7/ELOVL6/FASN/GNB3/HMGCR/HMGCS1/INSIG1/LCAT/LDLR/LEP/MVD/MVK/NFYB/NPC1/NPC2/NSDHL/SC5D/SCARB1/SEC14L2/SERPINA12/SOAT1/SOAT2/SQLE/SREBF1/SREBF2/STARD3/SULT2B1/TM7SF2	43
GO:0002819	SP-7	BP	GO:0002819	regulation of adaptive immune response	43/2967	150/17913	0.000138827	0.00229965	0.00170187	ADCY7/BTK/CCR2/CD28/CD4/CD48/CD80/CD81/SASH3/FCER1G/FCGR2B/GATA3/HAVCR2/IL10/IL12RB1/IL23A/IL27RA/IL6/IRF7/LILRB1/MLH1/NLRP3/P2RX7/PPP3CB/PRKCQ/PTPN6/PTPRC/PYCARD/RC3H2/RIPK3/SAMSN1/SKAP1/SLC11A1/SMAD7/TBX21/TFRC/TNFAIP3/TNFRSF1B/TNFSF13/TNFSF13B/TRPM4/WAS/NSD2	43
GO:1903707	SP-7	BP	GO:1903707	negative regulation of hemopoiesis	43/2967	152/17913	0.000191939	0.00295576	0.00218742	C1QC/CD74/CDK6/CIB1/DTX1/FCGR2B/FSTL3/GLI3/GPR171/HES1/HIST1H4H/HIST1H4K/HMGB3/HOXA9/IL17D/INHBA/INPP5D/LAG3/LILRB1/LILRB3/LILRB4/LYN/MAFB/MEIS1/MEIS2/MYC/NF1/NME1/N4BP2L2/PIK3R1/PTPN2/RC3H2/RUNX3/SFRP1/SMAD7/SOCS1/UBASH3B/TBX21/TLR4/TMEM176A/TMEM178A/TOB2/TRIB1	43
GO:0071346	SP-7	BP	GO:0071346	cellular response to interferon-gamma	43/2967	153/17913	0.000224827	0.0033693	0.00249346	AIF1/CAMK2G/CASP1/CCL2/CCL5/CIITA/DAPK1/EDN1/GBP5/HCK/HLA-DPA1/HLA-DQB1/HLA-DQB2/HLA-DRA/HLA-DRB3/ICAM1/IFI30/IFNG/IFNGR2/IL12RB1/IRF5/IRF6/IRF7/IRF8/LGALS9/MRC1/MT2A/NCAM1/NMI/NR1H3/PARP14/PPARG/PTAFR/PTPN2/RAB20/SIRPA/SOCS1/STAT1/STXBP2/STXBP4/TLR4/TRIM25/WAS	43
GO:0032874	SP-7	BP	GO:0032874	positive regulation of stress-activated MAPK cascade	43/2967	155/17913	0.000306194	0.00440531	0.00326017	ARHGEF5/ARL6IP5/AXIN1/BIRC7/CARD9/CCL21/CD27/CD40LG/DAB2IP/DVL2/EDN1/EPHA4/F2RL1/FCGR2B/FGD2/GADD45A/GADD45B/HMGCR/IL26/LEP/MAP4K1/MAPK8IP1/MFHAS1/MMP8/NOD2/NRK/PAK1/PTPN1/PYCARD/RASSF2/ROR2/SEMA3A/SERPINF2/SH3RF2/SLAMF1/SPHK1/SYK/TIAM1/TLR4/TLR6/TNFRSF11A/TRPV4/VEGFA	43
GO:0030307	SP-7	BP	GO:0030307	positive regulation of cell growth	43/2967	166/17913	0.00142007	0.014802	0.0109543	ADNP2/BDNF/DNPH1/CD38/CIB1/CPNE5/CPNE9/CXCL12/CXCL16/CXCR4/CYBA/DERL2/EDN1/KDM2B/FN1/HAMP/HBEGF/HPN/IGFBP1/INO80/INS/SHTN1/L1CAM/LIMK1/MACF1/N6AMT1/NTRK3/PAK1/PRKN/PARP2/RND2/RNF157/RPS6KA1/SEMA4D/SFN/SFRP1/SFRP2/SPHK1/SRF/TRIM32/TRPC5/UCN/VEGFA	43
GO:0061136	SP-7	BP	GO:0061136	regulation of proteasomal protein catabolic process	43/2967	167/17913	0.00161176	0.0163551	0.0121036	APOE/AURKA/BCAP31/DDRGK1/CEBPA/CHFR/CLEC16A/CSNK1D/DAB2/DAB2IP/DERL2/DERL3/DNAJB2/EDEM2/FOXF2/GABARAPL2/GLMN/GNA12/GPX1/GSK3A/GSK3B/KCNE2/MDM2/FAM192A/NUPR1/OGT/OSBPL7/PRKN/PBK/PINK1/PLK1/PLK2/PSMC1/PSMC2/RAD23B/RNF185/SH3RF2/SMAD7/TREM2/TRIB1/VCP/WNT10B/YOD1	43
GO:0001659	SP-7	BP	GO:0001659	temperature homeostasis	43/2967	172/17913	0.00294742	0.0245445	0.0181642	ABAT/ABHD6/ACOT11/ADRB2/ATF4/BSCL2/CCR2/CD36/CMKLR1/CPT2/CXCR4/DYNC1H1/ELOVL6/EPAS1/FABP4/FABP5/FOXC2/GHRL/FFAR4/GPX1/LEP/LPIN1/MFN2/NAPEPLD/NR1D1/NR1H3/OGT/PER2/PLCL1/PLCL2/PPARGC1A/PPARGC1B/PRDM16/PRLR/PTGS2/RBPJ/SYK/TLE3/TLR4/TNFRSF11A/UCP2/VEGFA/WNT10B	43
GO:0030316	SP-7	BP	GO:0030316	osteoclast differentiation	42/2967	94/17913	1.42524e-10	2.07983e-08	1.53918e-08	PRXL2A/CA2/CCR1/CD109/CD81/CSF1/CSF1R/GPR183/ESRRA/FAM20C/FCER1G/FSTL3/GAB2/IFNG/IL23A/INPP5D/LILRB1/LILRB3/LILRB4/MAFB/MITF/NF1/OSCAR/PIK3R1/POU4F1/PPARGC1B/RASSF2/SBNO2/SFRP1/SH3PXD2A/SIGLEC15/SNX10/UBASH3B/TFRC/TLR4/DCSTAMP/TMEM178A/TNFRSF11A/TOB2/TREM2/TYROBP/CCN4	42
GO:0050715	SP-7	BP	GO:0050715	positive regulation of cytokine secretion	42/2967	132/17913	1.1126e-05	0.000370605	0.000274267	ABL1/AIF1/AKAP12/ALOX15B/RGCC/CASP1/CCL1/CD14/CD2/CLEC9A/CSF1R/F2RL1/FGR/FRMD8/GATA3/GLMN/HAVCR2/IL10/IL17RB/IL26/INS/LGALS9/LILRA2/LILRA5/LPL/MBP/MIF/MMP12/MMP8/NLRP12/NLRP2/NLRP3/NOD2/P2RX7/PTGER4/PTPN22/PYCARD/SYK/TLR4/TLR8/TRIM16/TRPV4	42
GO:0051250	SP-7	BP	GO:0051250	negative regulation of lymphocyte activation	42/2967	132/17913	1.1126e-05	0.000370605	0.000274267	BTK/BTN2A2/CASP3/CD300A/CD74/DLG5/DTX1/FCGR2B/GLI3/GLMN/GPNMB/HAVCR2/HMGB3/IL10/IL2RA/IDO1/INHBA/INPP5D/ITCH/LAG3/LAX1/LGALS3/LGALS9/LILRB1/LST1/MNDA/PAWR/PTPN2/PTPN22/PTPN6/RC3H2/RUNX3/SAMSN1/SFRP1/SLA2/SMAD7/SOCS1/TBX21/TNFAIP3/TNFRSF21/TYROBP/VSIG4	42
GO:0050709	SP-7	BP	GO:0050709	negative regulation of protein secretion	42/2967	137/17913	3.0313e-05	0.000790589	0.000585079	APOE/BTN2A2/RGCC/ADTRP/CD22/F2RL1/FAM3D/FCGR2B/FN1/GAS6/GHRL/FFAR4/HMGCR/IDH2/IL10/IL1R2/IL27RA/INS/KCNB1/LILRA5/LILRB1/NLRP12/NLRP3/NR1H3/PRKN/PTGER4/PTPN22/RAB11FIP5/RHBDF2/SERGEF/SFRP1/SREBF1/SRGN/SYT11/TLR6/TLR8/TMSB4X/TNFAIP3/TNFRSF21/UCP2/EZR/VSNL1	42
GO:0045580	SP-7	BP	GO:0045580	regulation of T cell differentiation	42/2967	139/17913	4.42549e-05	0.000987343	0.000730687	ABL1/BTN2A2/PIK3R6/CCR2/CD2/CD27/CD28/CD74/CD80/CD83/CD86/SASH3/DTX1/FANCD2/GATA3/GLI2/GLI3/HLA-DOA/IFNG/IL12RB1/IL23A/IL2RA/IL7/LAG3/LGALS9/LILRB4/NCKAP1L/NLRP3/PRDM1/PTPN2/PTPRC/RC3H2/DROSHA/RUNX3/SLC46A2/SMAD7/SOCS1/SOS1/SYK/TBX21/VNN1/ZMIZ1	42
GO:0000187	SP-7	BP	GO:0000187	activation of MAPK activity	42/2967	147/17913	0.000178712	0.00280602	0.00207661	ADORA2B/ADRA2B/ALK/ARRB1/AVPI1/BIRC7/C1QTNF2/C5AR1/CD40LG/CD74/CD81/CHRNA7/CSPG4/CXCR4/DAB2IP/DUSP6/DUSP9/FPR1/GHRL/GRM1/HGF/IRAK1/IRAK2/ITGA1/MADD/TAB3/MAP4K1/MAPKAPK3/NOD2/NRG1/NTF3/NTRK3/P2RX7/PEA15/PLCE1/PTPN1/PTPRC/SYK/TGFA/TGFB3/THBS1/TLR4	42
GO:0048771	SP-7	BP	GO:0048771	tissue remodeling	42/2967	170/17913	0.00411003	0.0310227	0.0229584	ADRB2/AGT/CA2/CCR2/CD38/CHD7/CSF1R/CSK/CSPG4/CTSK/CELA1/EPAS1/FOXC2/GPNMB/IL23A/IL6/IL7/INPP5D/LEP/LIPA/MDM2/MITF/NF1/P2RX7/PLEKHM1/PPARGC1B/PRKCA/RAC2/RASSF2/RBPJ/ROCK2/SFRP1/SIGLEC15/SNX10/SYK/TFRC/TGFB3/TIMP1/DCSTAMP/TNFAIP3/TNFRSF11A/TPP1	42
GO:0010921	SP-7	BP	GO:0010921	regulation of phosphatase activity	42/2967	171/17913	0.00459442	0.033643	0.0248976	PCIF1/CALM1/CALM3/CCDC8/CD300A/CD33/CRY2/RCAN2/CSRNP2/FARP1/FCRL3/GSK3B/IFNG/ITGA1/ITGA2/RRP1B/MARF1/LGALS3/MPHOSPH10/MTMR9/NCKAP1L/NPNT/PKMYT1/PLEK/PPARGC1B/PPME1/PPP1R14A/PPP1R14C/PPP1R16A/PPP1R1B/PPP1R2/PPP1R9B/PTPRC/RCAN3/RGN/RIPK3/ROCK2/SEMA4D/SH3RF2/SMAD3/SPOCD1/WDR81	42
GO:0022411	SP-14	BP	GO:0022411	cellular component disassembly	41/520	492/17913	1.44232e-09	2.25182e-07	2.16538e-07	ATP5IF1/MUL1/CAPN1/CAV1/CHMP2A/CIDEA/DCTN1/DNM1L/ERAL1/FIS1/GBF1/HAX1/TRMT112/MRPL58/MMP14/MRPL12/MRPL14/MRPL2/MRPL23/MRPL24/MRPL28/MRPL36/MRPL4/MRPL43/MRPL46/MRPL53/MRPL55/MRPS11/MRPS12/MRPS15/MRPS18C/MRPS21/MRPS24/MRPS33/MTIF3/PARK7/SH3PXD2B/SLN/SPAST/TBC1D25/UBQLN1	41
GO:0042116	SP-7	BP	GO:0042116	macrophage activation	41/2967	96/17913	1.26504e-09	1.46291e-07	1.08263e-07	AIF1/AZU1/STAP1/C1QA/C5AR1/CD74/CEBPA/CST7/CTSC/TAFA3/FCGR2B/GRN/HAVCR2/IFNG/IL10/IL6/ITGAM/ITGB2/LDLR/MFHAS1/MIF/MMP8/NR1D1/NR1H3/PRKCE/PTPRC/RORA/SBNO2/SLC11A1/SNCA/SPACA3/SPHK1/SYK/THBS1/TLR4/TLR6/TLR7/TLR8/TREM2/TYROBP/VSIG4	41
GO:0002688	SP-7	BP	GO:0002688	regulation of leukocyte chemotaxis	41/2967	105/17913	2.90549e-08	2.34313e-06	1.73404e-06	AIF1/STAP1/C3AR1/C5AR1/CALR/CCL1/CCL2/CCL21/CCL5/CCL7/CCR1/CCR2/CD74/CMKLR1/CSF1/CXCL10/CXCL12/DUSP1/EDN1/F2RL1/GAS6/GPR18/GPSM3/IL23A/IL6/LGALS9/LGMN/LYN/MIF/MPP1/NCKAP1L/PLA2G7/RAC2/RARRES2/SERPINE1/SLAMF8/SLC8B1/THBS1/ANO6/TNFSF14/TRPV4	41
GO:1903364	SP-7	BP	GO:1903364	positive regulation of cellular protein catabolic process	41/2967	129/17913	1.45046e-05	0.000453565	0.000335663	APOE/AURKA/AXIN1/BCAP31/DDRGK1/CD81/CEBPA/CHFR/CSNK1D/CTSC/DAB2/DAB2IP/DNAJB2/EDEM2/FAF1/AMER1/FBXL5/GSK3A/GSK3B/KCNE2/LDLR/MAGEF1/MDM2/NUPR1/OSBPL7/PRKN/PLK1/PLK2/PSMC1/PSMC2/PTK2/PYHIN1/RGN/RNF185/SH3RF2/SMAD7/TNFAIP3/TREM2/TRIB1/VCP/EZR	41
GO:0045598	SP-7	BP	GO:0045598	regulation of fat cell differentiation	41/2967	131/17913	2.18535e-05	0.000617235	0.000456787	BBS12/CEBPA/CMKLR1/DKKL1/E2F1/FNDC5/FRZB/GATA3/GDF3/GNB3/HES1/HNRNPU/IL6/INS/INSIG1/JDP2/LEP/LGALS12/LPL/NAPEPLD/NR1D1/PPARG/PRDM16/PTGS2/RARRES2/RORA/RUNX1T1/SAV1/SFRP1/SFRP2/SMAD3/SORT1/STK4/TAF8/TRPM4/TRPV4/CCN4/WNT10B/WNT5B/ZFPM2/ZNF385A	41
GO:0030260	SP-7	BP	GO:0030260	entry into host cell	41/2967	134/17913	3.94022e-05	0.000930828	0.000688863	ANPEP/CBL/CD209/CD4/CD74/CD80/CD81/CD86/CTSB/CXCR4/DPP4/EFNB3/EPS15/F11R/FUCA2/GAS6/GRB2/HSPA1B/ICAM1/IFITM1/ITCH/ITGA2/ITGA5/ITGB5/ITGB7/LAMP1/LDLR/LGALS9/MRC1/NCAM1/NPC1/NECTIN1/NECTIN4/SCARB1/SLAMF1/SLC1A5/TFRC/TNFRSF4/TRIM11/TRIM25/VAMP8	41
GO:0044409	SP-7	BP	GO:0044409	entry into host	41/2967	134/17913	3.94022e-05	0.000930828	0.000688863	ANPEP/CBL/CD209/CD4/CD74/CD80/CD81/CD86/CTSB/CXCR4/DPP4/EFNB3/EPS15/F11R/FUCA2/GAS6/GRB2/HSPA1B/ICAM1/IFITM1/ITCH/ITGA2/ITGA5/ITGB5/ITGB7/LAMP1/LDLR/LGALS9/MRC1/NCAM1/NPC1/NECTIN1/NECTIN4/SCARB1/SLAMF1/SLC1A5/TFRC/TNFRSF4/TRIM11/TRIM25/VAMP8	41
GO:0051806	SP-7	BP	GO:0051806	entry into cell of other organism involved in symbiotic interaction	41/2967	134/17913	3.94022e-05	0.000930828	0.000688863	ANPEP/CBL/CD209/CD4/CD74/CD80/CD81/CD86/CTSB/CXCR4/DPP4/EFNB3/EPS15/F11R/FUCA2/GAS6/GRB2/HSPA1B/ICAM1/IFITM1/ITCH/ITGA2/ITGA5/ITGB5/ITGB7/LAMP1/LDLR/LGALS9/MRC1/NCAM1/NPC1/NECTIN1/NECTIN4/SCARB1/SLAMF1/SLC1A5/TFRC/TNFRSF4/TRIM11/TRIM25/VAMP8	41
GO:0051828	SP-7	BP	GO:0051828	entry into other organism involved in symbiotic interaction	41/2967	134/17913	3.94022e-05	0.000930828	0.000688863	ANPEP/CBL/CD209/CD4/CD74/CD80/CD81/CD86/CTSB/CXCR4/DPP4/EFNB3/EPS15/F11R/FUCA2/GAS6/GRB2/HSPA1B/ICAM1/IFITM1/ITCH/ITGA2/ITGA5/ITGB5/ITGB7/LAMP1/LDLR/LGALS9/MRC1/NCAM1/NPC1/NECTIN1/NECTIN4/SCARB1/SLAMF1/SLC1A5/TFRC/TNFRSF4/TRIM11/TRIM25/VAMP8	41
GO:00027061	SP-7	BP	GO:0002706	regulation of lymphocyte mediated immunity	41/2967	136/17913	5.74319e-05	0.00117333	0.00086833	BTK/PIK3R6/CCR2/CD28/CD81/CD96/SASH3/FCER1G/FCGR2B/GATA3/HAVCR2/IL10/IL12RB1/IL23A/IL27RA/IL6/LAG3/LAMP1/LEP/LGALS9/LILRB1/MLH1/NCR3/NLRP3/P2RX7/PPP3CB/PTPN6/PTPRC/RIPK3/SH2D1A/SH2D1B/SLAMF6/SMAD7/TBX21/TFRC/TNFRSF1B/TNFSF13/TRPM4/VAV1/WAS/NSD2	41
GO:00507771	SP-7	BP	GO:0050777	negative regulation of immune response	41/2967	143/17913	0.000195284	0.00299974	0.00221997	CCR2/CD300A/CD59/CD84/CD96/FCGR2B/FCRLB/GPX1/GRN/HAVCR2/HMOX1/IFI16/IL10/IL27RA/IL2RA/INPP5D/INS/LGALS3/LGALS9/LILRB1/LYN/MMP12/NMI/NPY5R/NR1H3/PARP14/PDCD1/PPARG/PPP3CB/PTPN2/PTPN6/PTPRC/RC3H2/SAMHD1/SAMSN1/SLAMF8/SMAD7/TBX21/TGFB3/TNFAIP3/VSIG4	41
GO:1990845	SP-7	BP	GO:1990845	adaptive thermogenesis	41/2967	152/17913	0.000774783	0.00936617	0.00693147	ABHD6/ACOT11/ADRB2/ATF4/BSCL2/CCR2/CD36/CMKLR1/CPT2/CXCR4/DYNC1H1/ELOVL6/EPAS1/FABP4/FABP5/FOXC2/GHRL/FFAR4/HNRNPU/LEP/LPIN1/MFN2/NR1D1/NR1H3/OGT/PER2/PLCL1/PLCL2/PPARGC1A/PPARGC1B/PRDM16/PRLR/RBPJ/SYK/THADA/TLE3/TLR4/TRPV4/UCP2/VEGFA/WNT10B	41
GO:0008154	SP-7	BP	GO:0008154	actin polymerization or depolymerization	41/2967	170/17913	0.00704728	0.044448	0.0328939	ACTN2/ADD2/AIF1/CAPG/CCL21/CCL24/CFL1/CFL2/CIT/CORO1A/CORO1B/CORO7/CXCL12/ELN/DMTN/EPS8/F2RL1/GHRL/GRB2/HCK/HCLS1/ICAM1/IQGAP2/JMY/LMOD1/MKKS/NCKAP1L/PLEK/PREX1/PRKCE/PYCARD/CARMIL2/SCIN/SH3BP1/SPIRE2/TMOD3/TMOD4/TMSB4X/WAS/WASF3/WDR1	41
GO:0043433	SP-7	BP	GO:0043433	negative regulation of DNA-binding transcription factor activity	41/2967	171/17913	0.00782088	0.0476009	0.0352273	ADORA3/ARRB1/BMP7/CMKLR1/CTNNBIP1/CYP1B1/DAB2IP/DAP/EOMES/ESR1/EZH2/FAF1/FOXS1/GAS6/GFI1/HAVCR2/HEYL/HMOX1/IL10/IRAK1/IRAK2/ITCH/NFKBIE/NFKBIL1/NLRP12/NLRP2/NLRP3/NUPR1/PIM1/PRMT2/PTGIS/PYCARD/RWDD3/SMAD7/SIK1/TMSB4X/TNFAIP3/TNFRSF4/TRAF3/TRIB1/WFS1	41
GO:0017124	SP-7	MF	GO:0017124	SH3 domain binding	41/2955	122/16969	1.09341e-05	0.00216276	0.0019198	ABL1/ADAM12/AFAP1L2/ARHGAP27/BCAR1/CBL/CD3E/ARHGAP31/CIT/CNTNAP1/CTTNBP2/CYBA/DAB2IP/DNM2/DOCK1/DTX1/ENAH/EPS15/GPX1/GRB2/HCLS1/INPP5D/KHDRBS1/LYN/OSTF1/PRKN/PLSCR4/PTPN22/PTPN6/PTTG1/QKI/REPS1/RUFY2/SGIP1/SH2D2A/SH3BGRL2/SH3BP1/SIRPA/SKAP1/SOS1/WAS	41
GO:0051015	SP-7	MF	GO:0051015	actin filament binding	41/2955	143/16969	0.000568776	0.0222751	0.0197727	ABL1/ACTN2/ADD2/ADSSL1/AIF1/ANXA8/SYNE3/AIF1L/CAPG/CDK5R1/CFL1/CFL2/CORO1A/CORO1B/CORO2A/CORO2B/CTNNA1/CTNNAL1/FLII/FMNL1/IQGAP2/AJUBA/SHTN1/LCP1/MACF1/MARCKS/MYH9/MYO1A/MYO5A/MYO7A/FERMT2/POF1B/RCSD1/SCIN/TAGLN/TMOD4/TPM1/TRPV4/EZR/VPS16/WDR1	41
GO:0030017	SP-5	CC	GO:0030017	sarcomere	41/2692	174/18678	0.000835884	0.0289634	0.0245926	ACTC1/ACTN1/ALDOA/ANK1/ANK2/ATP2B4/BAG3/BIN1/CALM2/CASQ2/CMYA5/CORO1C/FBXL22/FHOD3/FKBP1A/FLNC/HOMER1/HRC/HSPB1/ITGB1BP2/JPH1/JPH2/KCNA5/KRT19/LDB3/MYH2/MYL2/MYOM1/MYOT/NEXN/PALLD/PARVA/KAT2B/PDE4B/PDLIM3/PPP3CA/RYR2/SYNC/SYNPO2/TIMP4/TNNT1	41
GO:00019091	SP-7	BP	GO:0001909	leukocyte mediated cytotoxicity	40/2967	97/17913	6.84326e-09	6.26005e-07	4.63278e-07	AZU1/STAP1/PIK3R6/CORO1A/CTSC/CTSH/CXCL6/DNASE1/EMP2/F2RL1/FCGR2B/GZMB/GZMM/HAVCR2/HPRT1/ICAM1/IL12RB1/IL23A/ITGAM/LAG3/LAMP1/LEP/LGALS9/LILRB1/NCR3/P2RX7/PPP3CB/PRDX1/PRF1/PTPN6/PTPRC/RIPK3/SH2D1A/SLAMF6/SLAMF7/STXBP2/TYROBP/ULBP1/ULBP2/VAV1	40
GO:0001889	SP-7	BP	GO:0001889	liver development	40/2967	130/17913	4.22506e-05	0.000973511	0.000720451	AACS/ACAT1/ARID5B/ASNS/AURKA/CEBPA/CIT/E2F7/E2F8/EZH2/FPGS/FRZB/GLI3/GNPNAT1/HAMP/HES1/HGF/HMGCL/HMGCS1/HMOX1/HPN/IGF2R/IL10/ITGA2/JARID2/LIMS2/NF1/PCNA/PKM/PRMT5/PTPN3/RGN/RPS6KA1/SMAD3/SRD5A1/SULF2/TAF10/TNFAIP3/TYMS/UCP2	40
GO:0061008	SP-7	BP	GO:0061008	hepaticobiliary system development	40/2967	133/17913	7.45271e-05	0.00141417	0.00104656	AACS/ACAT1/ARID5B/ASNS/AURKA/CEBPA/CIT/E2F7/E2F8/EZH2/FPGS/FRZB/GLI3/GNPNAT1/HAMP/HES1/HGF/HMGCL/HMGCS1/HMOX1/HPN/IGF2R/IL10/ITGA2/JARID2/LIMS2/NF1/PCNA/PKM/PRMT5/PTPN3/RGN/RPS6KA1/SMAD3/SRD5A1/SULF2/TAF10/TNFAIP3/TYMS/UCP2	40
GO:0061041	SP-7	BP	GO:0061041	regulation of wound healing	40/2967	143/17913	0.00040585	0.00549107	0.00406369	ABAT/APOE/ADTRP/CAPN3/CD109/CD36/CXCR4/EDN1/DMTN/F12/F2RL1/F3/FAP/FOXC2/HBEGF/HMGCR/HPSE/KLKB1/LYN/MYH9/PLAUR/PLEK/PRKCA/PRKCE/PRKCQ/PROC/SERPINB2/SERPINE1/SERPINE2/SERPINF2/SMAD3/SOX15/UBASH3B/SYK/THBS1/TLR4/ANO6/TNFAIP3/WFDC1/CCN4	40
GO:0042133	SP-7	BP	GO:0042133	neurotransmitter metabolic process	40/2967	145/17913	0.000550989	0.00706488	0.00522839	ABAT/ACP5/AGT/AIF1/ALDH5A1/BCHE/CD36/CHKA/CYP1B1/DDAH1/DNM2/DPYS/EDN1/GCHFR/GLA/ICAM1/IFNG/IL10/ITGB2/MAOA/MAOB/MMP8/NQO1/P2RX4/PHGDH/PTGIS/PTGS2/RGN/ROCK2/RORA/SDS/SDSL/SHMT2/SIRPA/SLC1A3/SMAD3/SRD5A1/TLR4/TLR6/TSPO	40
GO:1905952	SP-7	BP	GO:1905952	regulation of lipid localization	40/2967	151/17913	0.00129858	0.0137699	0.0101905	ABCA1/ABCA7/ABCB4/ABCG1/AGT/AGTR1/APOC1/APOC2/APOC4/APOE/BMP6/LAMTOR1/CD36/CETP/EDN1/EHD1/GHRL/IL6/LEP/LPL/MIF/NCOR1/NFKB1/NR1H3/P2RX4/P2RX7/PRKN/PLTP/PPARG/PTPN2/REN/RETN/SCARB1/SCP2/SPP1/SREBF2/SYK/THBS1/TNFRSF11A/TSPO	40
GO:0030168	SP-7	BP	GO:0030168	platelet activation	40/2967	152/17913	0.00148565	0.0153292	0.0113444	ABAT/ADRA2B/APOE/ARRB1/PIK3R6/CD40LG/COL1A1/COL1A2/CSRP1/DMTN/FCER1G/GAS6/GNA12/GNA15/IL6/LCK/LCP2/LYN/MYH9/PF4V1/PIK3CG/PIK3R1/PLEK/PRKCA/PRKCB/PRKCE/PRKCQ/PTPN6/RAF1/SERPINE2/SLC7A11/SRF/UBASH3B/SYK/TLR4/TREML1/TRPC6/FERMT3/VAV1/VAV3	40
GO:0031214	SP-7	BP	GO:0031214	biomineral tissue development	40/2967	154/17913	0.00193139	0.0188196	0.0139275	ADRB2/ASGR2/ATF4/AXIN2/BCOR/BMP6/BMP7/CCR1/COL1A1/COL1A2/CYP27B1/FAM20A/FAM20C/FAM83H/FGR/FZD9/GAS6/GPNMB/ADGRV1/HEY2/IBSP/KLK4/LEP/MMP13/OSR1/P2RX7/PTGS2/NECTIN1/ROCK2/ROR2/SBNO2/SMAD3/SNX10/SPP1/SRGN/TGFB3/ANO6/TRPM4/TUFT1/WNT10B	40
GO:0045931	SP-7	BP	GO:0045931	positive regulation of mitotic cell cycle	40/2967	154/17913	0.00193139	0.0188196	0.0139275	ABL1/ADAMTS1/AIF1/ASNS/AURKA/RGCC/CCNE1/CD28/CDC7/CDCA5/CDT1/DLGAP5/DTL/EDN1/EIF4EBP1/ESPL1/H2AFY/HES1/HNRNPU/INS/LGMN/LSM10/MDM2/MEIS2/KIF20B/NDC80/NSFL1C/NUSAP1/PBX1/PCID2/PHIP/PRKCA/SMARCD3/SPHK1/TGFA/TMOD3/TTL/UBE2C/USP2/WNT10B	40
GO:0031960	SP-7	BP	GO:0031960	response to corticosteroid	40/2967	155/17913	0.00219487	0.0201987	0.0149481	ADM/AIF1/AIFM1/ALDH3A1/BCHE/BMP6/CALM3/CASP3/CBX3/COL1A1/CYBA/CYBB/DUSP1/EDN1/EIF4EBP1/FLT3/FOSL1/GJB2/GLB1/GSTP1/HNRNPU/ICAM1/IGFBP7/IL10/IL1RN/IL6/MAOB/NPAS4/NTRK3/PCNA/PPARGC1B/PTAFR/PTGS2/SDC1/SERPINF1/SPARC/SRD5A1/TRIM63/TYMS/UCN	40
GO:0048015	SP-7	BP	GO:0048015	phosphatidylinositol-mediated signaling	40/2967	160/17913	0.00402994	0.0305843	0.022634	AGT/BTN2A2/MYDGF/CBL/CCL5/CD28/CEP55/CSF1R/DAB2IP/EDN1/F2RL1/FGR/FLT3/NCS1/GAB2/GATA3/HCLS1/HCST/HGF/INPP5F/INS/LEP/LYN/NF1/NTF3/NTRK3/OGT/PIK3CG/PIK3R1/PIP5K1A/PIP4K2C/PLXNB1/PTAFR/PTK2/PTPN6/SEMA4D/SERPINA12/SERPINE2/SLC9A3R1/EZR	40
GO:0010950	SP-7	BP	GO:0010950	positive regulation of endopeptidase activity	40/2967	161/17913	0.00452291	0.0332385	0.0245983	ADRM1/AIFM1/ANP32B/ARL6IP5/ARRB1/BCAP31/BOK/CASC2/CASP1/CIDEB/COL4A3/CTSD/CTSH/CYCS/DAP/DAPK1/EPHA4/F3/FASLG/IFI16/LCK/LGALS9/LGMN/LYN/MBP/MYC/NLRC4/NLRP12/NLRP2/NLRP3/PPARG/PYCARD/ROCK2/SFRP2/SMAD3/SNCA/ST18/TNFRSF10B/TRADD/VCP	40
GO:0048017	SP-7	BP	GO:0048017	inositol lipid-mediated signaling	40/2967	163/17913	0.00566375	0.0389769	0.028845	AGT/BTN2A2/MYDGF/CBL/CCL5/CD28/CEP55/CSF1R/DAB2IP/EDN1/F2RL1/FGR/FLT3/NCS1/GAB2/GATA3/HCLS1/HCST/HGF/INPP5F/INS/LEP/LYN/NF1/NTF3/NTRK3/OGT/PIK3CG/PIK3R1/PIP5K1A/PIP4K2C/PLXNB1/PTAFR/PTK2/PTPN6/SEMA4D/SERPINA12/SERPINE2/SLC9A3R1/EZR	40
GO:00443912	SP-5	CC	GO:0044391	ribosomal subunit	40/2692	173/18678	0.00140842	0.0375397	0.0318747	MALSU1/FXR2/HBA2/MRPL10/MRPL13/MRPL16/MRPL21/MRPL22/MRPL30/MRPL32/MRPL45/MRPL50/MRPL51/MRPL54/MRPL9/MRPS17/MRPS28/MRPS34/MRPS36/MRPS6/MRPS7/MTERF4/NDUFAB1/RPL14/RPL17/RPL19/RPL34/RPL37A/RPL41/RPL5/RPL6/RPL7A/RPL9/RPS16/RPS23/RPS24/RPS26/RPS29/RPS6/RPS8	40
GO:0030877	SP-1	CC	GO:0030877	beta-catenin destruction complex	4/777	11/18678	0.000775741	0.0389787	0.0341802	CACYBP/CSNK1A1/CTNNB1/SIAH1	4
GO:19012241	SP-17	BP	GO:1901224	positive regulation of NIK/NF-kappaB signaling	4/60	75/17913	0.00011573	0.0172199	0.0132858	GREM1/IL1B/LIMS1/TLR2	4
GO:0005604	SP-17	CC	GO:0005604	basement membrane	4/60	91/18678	0.000208709	0.0245498	0.0205258	COL18A1/EGFL6/FGF9/TIMP3	4
GO:0002062	SP-17	BP	GO:0002062	chondrocyte differentiation	4/60	97/17913	0.000312306	0.0291003	0.022452	COL11A1/FGF9/GREM1/NFIB	4
GO:00023672	SP-17	BP	GO:0002367	cytokine production involved in immune response	4/60	101/17913	0.00036437	0.0298829	0.0230558	HLA-G/IL1B/JAK3/TLR2	4
GO:0045446	SP-17	BP	GO:0045446	endothelial cell differentiation	4/60	105/17913	0.000422373	0.0298829	0.0230558	CLDN1/COL18A1/IL1B/PDPN	4
GO:19012221	SP-17	BP	GO:1901222	regulation of NIK/NF-kappaB signaling	4/60	114/17913	0.000576546	0.0368425	0.0284254	GREM1/IL1B/LIMS1/TLR2	4
GO:0003158	SP-17	BP	GO:0003158	endothelium development	4/60	124/17913	0.000790646	0.0384259	0.0296471	CLDN1/COL18A1/IL1B/PDPN	4
GO:00507151	SP-17	BP	GO:0050715	positive regulation of cytokine secretion	4/60	132/17913	0.000998284	0.0412	0.0317874	AIM2/CLEC5A/IL1B/TLR2	4
GO:00455801	SP-17	BP	GO:0045580	regulation of T cell differentiation	4/60	139/17913	0.00120914	0.0455375	0.035134	ADAM8/HLA-G/IRF4/JAK3	4
GO:0034719	SP-14	CC	GO:0034719	SMN-Sm protein complex	4/542	17/18678	0.00123507	0.0147907	0.0128422	GEMIN6/SNRPD2/SNRPF/SNRPG	4
GO:0043024	SP-14	MF	GO:0043024	ribosomal small subunit binding	4/531	12/16969	0.00038413	0.0288098	0.0275967	DDX3X/ERAL1/LARP1/MTIF3	4
GO:0033617	SP-14	BP	GO:0033617	mitochondrial respiratory chain complex IV assembly	4/520	15/17913	0.000742555	0.0356712	0.0343019	COX14/COX16/COA4/SURF1	4
GO:0035098	SP-4	CC	GO:0035098	ESC/E(Z) complex	4/407	16/18678	0.000328425	0.022849	0.0197055	EED/HDAC2/RBBP7/SIRT1	4
GO:0001991	SP-21	BP	GO:0001991	regulation of systemic arterial blood pressure by circulatory renin-angiotensin	4/35	19/17913	4.6349e-08	5.8168e-05	3.84941e-05	CPA3/CTSG/ENPEP/F2R	4
GO:0003081	SP-21	BP	GO:0003081	regulation of systemic arterial blood pressure by renin-angiotensin	4/35	27/17913	2.07549e-07	0.000130237	8.61873e-05	CPA3/CTSG/ENPEP/F2R	4
GO:0001990	SP-21	BP	GO:0001990	regulation of systemic arterial blood pressure by hormone	4/35	37/17913	7.70312e-07	0.000310673	0.000205595	CPA3/CTSG/ENPEP/F2R	4
GO:0003044	SP-21	BP	GO:0003044	regulation of systemic arterial blood pressure mediated by a chemical signal	4/35	43/17913	1.42747e-06	0.000310673	0.000205595	CPA3/CTSG/ENPEP/F2R	4
GO:0050886	SP-21	BP	GO:0050886	endocrine process	4/35	80/17913	1.73803e-05	0.00271685	0.00179794	CPA3/CTSG/ENPEP/F2R	4
GO:0003073	SP-21	BP	GO:0003073	regulation of systemic arterial blood pressure	4/35	83/17913	2.01102e-05	0.00271685	0.00179794	CPA3/CTSG/ENPEP/F2R	4
GO:0001909	SP-21	BP	GO:0001909	leukocyte mediated cytotoxicity	4/35	97/17913	3.71902e-05	0.00388947	0.00257395	CD160/CTSG/KIR2DL4/KLRK1	4
GO:0001906	SP-21	BP	GO:0001906	cell killing	4/35	156/17913	0.000234829	0.0154724	0.0102392	CD160/CTSG/KIR2DL4/KLRK1	4
GO:0007188	SP-21	BP	GO:0007188	adenylate cyclase-modulating G protein-coupled receptor signaling pathway	4/35	162/17913	0.00027123	0.0154724	0.0102392	ADCYAP1/ADRA2A/CXCL11/PTGDR2	4
GO:0006937	SP-21	BP	GO:0006937	regulation of muscle contraction	4/35	164/17913	0.000284217	0.0155084	0.010263	ADRA2A/F2R/KIT/SLC8A3	4
GO:0008217	SP-21	BP	GO:0008217	regulation of blood pressure	4/35	169/17913	0.000318637	0.0166621	0.0110265	CPA3/CTSG/ENPEP/F2R	4
GO:0007187	SP-21	BP	GO:0007187	G protein-coupled receptor signaling pathway, coupled to cyclic nucleotide second messenger	4/35	178/17913	0.000387986	0.0187278	0.0123935	ADCYAP1/ADRA2A/CXCL11/PTGDR2	4
GO:0002699	SP-21	BP	GO:0002699	positive regulation of immune effector process	4/35	198/17913	0.000579813	0.025988	0.0171982	CD160/KIR2DL4/KLRK1/MYB	4
GO:0043406	SP-21	BP	GO:0043406	positive regulation of MAP kinase activity	4/35	250/17913	0.00138025	0.0408799	0.0270532	ADRA2A/DKK1/F2R/KIT	4
GO:0090257	SP-21	BP	GO:0090257	regulation of muscle system process	4/35	251/17913	0.00140067	0.0408799	0.0270532	ADRA2A/F2R/KIT/SLC8A3	4
GO:0046883	SP-21	BP	GO:0046883	regulation of hormone secretion	4/35	254/17913	0.00146318	0.0413997	0.0273972	ADCYAP1/ADRA2A/LIF/MYB	4
GO:0007204	SP-21	BP	GO:0007204	positive regulation of cytosolic calcium ion concentration	4/35	255/17913	0.00148445	0.0413997	0.0273972	ADCYAP1/CXCL11/F2R/SLC8A3	4
GO:0042063	SP-21	BP	GO:0042063	gliogenesis	4/35	285/17913	0.00222785	0.0447975	0.0296458	ADCYAP1/LIF/MYB/SLC8A3	4
GO:0051480	SP-21	BP	GO:0051480	regulation of cytosolic calcium ion concentration	4/35	289/17913	0.00234331	0.0452867	0.0299695	ADCYAP1/CXCL11/F2R/SLC8A3	4
GO:1903522	SP-21	BP	GO:1903522	regulation of blood circulation	4/35	292/17913	0.00243257	0.0457944	0.0303056	ADRA2A/CACNA2D3/F2R/SLC8A3	4
GO:0046879	SP-21	BP	GO:0046879	hormone secretion	4/35	301/17913	0.00271442	0.0462031	0.030576	ADCYAP1/ADRA2A/LIF/MYB	4
GO:0050863	SP-21	BP	GO:0050863	regulation of T cell activation	4/35	307/17913	0.00291434	0.0475	0.0314342	CD160/KLRK1/MYB/ZNF683	4
GO:0009914	SP-21	BP	GO:0009914	hormone transport	4/35	311/17913	0.00305311	0.0478957	0.0316961	ADCYAP1/ADRA2A/LIF/MYB	4
GO:0072012	SP-18	BP	GO:0072012	glomerulus vasculature development	4/198	24/17913	0.000129389	0.0180742	0.016269	CD34/GPR4/PECAM1/TEK	4
GO:0061437	SP-18	BP	GO:0061437	renal system vasculature development	4/198	26/17913	0.00017892	0.0202036	0.0181858	CD34/GPR4/PECAM1/TEK	4
GO:0061440	SP-18	BP	GO:0061440	kidney vasculature development	4/198	26/17913	0.00017892	0.0202036	0.0181858	CD34/GPR4/PECAM1/TEK	4
GO:0048333	SP-18	BP	GO:0048333	mesodermal cell differentiation	4/198	35/17913	0.000579813	0.0419695	0.0377778	ITGB4/SMAD1/SOX17/TAL1	4
GO:0044420	SP-22	CC	GO:0044420	extracellular matrix component	4/191	47/18678	0.00134054	0.0463096	0.0397672	COL2A1/COL3A1/COL5A2/FBLN1	4
GO:0035254	SP-12	MF	GO:0035254	glutamate receptor binding	4/154	38/16969	0.000378729	0.0361055	0.0341521	DLG4/PRNP/PTEN/RAB4A	4
GO:0016328	SP-23	CC	GO:0016328	lateral plasma membrane	4/137	58/18678	0.000864701	0.0164293	0.0152635	CEACAM1/NSG1/FZD3/VANGL2	4
GO:0060122	SP-23	BP	GO:0060122	inner ear receptor cell stereocilium organization	4/136	27/17913	4.87122e-05	0.0157584	0.0147846	RIPOR2/CDH23/TRIP11/VANGL2	4
GO:0060119	SP-23	BP	GO:0060119	inner ear receptor cell development	4/136	39/17913	0.000212747	0.0414671	0.0389045	RIPOR2/CDH23/TRIP11/VANGL2	4
GO:0050832	SP-23	BP	GO:0050832	defense response to fungus	4/136	40/17913	0.000235001	0.0414671	0.0389045	GNLY/LTF/S100A8/S100A9	4
GO:0033293	SP-23	MF	GO:0033293	monocarboxylic acid binding	4/130	59/16969	0.00108058	0.0434779	0.0413213	FABP3/S100A8/S100A9/SERPINA5	4
GO:0035861	SP-20	CC	GO:0035861	site of double-strand break	4/102	51/18678	0.000172001	0.0380121	0.0360296	ACTR3/SLF1/ARPC5/TP53BP1	4
GO:0090734	SP-20	CC	GO:0090734	site of DNA damage	4/102	65/18678	0.000439526	0.0485676	0.0460346	ACTR3/SLF1/ARPC5/TP53BP1	4
GO:0016877	SP-20	MF	GO:0016877	ligase activity, forming carbon-sulfur bonds	4/100	40/16969	8.81658e-05	0.0145624	0.0134035	ACSL1/ACSL4/SAE1/UBA6	4
GO:1904813	SP-7	CC	GO:1904813	ficolin-1-rich granule lumen	39/3032	124/18678	1.89899e-05	0.000482485	0.000414595	ALOX5/AMPD3/ATG7/BIN2/CANT1/CFD/COTL1/CSTB/CTSB/CTSD/CTSH/CTSS/CTSZ/FTH1/GLB1/GMFG/GNS/GSTP1/GUSB/HK3/HSPA1B/HSPA6/IMPDH1/MIF/MMP9/MNDA/OSTF1/PDAP1/PGM1/PKM/PLEKHO2/PRDX4/PRG2/PSMC2/PYGL/QPCT/SERPINA1/TNFAIP6/VCP	39
GO:0031901	SP-7	CC	GO:0031901	early endosome membrane	39/3032	148/18678	0.0011235	0.0145419	0.0124957	ABCA7/ATP9A/BOK/LAMP5/CD8B/CMTM6/EHD1/EPHA4/EPHB1/EPS15/FGD2/GGA2/GPNMB/HPS6/HSD17B6/INPP5F/ITCH/LITAF/LRP6/MTMR4/NAPEPLD/PI4K2A/RAB11FIP5/RABGEF1/SNX20/SNX1/SNX19/SNX6/SNX8/SPHK1/STEAP4/TMEM163/MMGT1/VAC14/VAMP8/WDR81/RBSN/ZFYVE28/ZFYVE9	39
GO:0042035	SP-7	BP	GO:0042035	regulation of cytokine biosynthetic process	39/2967	110/17913	1.17877e-06	5.47322e-05	4.05048e-05	AKAP12/ASB1/AZU1/CARD9/CCR2/CD276/CD28/CD3E/CD4/CD80/CD86/CYBB/EBI3/GATA3/GHRL/GLMN/HMOX1/IGF2BP2/IGF2BP3/IL10/IL6/INHBA/INPP5D/LAG3/LILRB1/MAST2/NFKB1/NLRP12/NMI/PRKCQ/PTAFR/PTPRC/SYK/THBS1/TLR4/TLR6/TLR7/TLR8/TYROBP	39
GO:0071322	SP-7	BP	GO:0071322	cellular response to carbohydrate stimulus	39/2967	139/17913	0.000445482	0.00596148	0.00441181	AACS/ADCY8/ARRB1/CLEC7A/CMA1/COLEC12/CYBA/GAS6/GHRL/GPR27/HMGCR/ICAM1/KCNB1/LEP/MAPK13/NADK/NME1/NR1D1/POLG/PPARGC1A/PPP3CB/PRKCB/PRKCE/PTPRN2/RAB11FIP5/RAF1/SERPINF1/SIDT2/SLC2A5/SMARCB1/SRF/STXBP4/TIAM1/C2CD2L/TRPM4/UCP2/UNC13B/VSNL1/ZBTB20	39
GO:0045807	SP-7	BP	GO:0045807	positive regulation of endocytosis	39/2967	141/17913	0.000606251	0.00758308	0.00561189	ABCA7/AHI1/APOE/ARRB1/AZU1/STAP1/C2/CALR/CBL/CCL2/CCL21/CD14/CD300LF/CD36/CYBA/DAB2/DNM2/DOCK2/EEF2K/F2RL1/FCGR2B/GAS6/IL2RB/IL2RG/ITGA2/LYAR/NCKAP1L/NTF3/PPARG/PTPRC/PYCARD/SERPINE1/SGIP1/SLC11A1/SNCA/SPACA3/SYK/ANO6/VEGFA	39
GO:0046165	SP-7	BP	GO:0046165	alcohol biosynthetic process	39/2967	145/17913	0.00108828	0.0122386	0.00905724	ABCG1/ACAA2/ACAT2/AKR1B1/APOE/BMP6/CACNA1H/CYP27A1/CYP27B1/DHCR24/DHCR7/ELOVL6/FASN/GFI1/HMGCR/HMGCS1/IFNG/IP6K3/INSIG1/ITPKC/LEP/MVD/MVK/NFKB1/NFYB/NSDHL/P2RY6/ACER3/PLEK/PTAFR/SC5D/SEC14L2/SNCA/SPHK1/SPHK2/SQLE/SREBF1/SREBF2/TM7SF2	39
GO:0050806	SP-7	BP	GO:0050806	positive regulation of synaptic transmission	39/2967	145/17913	0.00108828	0.0122386	0.00905724	ABAT/ABL1/ADCY8/ADRB2/APOE/BAIAP2/CA2/CCL2/CCR2/CHRNA7/EPHA4/EPHB2/GLUL/GSK3B/INS/KMO/LAMA2/LGMN/MME/NCSTN/NF1/NFATC4/NLGN2/NLGN3/PINK1/PLK2/PRKCE/PTGS2/RAPSN/RETN/ROR2/SERPINE2/SLC1A3/SNCA/SQSTM1/STX3/TYROBP/UNC13B/VAMP2	39
GO:0050770	SP-7	BP	GO:0050770	regulation of axonogenesis	39/2967	148/17913	0.00164452	0.0165419	0.0122419	ABL1/APOE/ARHGDIA/BDNF/BRSK1/CDK5R1/CHN1/CXCL12/DNM2/EFNB3/EPHA4/EPHB2/EPHB3/FN1/GSK3B/KEL/SHTN1/L1CAM/LIMK1/MACF1/NRCAM/NTRK3/PAK1/PLXNA3/PTK2/PTPRS/RND2/RTN4/RYK/SEMA3A/SEMA4D/SPP1/SRF/TIAM1/TRAK1/TRAK2/TRPC5/TTL/VEGFA	39
GO:0034767	SP-7	BP	GO:0034767	positive regulation of ion transmembrane transport	39/2967	152/17913	0.00276049	0.0233574	0.0172858	ABL1/ACTN2/ADRB2/AGT/ANK3/CHCHD10/CALM1/CALM3/CAPN3/CCL2/CCR2/CTSS/CXCL10/DNM2/EPHB2/GLRX/GSTO1/IFNG/KCNE2/KCNE3/KCNJ2/KCNMB1/CEMIP/NLGN3/P2RX7/P2RY6/PINK1/PTAFR/RGN/SLC9A3R1/SNCA/STAC3/STIMATE/ANO6/TMSB4X/TREM2/TRPC1/TRPC6/WNK3	39
GO:0000819	SP-7	BP	GO:0000819	sister chromatid segregation	39/2967	157/17913	0.00502256	0.035878	0.0265516	AURKB/AURKC/AXIN2/BUB1/BUB1B/RMI2/CDC20/CDCA5/CDT1/CENPE/CENPF/DLGAP5/DUSP1/ESPL1/FEN1/H2AFY/HNRNPU/INO80/KIFC1/NCAPG/NCAPH/NDC80/NEK6/NUSAP1/PCID2/PHF13/PINX1/PLK1/TENT4A/PRC1/SGO1/SGO2/SMC1A/SPAG5/TACC3/TRIP13/TTK/WAPL/ZWINT	39
GO:0030662	SP-5	CC	GO:0030662	coated vesicle membrane	39/2692	169/18678	0.00166434	0.042718	0.0362715	AP1G1/AP1G2/AP1M1/AP1S1/AP2A2/AP2M1/AP3B1/APOB/ARCN1/AVP/BTC/TMEM199/DIPK2A/CD9/COPB1/COPE/COPZ2/EGFR/GAD1/HLA-A/HLA-B/HLA-DRB1/HLA-DRB4/HLA-DRB5/HLA-E/HLA-F/KIAA0319/LDLRAP1/NECAP2/RASSF9/PDCD6/SAR1B/SEC22B/SLC2A8/STX17/TBC1D5/TYRP1/VAMP4/USO1	39
GO:0010498	SP-1	BP	GO:0010498	proteasomal protein catabolic process	38/749	382/17913	7.24321e-07	0.00126882	0.00117951	ANAPC1/ATE1/ATXN3/AUP1/BIRC2/DDA1/CSNK1A1/CTNNB1/CUL4A/CUL4B/DET1/FAM122A/FBXL15/FBXL17/FBXO5/FOXRED2/HERPUD1/HFE/HM13/IL33/UFL1/MAPK9/MTM1/PSEN1/PSMA7/PSMB5/PSMD10/PSMD2/RCN3/RNF4/SIAH1/STT3B/TBL1XR1/TMEM67/TMF1/TMTC3/UBE2W/ZFAND2B	38
GO:0046718	SP-7	BP	GO:0046718	viral entry into host cell	38/2967	121/17913	3.94869e-05	0.000930828	0.000688863	ANPEP/CD209/CD4/CD74/CD80/CD81/CD86/CTSB/CXCR4/DPP4/EFNB3/EPS15/F11R/GAS6/HSPA1B/ICAM1/IFITM1/ITCH/ITGA2/ITGA5/ITGB5/ITGB7/LAMP1/LDLR/LGALS9/MRC1/NCAM1/NPC1/NECTIN1/NECTIN4/SCARB1/SLAMF1/SLC1A5/TFRC/TNFRSF4/TRIM11/TRIM25/VAMP8	38
GO:0019218	SP-7	BP	GO:0019218	regulation of steroid metabolic process	38/2967	124/17913	7.14985e-05	0.00138238	0.00102304	ABCG1/ADM/AGT/AGTR1/APOC1/APOE/ATP1A1/BMP6/LAMTOR1/CYP27B1/DHCR7/DKKL1/ELOVL6/FASN/GFI1/GNB3/HMGCR/HMGCS1/IFNG/IGFBP7/INSIG1/LDLR/LEP/MVD/MVK/NFKB1/NFYB/NR1D1/PPARGC1A/RORA/SC5D/SEC14L2/SERPINA12/SQLE/SREBF1/SREBF2/TM7SF2/TSPO	38
GO:0002576	SP-7	BP	GO:0002576	platelet degranulation	38/2967	128/17913	0.000150336	0.00242477	0.00179446	ABCC4/ACTN2/BRPF3/CALM1/CD109/CD36/CFD/CTSW/DMTN/FCER1G/FN1/GAS6/HGF/ITIH4/LAMP2/LEFTY2/LHFPL2/LYN/OLA1/PCYOX1L/PLEK/QSOX1/RARRES2/SERPINA1/SERPINA3/SERPINE1/SERPINF2/SPARC/SRGN/STXBP2/SYK/TGFB3/THBS1/TIMP1/TMSB4X/FERMT3/VEGFA/WDR1	38
GO:0061572	SP-7	BP	GO:0061572	actin filament bundle organization	38/2967	137/17913	0.00066686	0.00824029	0.00609826	ABL1/ADD2/AIF1/ARHGEF10/ARHGEF5/ARRB1/BAIAP2/RGCC/CORO1B/CORO2B/ELN/DMTN/EPS8/ITGB5/SHTN1/LCP1/LIMK1/MARCKS/MKKS/NEDD9/PAK1/PRKN/PAWR/PIK3R1/PLEK/PPM1E/PTGER4/ROCK2/SERPINF2/SFRP1/SMAD3/SPIRE2/SRF/TESK1/TGFB3/TPM1/EZR/WAS	38
GO:0106106	SP-7	BP	GO:0106106	cold-induced thermogenesis	38/2967	143/17913	0.00158911	0.0161843	0.0119773	ABHD6/ACOT11/ADRB2/ATF4/BSCL2/CCR2/CD36/CMKLR1/CPT2/CXCR4/DYNC1H1/ELOVL6/EPAS1/FABP4/FABP5/FOXC2/GHRL/FFAR4/LEP/LPIN1/MFN2/NR1D1/NR1H3/OGT/PER2/PLCL1/PLCL2/PPARGC1A/PPARGC1B/PRDM16/PRLR/RBPJ/SYK/TLE3/TLR4/UCP2/VEGFA/WNT10B	38
GO:0120161	SP-7	BP	GO:0120161	regulation of cold-induced thermogenesis	38/2967	143/17913	0.00158911	0.0161843	0.0119773	ABHD6/ACOT11/ADRB2/ATF4/BSCL2/CCR2/CD36/CMKLR1/CPT2/CXCR4/DYNC1H1/ELOVL6/EPAS1/FABP4/FABP5/FOXC2/GHRL/FFAR4/LEP/LPIN1/MFN2/NR1D1/NR1H3/OGT/PER2/PLCL1/PLCL2/PPARGC1A/PPARGC1B/PRDM16/PRLR/RBPJ/SYK/TLE3/TLR4/UCP2/VEGFA/WNT10B	38
GO:0007051	SP-7	BP	GO:0007051	spindle organization	38/2967	147/17913	0.00269819	0.0232347	0.0171949	AAAS/ARHGEF10/ASPM/AURKA/AURKB/AURKC/BORA/CDC20/CENPE/CSNK1D/DYNC1H1/ESPL1/HNRNPU/HSPA1B/INO80/KIF11/KIFC1/MLH1/MYBL2/MYH9/NCOR1/NDC80/NEK6/PLK1/PLK2/PRC1/SMC1A/RCC1/SPAG5/SPC25/TACC2/TACC3/TPX2/TTK/SUN2/EZR/WDR62/WRAP73	38
GO:0030832	SP-7	BP	GO:0030832	regulation of actin filament length	38/2967	148/17913	0.00306219	0.02526	0.0186937	ACTN2/ADD2/CAPG/CCL21/CCL24/CFL1/CFL2/CIT/CORO1A/CORO1B/CXCL12/ELN/DMTN/EPS8/F2RL1/GRB2/HCK/HCLS1/ICAM1/IQGAP2/JMY/LMOD1/MKKS/NCKAP1L/NEB/PLEK/PREX1/PRKCE/PYCARD/CARMIL2/SCIN/SH3BP1/SPIRE2/TMOD3/TMOD4/TMSB4X/WAS/WDR1	38
GO:1990138	SP-7	BP	GO:1990138	neuron projection extension	38/2967	148/17913	0.00306219	0.02526	0.0186937	ABL1/APOE/AURKA/BCL11A/CDK5R1/CPNE1/CPNE5/CPNE9/CXCL12/CXCR4/DNM2/FN1/GSK3B/SHTN1/L1CAM/LHX2/LIMK1/MACF1/NLGN3/NRCAM/NRP2/NTRK3/PAK1/PRKN/PLXNA3/PPP3CB/PTPRS/RNF157/RTN4/RYK/SEMA3A/SLIT1/SPG11/SRF/TIAM1/TRPC5/TTL/VEGFA	38
GO:0051092	SP-7	BP	GO:0051092	positive regulation of NF-kappaB transcription factor activity	38/2967	149/17913	0.0034675	0.0273517	0.0202418	AGT/ALK/ARHGEF2/BTK/DDRGK1/CAPN3/CD36/CD40LG/CIB1/HSPA1B/ICAM1/INS/IRAK1/IRAK2/ITGB2/LGALS9/TAB3/NFKB1/NLRC4/NLRP3/NOD2/PRKCB/PRKCQ/PRKD1/PRKD2/PSMA6/PYCARD/RIPK3/ROR1/RPS6KA4/SPHK1/TLR4/TLR6/TNFRSF11A/TRADD/TRIM14/TRIM25/TRIM32	38
GO:0090316	SP-7	BP	GO:0090316	positive regulation of intracellular protein transport	38/2967	150/17913	0.0039178	0.0300152	0.0222129	ANK3/ANP32B/BCAP31/CD81/CDK5R1/CEP290/CIB1/ECT2/EDEM2/GAS6/GLI3/GSK3A/GSK3B/HCLS1/HPS4/IFNG/ITGAM/ITGB2/KCNB1/CEMIP/LEP/MDM2/KIF20B/OAZ1/PAK1/PCM1/PIK3R1/PINK1/PTGS2/RAC2/SFN/SMAD3/SREBF2/TMEM30B/TOMM7/UBR5/VAMP2/YWHAE	38
GO:00516561	SP-1	BP	GO:0051656	establishment of organelle localization	37/749	448/17913	6.67996e-05	0.0180371	0.0167675	AP3M1/ASIP/BBS4/BECN1/CASK/CEP120/CHMP4A/CHRNA5/CLASP2/CNIH1/BLOC1S4/COL7A1/CTNNB1/FAM91A1/HIF1A/KIF5B/LMAN1/MYO19/P2RY1/BLOC1S6/PSEN1/RAB11A/RAN/SEC23A/SEC23IP/SEC24B/SEH1L/SNAP23/SNAP29/SPRY2/TFG/TMED10/TMED2/TRAPPC1/TRAPPC6A/VPS4B/YWHAZ	37
GO:1903557	SP-7	BP	GO:1903557	positive regulation of tumor necrosis factor superfamily cytokine production	37/2967	81/17913	8.16231e-10	9.80917e-08	7.25931e-08	AKAP12/ARFGEF2/ARHGEF2/AZU1/CARD9/CCR2/CD14/CD2/CD36/CD86/SASH3/CYBA/CYBB/FCER1G/FRMD8/HAVCR2/IFNG/IL23A/LEP/LGALS9/LILRA2/LILRA5/LPL/LY96/MIF/MMP8/NFATC4/NOD2/PIK3R1/PTAFR/PTPRC/PYCARD/SPON2/THBS1/TLR4/TYROBP/ZBTB20	37
GO:0007229	SP-7	BP	GO:0007229	integrin-mediated signaling pathway	37/2967	94/17913	1.06274e-07	7.23727e-06	5.35597e-06	ABL1/ADAMTS1/BCAR1/COL16A1/CTNNA1/DOCK1/EMP2/DMTN/FCER1G/FGR/HCK/ITGA1/ITGA10/ITGA2/ITGA3/ITGA5/ITGA7/ITGAD/ITGAL/ITGAM/ITGB2/ITGB5/ITGB7/LIMS2/MYH9/NEDD9/PLEK/FERMT2/PRKD1/PTK2/SYK/TIMP1/TYROBP/FERMT3/VAV1/VAV3/ZNF304	37
GO:0071887	SP-7	BP	GO:0071887	leukocyte apoptotic process	37/2967	103/17913	1.5271e-06	6.83184e-05	5.05593e-05	AURKB/BIRC7/BTK/CASP3/CCL21/CCL5/CD27/CD74/CTSL/CXCL12/DNAJA3/DOCK8/FASLG/FCER1G/FNIP1/GAS6/GLI3/HCLS1/IL10/IL2RA/IL6/IDO1/IRF7/LGALS3/LGALS9/LILRB1/LYN/MIF/NOD2/P2RX7/PDCD1/PRKCQ/RIPK3/SLC46A2/SLC7A11/TNFRSF21/TSC22D3	37
GO:0032612	SP-7	BP	GO:0032612	interleukin-1 production	37/2967	108/17913	5.52925e-06	0.000211805	0.000156747	ABCA1/ACP5/AZU1/CASP1/CD33/CD36/CMA1/F2RL1/GAS6/GBP5/GHRL/GSTP1/HAVCR2/IFI16/IL10/IL1R2/LGALS9/LILRA2/LILRA5/LPL/NLRC4/NLRP12/NLRP2/NLRP3/NOD2/P2RX7/PYCARD/SIRPA/SMAD3/SPHK1/TLR4/TLR6/TLR8/TNFAIP3/TREM2/TRIM16/TYROBP	37
GO:0046330	SP-7	BP	GO:0046330	positive regulation of JNK cascade	37/2967	124/17913	0.000162778	0.00260487	0.00192774	ARHGEF5/AXIN1/BIRC7/CARD9/CCL21/CD27/CD40LG/DAB2IP/DVL2/EDN1/EPHA4/F2RL1/FCGR2B/FGD2/GADD45A/GADD45B/MAP4K1/MAPK8IP1/MFHAS1/MMP8/NOD2/NRK/PAK1/PTPN1/PYCARD/RASSF2/ROR2/SEMA3A/SERPINF2/SH3RF2/SLAMF1/SYK/TIAM1/TLR4/TLR6/TNFRSF11A/TRPV4	37
GO:0002822	SP-7	BP	GO:0002822	regulation of adaptive immune response based on somatic recombination of immune receptors built from immunoglobulin superfamily domains	37/2967	135/17913	0.00099197	0.0114497	0.00847339	BTK/CCR2/CD28/CD4/CD80/CD81/SASH3/FCER1G/FCGR2B/GATA3/HAVCR2/IL10/IL12RB1/IL23A/IL27RA/IL6/LILRB1/MLH1/NLRP3/P2RX7/PPP3CB/PRKCQ/PTPN6/PTPRC/RC3H2/RIPK3/SLC11A1/SMAD7/TBX21/TFRC/TNFAIP3/TNFRSF1B/TNFSF13/TNFSF13B/TRPM4/WAS/NSD2	37
GO:0051017	SP-7	BP	GO:0051017	actin filament bundle assembly	37/2967	136/17913	0.00114904	0.0126891	0.00939064	ABL1/ADD2/AIF1/ARHGEF10/ARHGEF5/ARRB1/BAIAP2/RGCC/CORO1B/CORO2B/ELN/DMTN/EPS8/ITGB5/LCP1/LIMK1/MARCKS/MKKS/NEDD9/PAK1/PRKN/PAWR/PIK3R1/PLEK/PPM1E/PTGER4/ROCK2/SERPINF2/SFRP1/SMAD3/SPIRE2/SRF/TESK1/TGFB3/TPM1/EZR/WAS	37
GO:0071901	SP-7	BP	GO:0071901	negative regulation of protein serine/threonine kinase activity	37/2967	136/17913	0.00114904	0.0126891	0.00939064	ABL1/APOE/BMP7/CASP3/CD300A/CDKN1C/CEBPA/CIB1/DAB2IP/DUSP1/DUSP6/DUSP8/DUSP9/GSTP1/H2AFY/HHEX/HIPK3/HMGCR/INCA1/LAX1/LRP6/LYN/MAPK8IP1/NF1/PLK1/PTPN1/PTPN22/PTPN6/PYCARD/RGS3/SFN/SFRP1/SFRP2/SPRED2/STK38/TESK1/TNFAIP3	37
GO:0002700	SP-7	BP	GO:0002700	regulation of production of molecular mediator of immune response	37/2967	138/17913	0.00152956	0.0157557	0.0116601	BTK/CCR2/CD22/CD28/CD36/CD40LG/CD74/CD81/CD96/SASH3/F2RL1/FCER1G/FCGR2B/FCRL3/GATA3/HMOX1/IL10/IL27RA/IL6/KLK5/LILRB1/MIF/MLH1/NLRP3/NOD2/PTPRC/SMAD7/SPON2/TBX21/TFRC/TGFB3/TLR4/TNFRSF1B/TNFRSF4/TNFSF13/TRPM4/NSD2	37
GO:00072591	SP-7	BP	GO:0007259	JAK-STAT cascade	37/2967	140/17913	0.00201531	0.0193602	0.0143276	AGT/AKR1B1/CCL2/CCL5/CCR2/CD300A/CRLF1/CSF1R/CSF2/CYP1B1/DOT1L/FLT3/HCLS1/HES1/IFNAR1/IFNG/IL10/IL10RA/IL10RB/IL23A/IL26/IL6/INPP5F/LEP/LYN/NMI/PARP14/PRLR/PTPN1/PTPN2/PTPRC/SOCS1/STAT1/STAT4/STAT5A/VHL/GGNBP2	37
GO:0043271	SP-7	BP	GO:0043271	negative regulation of ion transport	37/2967	144/17913	0.00339739	0.0270515	0.0200196	ABAT/ACTN2/ANK3/ARL6IP5/ATF4/CALM1/CALM3/CD33/CLIC2/CRBN/EPHB2/GPR35/GSTO1/ICAM1/ISCU/KCNE2/KCNE3/KEL/LEP/LILRB1/MAOB/MMP9/NPY5R/OSR1/PACSIN3/PPIF/PRKCE/PTGS2/REM1/SERPINE2/SLC30A1/SLC9A3R1/SNCA/THADA/THBS1/YWHAE/YWHAQ	37
GO:0045834	SP-7	BP	GO:0045834	positive regulation of lipid metabolic process	37/2967	144/17913	0.00339739	0.0270515	0.0200196	ABCG1/ABHD6/ADM/AGT/AGTR1/APOC1/APOC2/APOE/BMP6/C1QTNF2/CCL21/CD81/EEF1A2/FGR/FLT3/IFNG/INS/LDLR/LYN/NOD2/NR1D1/NR1H3/PIK3R4/PPARG/PPARGC1A/PRKCE/PRKD1/PTGS2/PTK2/RDH10/RGN/SCARB1/SLC27A1/SPHK2/SREBF1/VAV3/ZBTB20	37
GO:0008064	SP-7	BP	GO:0008064	regulation of actin polymerization or depolymerization	37/2967	147/17913	0.00490528	0.0352043	0.0260531	ACTN2/ADD2/CAPG/CCL21/CCL24/CFL1/CFL2/CIT/CORO1A/CORO1B/CXCL12/ELN/DMTN/EPS8/F2RL1/GRB2/HCK/HCLS1/ICAM1/IQGAP2/JMY/LMOD1/MKKS/NCKAP1L/PLEK/PREX1/PRKCE/PYCARD/CARMIL2/SCIN/SH3BP1/SPIRE2/TMOD3/TMOD4/TMSB4X/WAS/WDR1	37
GO:00976961	SP-7	BP	GO:0097696	STAT cascade	37/2967	150/17913	0.00694406	0.0439671	0.032538	AGT/AKR1B1/CCL2/CCL5/CCR2/CD300A/CRLF1/CSF1R/CSF2/CYP1B1/DOT1L/FLT3/HCLS1/HES1/IFNAR1/IFNG/IL10/IL10RA/IL10RB/IL23A/IL26/IL6/INPP5F/LEP/LYN/NMI/PARP14/PRLR/PTPN1/PTPN2/PTPRC/SOCS1/STAT1/STAT4/STAT5A/VHL/GGNBP2	37
GO:0005759	SP-14	CC	GO:0005759	mitochondrial matrix	36/542	448/18678	3.85678e-08	9.4684e-07	8.22104e-07	ABHD10/BLOC1S1/BTD/UQCC2/CHPF/CLPP/ERAL1/ETFB/MPV17L2/MRPL58/MRPL12/MRPL14/MRPL2/MRPL23/MRPL24/MRPL28/MRPL36/MRPL4/MRPL43/MRPL46/MRPL53/MRPL55/MRPS11/MRPS12/MRPS15/MRPS18C/MRPS21/MRPS24/MRPS33/NDUFB8/NDUFS3/NUBPL/PARK7/PDP1/PRDX5/SSBP1	36
GO:0072594	SP-14	BP	GO:0072594	establishment of protein localization to organelle	36/520	452/17913	4.76844e-08	5.76366e-06	5.5424e-06	ACOT8/ATP5IF1/BAD/BMP4/HIKESHI/CCT2/DDIT3/FIS1/GCKR/HAX1/IDE/IPO13/NDUFA13/NABP2/PDCD5/PTTG1IP/RAB7A/RBM22/RPAIN/RPL11/RPL23A/RPL26/RPL36/RPS14/RPS15/RPS19/RPS20/RPS21/RPS7/RPS9/SEC61G/TIMM13/TIMM17B/TIMM23/UBL5/VPS28	36
GO:0043202	SP-7	CC	GO:0043202	lysosomal lumen	36/3032	94/18678	2.11324e-07	1.03457e-05	8.88999e-06	ACP2/ATP13A2/CD74/CSPG4/CTSB/CTSD/CTSK/CTSL/CTSS/FASLG/FMOD/FUCA1/GAA/GALC/GALNS/GLA/GLB1/GM2A/GNS/GPC4/GUSB/HEXB/HPSE/IDS/IFI30/LAMP2/LGMN/LIPA/LUM/MAN2B1/MANBA/NPC2/RNASET2/SDC1/TPP1/TXNDC5	36
GO:0042102	SP-7	BP	GO:0042102	positive regulation of T cell proliferation	36/2967	90/17913	9.72433e-08	6.93483e-06	5.13214e-06	AIF1/CCDC88B/CCL5/CCR2/CD1D/CD209/CD276/CD28/CD3E/CD4/CD40LG/CD6/CD70/CD81/CLECL1/CORO1A/SASH3/DNAJA3/EBI3/HAVCR2/HES1/HLA-DMB/HLA-DPA1/ICOSLG/IL12RB1/IL23A/IL2RA/IL6/LEP/LGALS9/NCKAP1L/PRKCQ/PTPRC/PYCARD/TFRC/TNFSF13B	36
GO:0097530	SP-7	BP	GO:0097530	granulocyte migration	36/2967	100/17913	1.98454e-06	8.56566e-05	6.33905e-05	JAML/C3AR1/C5AR1/CCL13/CCL21/CCL24/CCL5/CCL7/CD300A/CD74/CKLF/CMKLR1/CSF1/CSF3R/CXCL3/CXCL6/EDN1/ADGRE2/IL23A/ITGA1/ITGB2/LGALS3/MPP1/NCKAP1L/PIK3CG/PREX1/PTGER4/RAC2/RARRES2/SLAMF8/SYK/THBS1/TRPV4/VAV1/VAV3/WDR1	36
GO:0035023	SP-7	BP	GO:0035023	regulation of Rho protein signal transduction	36/2967	124/17913	0.000357343	0.00492169	0.00364232	ABCA1/ABL1/KANK2/APOE/ARHGDIA/ARHGDIB/ARHGEF10/ARHGEF12/ARHGEF16/ARHGEF18/ARHGEF2/ARHGEF4/ARHGEF5/ARHGEF6/ARHGEF7/ARHGEF9/ARRB1/ARHGEF39/ECT2/EPS8L1/F2RL1/FARP1/FGD2/FGD3/FGD4/ARHGEF25/ITGA3/KALRN/OPHN1/PLEKHG4/PREX1/RAF1/SOS1/TIAM1/VAV1/VAV3	36
GO:0006865	SP-7	BP	GO:0006865	amino acid transport	36/2967	134/17913	0.00169062	0.0169035	0.0125095	ABAT/AGT/ARL6IP5/GLS/KMO/LEP/LRRC8C/LRRC8D/LRRC8E/NF1/NFKBIE/NPY5R/OCA2/OSR1/P2RX7/PER2/PPFIA2/SFXN2/SLC11A1/SLC16A10/SLC1A3/SLC1A5/SLC25A12/SLC36A1/SLC38A5/SLC43A2/SLC6A12/SLC6A6/SLC6A8/SLC7A11/SLC7A6/SLC7A7/SLC7A8/SNCA/UNC13B/VAMP2	36
GO:0051384	SP-7	BP	GO:0051384	response to glucocorticoid	36/2967	139/17913	0.00331873	0.0267286	0.0197806	ADM/AIF1/ALDH3A1/BCHE/BMP6/CALM3/CASP3/CBX3/DUSP1/EDN1/EIF4EBP1/FLT3/FOSL1/GJB2/GLB1/GSTP1/HNRNPU/ICAM1/IGFBP7/IL10/IL1RN/IL6/MAOB/NPAS4/NTRK3/PCNA/PPARGC1B/PTAFR/PTGS2/SDC1/SERPINF1/SPARC/SRD5A1/TRIM63/TYMS/UCN	36
GO:0010212	SP-7	BP	GO:0010212	response to ionizing radiation	36/2967	144/17913	0.00613253	0.0410332	0.0303667	BLM/TIGAR/CASP3/CBL/ABRAXAS1/CCL7/CRYAB/CXCL10/CYBA/DCUN1D3/DNM2/ECT2/FANCD2/GADD45A/GATA3/GPX1/GRB2/HAMP/ICAM1/IFI16/INO80/AEN/KRT14/LZIC/MDM2/MYC/NABP1/POLG/PTPRC/RAD51/RAD51AP1/RAD54L/RRM1/SFRP1/SFRP2/TOPBP1	36
GO:0043467	SP-7	BP	GO:0043467	regulation of generation of precursor metabolites and energy	36/2967	144/17913	0.00613253	0.0410332	0.0303667	AAAS/TIGAR/RUBCNL/C1QTNF2/CHCHD10/FBP1/GSK3A/GSK3B/INS/ISCU/NCOR1/NUP210/NUP37/NUP43/NUPR1/OGT/P2RX7/PASK/PINK1/PPARGC1A/PPIF/PPP1CB/PPP1R3D/PPP1R3F/PRDM16/PRKAG1/CAVIN3/SHMT2/SLC25A12/SLC25A23/SNCA/SPHK2/NDC1/TRPV4/VCP/ZBTB20	36
GO:0002262	SP-7	BP	GO:0002262	myeloid cell homeostasis	36/2967	145/17913	0.00688688	0.0436953	0.0323369	AMPD3/FAM210B/CASP3/CCR2/CDK6/EPAS1/DMTN/FCER1G/GATA3/HCLS1/HMOX1/HOXB6/HSPA1B/IKZF1/IL6/INHBA/INPP5D/LYAR/LYN/MAFB/MFHAS1/NCKAP1L/NCSTN/PRDX1/PTPN2/PTBP3/SLC11A2/SLC25A38/SLC7A11/SPI1/SRF/STAT1/TMOD3/TRIM58/VEGFA/ZNF16	36
GO:0052689	SP-7	MF	GO:0052689	carboxylic ester hydrolase activity	36/2955	120/16969	0.000476099	0.0222751	0.0197727	NCEH1/AADACL4/ABHD12/ABHD2/ABHD6/ACOT11/ACOT4/AOAH/ABHD16A/BCHE/APMAP/CA2/CEL/CHKA/ENPP2/ESD/LARS2/LIPA/LIPH/LPL/PLA2G15/MGLL/GDE1/PAFAH1B3/PGLS/PLA1A/PLA2G5/PLA2G7/PNLIPRP2/PNPLA6/PON2/PPME1/PRDX6/RGN/TMEM8A/DPH7	36
GO:0005088	SP-7	MF	GO:0005088	Ras guanyl-nucleotide exchange factor activity	36/2955	125/16969	0.0010925	0.0337652	0.029972	ARHGEF10/ARHGEF12/ARHGEF16/ARHGEF18/ARHGEF2/ARHGEF4/ARHGEF5/ARHGEF6/ARHGEF7/ARHGEF9/ARHGEF39/DENND1C/DENND2D/DOCK1/DOCK2/ECT2/EPS8L1/FARP1/FGD2/FGD3/FGD4/ARHGEF25/KALRN/MADD/PLEKHG4/PREX1/RABGEF1/RASGRP3/RIN3/SBF2/SERGEF/RCC1/SOS1/TIAM1/VAV1/VAV3	36
GO:0005840	SP-14	CC	GO:0005840	ribosome	35/542	252/18678	1.39935e-14	1.37416e-12	1.19313e-12	DDX3X/MPV17L2/MRPL58/LARP1/MRPL12/MRPL14/MRPL2/MRPL23/MRPL24/MRPL28/MRPL36/MRPL4/MRPL43/MRPL46/MRPL53/MRPL55/MRPS11/MRPS12/MRPS15/MRPS18C/MRPS21/MRPS24/MRPS33/RPL11/RPL23A/RPL26/RPL36/RPL39L/RPS14/RPS15/RPS19/RPS20/RPS21/RPS7/RPS9	35
GO:0009167	SP-14	BP	GO:0009167	purine ribonucleoside monophosphate metabolic process	35/520	317/17913	1.24225e-11	4.23157e-09	4.06913e-09	APRT/ATP5MC1/ATP5PD/ATP5ME/ATP5MF/ATP5IF1/BAD/UQCC2/COX5B/COX6A1/COX6C/DNM1L/FIGNL1/GCKR/GMPR2/EIF6/NDUFA1/NDUFA11/NDUFA12/NDUFA13/NDUFA2/NDUFA8/NDUFB2/NDUFB6/NDUFB7/NDUFB8/NDUFS3/NDUFS5/PARK7/SEC13/STOML2/SURF1/UQCR10/UQCRB/UQCRQ	35
GO:0009126	SP-14	BP	GO:0009126	purine nucleoside monophosphate metabolic process	35/520	318/17913	1.35878e-11	4.2428e-09	4.07992e-09	APRT/ATP5MC1/ATP5PD/ATP5ME/ATP5MF/ATP5IF1/BAD/UQCC2/COX5B/COX6A1/COX6C/DNM1L/FIGNL1/GCKR/GMPR2/EIF6/NDUFA1/NDUFA11/NDUFA12/NDUFA13/NDUFA2/NDUFA8/NDUFB2/NDUFB6/NDUFB7/NDUFB8/NDUFS3/NDUFS5/PARK7/SEC13/STOML2/SURF1/UQCR10/UQCRB/UQCRQ	35
GO:0009161	SP-14	BP	GO:0009161	ribonucleoside monophosphate metabolic process	35/520	331/17913	4.21131e-11	9.86236e-09	9.48376e-09	APRT/ATP5MC1/ATP5PD/ATP5ME/ATP5MF/ATP5IF1/BAD/UQCC2/COX5B/COX6A1/COX6C/DNM1L/FIGNL1/GCKR/GMPR2/EIF6/NDUFA1/NDUFA11/NDUFA12/NDUFA13/NDUFA2/NDUFA8/NDUFB2/NDUFB6/NDUFB7/NDUFB8/NDUFS3/NDUFS5/PARK7/SEC13/STOML2/SURF1/UQCR10/UQCRB/UQCRQ	35
GO:0009123	SP-14	BP	GO:0009123	nucleoside monophosphate metabolic process	35/520	349/17913	1.82736e-10	3.60375e-08	3.4654e-08	APRT/ATP5MC1/ATP5PD/ATP5ME/ATP5MF/ATP5IF1/BAD/UQCC2/COX5B/COX6A1/COX6C/DNM1L/FIGNL1/GCKR/GMPR2/EIF6/NDUFA1/NDUFA11/NDUFA12/NDUFA13/NDUFA2/NDUFA8/NDUFB2/NDUFB6/NDUFB7/NDUFB8/NDUFS3/NDUFS5/PARK7/SEC13/STOML2/SURF1/UQCR10/UQCRB/UQCRQ	35
GO:0045335	SP-7	CC	GO:0045335	phagocytic vesicle	35/3032	128/18678	0.000974647	0.01311	0.0112653	ABCA1/ATP6V0B/ATP6V0D2/CALR/CD36/CORO1A/CYBA/CYBB/DNM2/FMNL1/HVCN1/ITGB5/LAMP1/LAMP2/MCOLN1/MPO/NCF2/NCF4/PIK3R4/RAB20/RAB22A/RAB9A/RAC2/RILP/SLC11A1/STXBP2/STXBP4/SYK/SYT11/TLR6/TLR7/UNC13B/UNC93B1/VAMP8/WAS	35
GO:0000776	SP-7	CC	GO:0000776	kinetochore	35/3032	131/18678	0.0015156	0.0182403	0.0156737	AURKB/BUB1/BUB1B/SKA3/CDT1/CENPA/CENPE/CENPF/CENPH/CENPK/CENPM/CENPN/DSN1/ERCC6L/HNRNPU/KAT8/NDC80/NDE1/NUP37/NUP43/PINX1/PLK1/CENPV/PSEN2/RANGAP1/RASSF2/SGO1/SGO2/SMC1A/SPAG5/SPC25/SS18L1/SUMO3/TTK/ZWINT	35
GO:0032760	SP-7	BP	GO:0032760	positive regulation of tumor necrosis factor production	35/2967	78/17913	4.17628e-09	4.06292e-07	3.00678e-07	AKAP12/ARFGEF2/ARHGEF2/AZU1/CARD9/CCR2/CD14/CD2/CD36/SASH3/CYBA/CYBB/FCER1G/FRMD8/HAVCR2/IL23A/LEP/LGALS9/LILRA2/LILRA5/LPL/LY96/MIF/MMP8/NFATC4/NOD2/PIK3R1/PTAFR/PTPRC/PYCARD/SPON2/THBS1/TLR4/TYROBP/ZBTB20	35
GO:0050764	SP-7	BP	GO:0050764	regulation of phagocytosis	35/2967	90/17913	3.29243e-07	1.86845e-05	1.38276e-05	ABCA7/ATG3/AZU1/STAP1/C2/CALR/CCL2/CD300A/CD300LF/CD36/CSK/CYBA/DNM2/DOCK2/F2RL1/FCGR2B/FGR/GAS6/HCK/IL2RB/IL2RG/ITGA2/LYAR/NCKAP1L/PPARG/PTPRC/PYCARD/SCARB1/SIRPA/SLC11A1/SPACA3/SPHK1/SYK/SYT11/ANO6	35
GO:0030183	SP-7	BP	GO:0030183	B cell differentiation	35/2967	113/17913	0.000106855	0.00187119	0.00138478	ABL1/BTK/CD27/CD40LG/CD79A/CMTM7/GPR183/FCGR2B/FCRL3/FLT3/FNIP1/FZD9/HHEX/HMGB3/IL10/IL7/INHBA/INPP5D/ITFG2/LYL1/MFNG/NCKAP1L/NFAM1/PCID2/PIK3R1/PLCL2/POU2F2/PTPN2/PTPN6/PTPRC/RBPJ/SFRP1/SLAMF8/SYK/DCAF1	35
GO:1902850	SP-7	BP	GO:1902850	microtubule cytoskeleton organization involved in mitosis	35/2967	116/17913	0.000190036	0.00294067	0.00217625	AAAS/ARHGEF10/ARHGEF2/AURKB/AURKC/BORA/SAPCD2/CDC20/CENPA/CENPE/DYNC1H1/ESPL1/HNRNPU/HSPA1B/KIF11/KIFC1/MCPH1/MYBL2/NDC80/NDE1/NSFL1C/NUSAP1/PLK1/PLK2/PRC1/SMC1A/RCC1/SPC25/TACC2/TACC3/TPX2/TTK/SUN2/WDR62/WRAP73	35
GO:1903409	SP-7	BP	GO:1903409	reactive oxygen species biosynthetic process	35/2967	122/17913	0.000546064	0.00701641	0.00519252	ACP5/AGT/AIF1/CD36/CYBA/CYBB/CYP1B1/DDAH1/DNM2/EDN1/GCHFR/GLA/ICAM1/IFNG/IL10/INS/ITGB2/MAOB/MMP8/MPO/NQO1/P2RX4/PTGIS/PTGS2/RGN/ROCK2/RORA/SIRPA/SMAD3/SNCA/SPHK2/TLR4/TLR6/TSPO/ZNF205	35
GO:0071326	SP-7	BP	GO:0071326	cellular response to monosaccharide stimulus	35/2967	131/17913	0.00215126	0.0200937	0.0148704	AACS/ADCY8/ARRB1/CMA1/CYBA/GAS6/GHRL/GPR27/HMGCR/ICAM1/KCNB1/LEP/NADK/NME1/NR1D1/POLG/PPARGC1A/PPP3CB/PRKCE/PTPRN2/RAB11FIP5/RAF1/SERPINF1/SIDT2/SLC2A5/SMARCB1/SRF/STXBP4/TIAM1/C2CD2L/TRPM4/UCP2/UNC13B/VSNL1/ZBTB20	35
GO:0055088	SP-7	BP	GO:0055088	lipid homeostasis	35/2967	132/17913	0.00247012	0.0217832	0.0161208	ABCA1/ABCB4/ABCG1/ACSM3/ANGPTL4/APOC2/APOC4/APOE/ASGR2/LAMTOR1/CEBPA/CETP/EHD1/FABP4/INS/INSIG1/LCAT/LDLR/LPL/MYLIP/NPC1/NPC2/NR1D1/NR1H3/PPARG/RBP1/RORA/RTN4/SCARB1/SLC25A27/SOAT1/SOAT2/SREBF2/THADA/ZBTB20	35
GO:1904064	SP-7	BP	GO:1904064	positive regulation of cation transmembrane transport	35/2967	140/17913	0.00681514	0.04342	0.0321331	ABL1/ACTN2/ADRB2/AGT/ANK3/CHCHD10/CALM1/CALM3/CAPN3/CCL2/CCR2/CTSS/CXCL10/DNM2/EPHB2/GLRX/GSTO1/IFNG/KCNE2/KCNE3/KCNJ2/KCNMB1/CEMIP/NLGN3/P2RY6/PINK1/RGN/SNCA/STAC3/STIMATE/ANO6/TMSB4X/TREM2/TRPC1/WNK3	35
GO:0031227	SP-5	CC	GO:0031227	intrinsic component of endoplasmic reticulum membrane	35/2692	131/18678	0.000162113	0.00864189	0.00733776	BNIP1/EMC9/EMC7/EMC10/CLN3/DGAT2/DNAJB12/DOLPP1/DPM2/EDEM1/ELOVL4/EXT1/ESYT3/TECR/HLA-A/HLA-B/HLA-DRB1/HLA-DRB4/HLA-DRB5/HLA-E/HLA-F/EMC1/PIGS/PIGT/PKD2/SEC61A1/SLC27A2/SLC27A5/SLC37A1/SPPL2B/TAP1/TAP2/TAPBP/SEC62/EMC6	35
GO:0044391	SP-14	CC	GO:0044391	ribosomal subunit	34/542	173/18678	5.97521e-19	7.33457e-17	6.36832e-17	DDX3X/MPV17L2/MRPL58/MRPL12/MRPL14/MRPL2/MRPL23/MRPL24/MRPL28/MRPL36/MRPL4/MRPL43/MRPL46/MRPL53/MRPL55/MRPS11/MRPS12/MRPS15/MRPS18C/MRPS21/MRPS24/MRPS33/RPL11/RPL23A/RPL26/RPL36/RPL39L/RPS14/RPS15/RPS19/RPS20/RPS21/RPS7/RPS9	34
GO:0009141	SP-14	BP	GO:0009141	nucleoside triphosphate metabolic process	34/520	337/17913	2.85402e-10	4.86092e-08	4.67431e-08	ATP5MC1/ATP5PD/ATP5ME/ATP5MF/ATP5IF1/BAD/UQCC2/COX5B/COX6A1/COX6C/DNM1L/ENTPD3/FIGNL1/GCKR/EIF6/NDUFA1/NDUFA11/NDUFA12/NDUFA13/NDUFA2/NDUFA8/NDUFB2/NDUFB6/NDUFB7/NDUFB8/NDUFS3/NDUFS5/PARK7/SEC13/STOML2/SURF1/UQCR10/UQCRB/UQCRQ	34
GO:0035578	SP-7	CC	GO:0035578	azurophil granule lumen	34/3032	91/18678	8.94409e-07	3.40869e-05	2.92906e-05	AZU1/CAP1/ADA2/CTSC/DSN1/DYNC1H1/FABP5/FTL/FUCA1/FUCA2/GALNS/GLA/GLB1/GM2A/GNS/GRN/GUSB/HEXB/ARHGAP45/IMPDH1/MAN2B1/MNDA/MPO/NPC2/PA2G4/PRDX6/PYCARD/RETN/RNASE2/RNASE3/RNASET2/SERPINA3/TXNDC5/VCP	34
GO:0032609	SP-7	BP	GO:0032609	interferon-gamma production	34/2967	105/17913	4.944e-05	0.00105215	0.000778645	ABL1/BTN3A2/CCR2/CD14/CD2/CD276/CD3E/CD96/SASH3/EBI3/EOMES/F2RL1/GAS6/GATA3/HAVCR2/HLA-DPA1/IL10/IL12RB1/IL23A/IL27RA/INHBA/IRF8/ITK/LGALS9/LILRB1/PTPN22/PYCARD/RIPK3/SIRPA/SLAMF6/SLC11A1/TLR4/TLR7/TLR8	34
GO:00027051	SP-7	BP	GO:0002705	positive regulation of leukocyte mediated immunity	34/2967	117/17913	0.000503709	0.00659665	0.00488187	ADORA2B/BTK/CD28/CD81/SASH3/F2RL1/FCER1G/FGR/GAB2/GATA3/IL12RB1/IL23A/IL6/ITGAM/ITGB2/LAG3/LAMP1/MLH1/NCR3/NLRP3/NOD2/P2RX7/PTAFR/PTPRC/SH2D1A/SH2D1B/SLAMF6/SPHK2/TBX21/TFRC/TNFSF13/VAMP8/VAV1/NSD2	34
GO:1903038	SP-7	BP	GO:1903038	negative regulation of leukocyte cell-cell adhesion	34/2967	121/17913	0.000972773	0.0112706	0.00834082	BTN2A2/ADTRP/CASP3/CCL21/CD300A/CD74/CXCL12/DLG5/DTX1/FCGR2B/GLI3/GLMN/GPNMB/HAVCR2/IL10/IL2RA/IDO1/ITCH/LAG3/LAX1/LGALS3/LGALS9/LILRB1/PAWR/PTPN2/PTPN22/PTPN6/RC3H2/RUNX3/SMAD7/SOCS1/TBX21/TNFRSF21/VSIG4	34
GO:0032479	SP-7	BP	GO:0032479	regulation of type I interferon production	34/2967	123/17913	0.00132637	0.013992	0.0103548	CREBBP/HAVCR2/HERC5/IFI16/IL10/IRAK1/IRF5/IRF7/ITCH/LILRB1/MMP12/NFKB1/NMI/POLR3C/POLR3H/PQBP1/PTPN22/PTPRS/PYCARD/RELB/RNF135/SIRPA/STAT1/SYK/TLR4/TLR7/TLR8/TNFAIP3/TRAF3/TRIM25/TRIM32/UBE2L6/ZBP1/ZBTB20	34
GO:0032606	SP-7	BP	GO:0032606	type I interferon production	34/2967	125/17913	0.00178692	0.0175796	0.0130098	CREBBP/HAVCR2/HERC5/IFI16/IL10/IRAK1/IRF5/IRF7/ITCH/LILRB1/MMP12/NFKB1/NMI/POLR3C/POLR3H/PQBP1/PTPN22/PTPRS/PYCARD/RELB/RNF135/SIRPA/STAT1/SYK/TLR4/TLR7/TLR8/TNFAIP3/TRAF3/TRIM25/TRIM32/UBE2L6/ZBP1/ZBTB20	34
GO:0007272	SP-7	BP	GO:0007272	ensheathment of neurons	34/2967	126/17913	0.00206507	0.0195623	0.0144772	ARHGEF10/B4GALT5/CNTNAP1/CST7/CTSC/CXCR4/EPB41L3/GAL3ST1/GALC/ADGRG6/HEXB/HGF/KEL/LGI4/MBP/MPZ/MYO5A/NAB2/NCSTN/NDRG1/NF1/NRG1/NTRK3/ACER3/PRX/QKI/RARG/RNF10/SBF2/SLC25A12/TNFRSF1B/TNFRSF21/TSPAN2/WASF3	34
GO:0008366	SP-7	BP	GO:0008366	axon ensheathment	34/2967	126/17913	0.00206507	0.0195623	0.0144772	ARHGEF10/B4GALT5/CNTNAP1/CST7/CTSC/CXCR4/EPB41L3/GAL3ST1/GALC/ADGRG6/HEXB/HGF/KEL/LGI4/MBP/MPZ/MYO5A/NAB2/NCSTN/NDRG1/NF1/NRG1/NTRK3/ACER3/PRX/QKI/RARG/RNF10/SBF2/SLC25A12/TNFRSF1B/TNFRSF21/TSPAN2/WASF3	34
GO:00140131	SP-7	BP	GO:0014013	regulation of gliogenesis	34/2967	128/17913	0.00273484	0.0232976	0.0172415	ASCL2/STAP1/C1QA/C5AR1/CCR2/CSF1/CXCR4/DUSP15/E2F1/GPR183/EPHA4/ETV5/EZH2/HES1/IDH2/IL6/LDLR/LYN/NF1/NR1D1/NTRK3/P2RX4/PLAG1/PPARG/PRMT5/RNF10/SERPINE2/SPINT1/TIAM1/TNFRSF1B/TNFRSF21/TREM2/TSPO/WDR1	34
GO:0032355	SP-7	BP	GO:0032355	response to estradiol	34/2967	128/17913	0.00273484	0.0232976	0.0172415	AGT/AIFM1/BCL2L2/BMP7/FAM210B/CALR/CASP3/CCNA2/CD38/CD4/COL1A1/CRYAB/DUSP1/ESR1/ESRRA/EZH2/GJB2/GSTP1/IL10/ITGA2/LEP/MMP15/NCOA1/NQO1/PCNA/POU4F1/PPARGC1A/PTGFR/PTGS2/SFRP1/SRD5A1/STRN3/UCN/WFDC1	34
GO:0071331	SP-7	BP	GO:0071331	cellular response to hexose stimulus	34/2967	130/17913	0.00358267	0.0279722	0.0207009	AACS/ADCY8/ARRB1/CMA1/CYBA/GAS6/GHRL/GPR27/HMGCR/ICAM1/KCNB1/NADK/NME1/NR1D1/POLG/PPARGC1A/PPP3CB/PRKCE/PTPRN2/RAB11FIP5/RAF1/SERPINF1/SIDT2/SLC2A5/SMARCB1/SRF/STXBP4/TIAM1/C2CD2L/TRPM4/UCP2/UNC13B/VSNL1/ZBTB20	34
GO:0007586	SP-7	BP	GO:0007586	digestion	34/2967	132/17913	0.00464445	0.0339283	0.0251088	ADM2/AMY2A/DCANP1/CAPN9/CD36/CEL/CHIT1/F11R/GCNT3/GHRL/HAMP/LDLR/LEP/MOGAT2/NOD2/NR1H3/PGA5/PIR/PNLIPRP2/PPARGC1A/SCARB1/SERPINA3/SGK1/SLC22A5/SLC2A5/SNX10/SOAT2/TJP2/TLR4/UCN/UCN2/UGCG/EZR/WNK3	34
GO:0010977	SP-7	BP	GO:0010977	negative regulation of neuron projection development	34/2967	135/17913	0.00672777	0.0429526	0.0317873	APOE/ARHGDIA/BCL11A/CBFA2T2/CD38/CDK5R1/CIB1/CRMP1/CTSZ/ASAP1/EFNB3/EPHA4/EPHB2/GFI1/INPP5F/MDM2/MYLIP/NFATC4/NLGN3/PLK2/PLXNA3/PTK2/PTPRS/RGMA/RTN4/RYK/SEMA3A/SPOCK1/SPP1/STMN2/TRAK2/TRPC5/TRPC6/TRPV4	34
GO:2001056	SP-7	BP	GO:2001056	positive regulation of cysteine-type endopeptidase activity	34/2967	135/17913	0.00672777	0.0429526	0.0317873	AIFM1/ANP32B/ARL6IP5/ARRB1/BCAP31/BOK/CASC2/CASP1/CIDEB/COL4A3/CTSD/CTSH/CYCS/DAP/DAPK1/F3/FASLG/IFI16/LCK/LGALS9/LGMN/MYC/NLRC4/NLRP12/NLRP2/NLRP3/PPARG/PYCARD/SMAD3/SNCA/ST18/TNFRSF10B/TRADD/VCP	34
GO:0009267	SP-7	BP	GO:0009267	cellular response to starvation	34/2967	136/17913	0.0075757	0.0467186	0.0345743	ASNS/ATF4/ATG7/CADPS2/CLEC16A/DAP/DSC2/EHMT2/FADS1/FNIP1/GAS6/GLUL/IFI16/ITFG2/RRP8/KIAA1324/LAMP2/MAP1LC3C/MTMR3/NUAK2/PIK3R4/PRKD1/RRAGA/RRAGB/RRAGC/RRAGD/SFRP1/SRD5A1/SREBF1/SREBF2/TNRC6A/UCP2/UPP1/WIPI1	34
GO:1903305	SP-7	BP	GO:1903305	regulation of regulated secretory pathway	34/2967	136/17913	0.0075757	0.0467186	0.0345743	ADORA2B/CALM3/CCR2/CD300A/CD84/CDK5R2/ADGRE2/F2RL1/FCER1G/FCGR2B/FGR/NCS1/GAB2/GSK3B/HMOX1/ITGAM/ITGB2/KCNB1/LAMP1/LGALS9/LYN/PRAM1/PRKCB/PTAFR/RAB15/RAC2/RIMS3/RIMS4/SPHK2/STXBP2/SYK/TRPV6/UNC13B/VAMP8	34
GO:0005178	SP-7	MF	GO:0005178	integrin binding	34/2955	113/16969	0.000635433	0.0232757	0.0206609	ACTN2/ADAM23/JAML/CALR/CD81/COL16A1/COL4A3/CXCL12/EMP2/ESM1/FAP/FBLN5/FN1/IBSP/ICAM1/ICAM3/ITGA2/ITGA3/ITGA5/LCP1/LTBP4/LYN/MYH9/NPNT/NRG1/PRKCA/PTPN2/SFRP2/SPP1/SYK/TGFBI/THBS1/TSPAN4/FERMT3	34
GO:0030176	SP-5	CC	GO:0030176	integral component of endoplasmic reticulum membrane	34/2692	125/18678	0.000137242	0.00864189	0.00733776	BNIP1/EMC9/EMC7/EMC10/CLN3/DGAT2/DNAJB12/DOLPP1/DPM2/EDEM1/ELOVL4/EXT1/TECR/HLA-A/HLA-B/HLA-DRB1/HLA-DRB4/HLA-DRB5/HLA-E/HLA-F/EMC1/PIGS/PIGT/PKD2/SEC61A1/SLC27A2/SLC27A5/SLC37A1/SPPL2B/TAP1/TAP2/TAPBP/SEC62/EMC6	34
GO:0046034	SP-14	BP	GO:0046034	ATP metabolic process	33/520	287/17913	1.62416e-11	4.68134e-09	4.50163e-09	ATP5MC1/ATP5PD/ATP5ME/ATP5MF/ATP5IF1/BAD/UQCC2/COX5B/COX6A1/COX6C/DNM1L/FIGNL1/GCKR/EIF6/NDUFA1/NDUFA11/NDUFA12/NDUFA13/NDUFA2/NDUFA8/NDUFB2/NDUFB6/NDUFB7/NDUFB8/NDUFS3/NDUFS5/PARK7/SEC13/STOML2/SURF1/UQCR10/UQCRB/UQCRQ	33
GO:0009205	SP-14	BP	GO:0009205	purine ribonucleoside triphosphate metabolic process	33/520	314/17913	1.80743e-10	3.60375e-08	3.4654e-08	ATP5MC1/ATP5PD/ATP5ME/ATP5MF/ATP5IF1/BAD/UQCC2/COX5B/COX6A1/COX6C/DNM1L/FIGNL1/GCKR/EIF6/NDUFA1/NDUFA11/NDUFA12/NDUFA13/NDUFA2/NDUFA8/NDUFB2/NDUFB6/NDUFB7/NDUFB8/NDUFS3/NDUFS5/PARK7/SEC13/STOML2/SURF1/UQCR10/UQCRB/UQCRQ	33
GO:0009199	SP-14	BP	GO:0009199	ribonucleoside triphosphate metabolic process	33/520	319/17913	2.73647e-10	4.86092e-08	4.67431e-08	ATP5MC1/ATP5PD/ATP5ME/ATP5MF/ATP5IF1/BAD/UQCC2/COX5B/COX6A1/COX6C/DNM1L/FIGNL1/GCKR/EIF6/NDUFA1/NDUFA11/NDUFA12/NDUFA13/NDUFA2/NDUFA8/NDUFB2/NDUFB6/NDUFB7/NDUFB8/NDUFS3/NDUFS5/PARK7/SEC13/STOML2/SURF1/UQCR10/UQCRB/UQCRQ	33
GO:0009144	SP-14	BP	GO:0009144	purine nucleoside triphosphate metabolic process	33/520	321/17913	3.22209e-10	5.2492e-08	5.04769e-08	ATP5MC1/ATP5PD/ATP5ME/ATP5MF/ATP5IF1/BAD/UQCC2/COX5B/COX6A1/COX6C/DNM1L/FIGNL1/GCKR/EIF6/NDUFA1/NDUFA11/NDUFA12/NDUFA13/NDUFA2/NDUFA8/NDUFB2/NDUFB6/NDUFB7/NDUFB8/NDUFS3/NDUFS5/PARK7/SEC13/STOML2/SURF1/UQCR10/UQCRB/UQCRQ	33
GO:0000779	SP-7	CC	GO:0000779	condensed chromosome, centromeric region	33/3032	110/18678	0.000219789	0.00358989	0.00308476	AURKB/BUB1/BUB1B/SKA3/CBX3/CDT1/CENPA/CENPE/CENPF/CENPH/CENPK/CENPM/CENPN/DSN1/ERCC6L/HNRNPU/NCAPG/NDC80/NDE1/NUP37/NUP43/PINX1/PLK1/CENPV/RANGAP1/RASSF2/SGO1/SGO2/SMC1A/SPAG5/SPC25/SS18L1/ZWINT	33
GO:0032611	SP-7	BP	GO:0032611	interleukin-1 beta production	33/2967	93/17913	7.46604e-06	0.000269173	0.000199202	ABCA1/ACP5/AZU1/CASP1/CD33/CD36/CMA1/F2RL1/GBP5/GHRL/GSTP1/IFI16/LGALS9/LILRA2/LILRA5/LPL/NLRC4/NLRP12/NLRP2/NLRP3/NOD2/P2RX7/PYCARD/SIRPA/SMAD3/SPHK1/TLR4/TLR6/TLR8/TNFAIP3/TREM2/TRIM16/TYROBP	33
GO:0046632	SP-7	BP	GO:0046632	alpha-beta T cell differentiation	33/2967	99/17913	3.2942e-05	0.000841586	0.000622819	ABL1/BATF/BCL11B/CD80/CD83/CD86/SASH3/GPR183/EOMES/FUT7/GATA3/GLI3/GPR18/IFNG/IL12RB1/IL23A/IL6/LGALS9/LY9/NCKAP1L/NLRP3/PRDM1/PTGER4/RC3H2/RELB/RORA/RPL22/RUNX3/SLAMF6/SMAD7/SOCS1/SYK/TBX21	33
GO:1902106	SP-7	BP	GO:1902106	negative regulation of leukocyte differentiation	33/2967	99/17913	3.2942e-05	0.000841586	0.000622819	C1QC/CD74/CDK6/DTX1/FCGR2B/FSTL3/GLI3/HMGB3/INHBA/INPP5D/LAG3/LILRB1/LILRB3/LILRB4/LYN/MAFB/MYC/NF1/NME1/PIK3R1/PTPN2/RC3H2/RUNX3/SFRP1/SMAD7/SOCS1/UBASH3B/TBX21/TLR4/TMEM176A/TMEM178A/TOB2/TRIB1	33
GO:0097006	SP-7	BP	GO:0097006	regulation of plasma lipoprotein particle levels	33/2967	102/17913	6.46203e-05	0.00127718	0.000945178	NCEH1/ABCA1/ABCA5/ABCA7/ABCG1/AGT/AGTR1/AMN/AP2S1/APOBR/APOC1/APOC2/APOC4/APOE/CD36/CETP/CSK/EHD1/HMOX1/LCAT/LDLR/LIPA/LPL/LPCAT3/MPO/MYLIP/NPC1/NPC2/PLA2G7/PLTP/SCARB1/SOAT1/SOAT2	33
GO:1903052	SP-7	BP	GO:1903052	positive regulation of proteolysis involved in cellular protein catabolic process	33/2967	109/17913	0.00026653	0.00390804	0.00289216	AURKA/AXIN1/BCAP31/DDRGK1/CEBPA/CHFR/CSNK1D/CTSC/DAB2/DAB2IP/DNAJB2/EDEM2/GSK3A/GSK3B/KCNE2/MAGEF1/MDM2/NUPR1/OSBPL7/PRKN/PLK1/PLK2/PSMC1/PSMC2/PTK2/PYHIN1/RGN/RNF185/SH3RF2/SMAD7/TREM2/TRIB1/VCP	33
GO:0010811	SP-7	BP	GO:0010811	positive regulation of cell-substrate adhesion	33/2967	110/17913	0.000321071	0.00453421	0.00335556	ABL1/AGR2/ARHGEF7/CALR/CCDC80/CCL21/CD36/CD3E/CDK6/CIB1/COL16A1/CSF1/DNM2/DOCK1/EGFLAM/EMP2/EPB41L5/DMTN/FN1/GSK3B/HAS2/ITGA3/ITGA5/NEDD9/NPNT/PREX1/PRKCE/RAC3/SFRP1/SKAP1/SMAD3/SPOCK2/VEGFA	33
GO:1901222	SP-7	BP	GO:1901222	regulation of NIK/NF-kappaB signaling	33/2967	114/17913	0.000651546	0.00808366	0.00598234	BMP7/CALR/CD14/CD27/CPNE1/EDN1/AGO1/FBXW11/HAVCR2/IL23A/IRAK1/LGALS9/LITAF/MMP8/NLRP12/NLRP3/NOD2/NR3C2/PRDX1/PTPN22/RASSF2/RC3H2/SPHK1/TLR4/TLR6/TLR7/TMSB4X/TNFRSF10B/TNFSF14/TRADD/TREM2/TRIM44/TSPAN6	33
GO:0051101	SP-7	BP	GO:0051101	regulation of DNA binding	33/2967	120/17913	0.00169987	0.0169682	0.0125574	DDRGK1/CALM3/CDCA5/CDT1/CPNE1/CTNNBIP1/DOT1L/E2F1/GATA3/GTF2B/GZMA/HES1/HEY2/HMOX1/IFI16/IFNG/ITGA2/LHX2/MMP8/MMP9/NME1/PRKN/PER2/PINX1/PLAUR/POU4F1/PPARG/PYHIN1/SUMO3/TAF10/TMSB4X/WAPL/ZFP90	33
GO:0032368	SP-7	BP	GO:0032368	regulation of lipid transport	33/2967	122/17913	0.00228209	0.0207214	0.0153349	ABCA1/ABCA7/ABCB4/ABCG1/AGT/AGTR1/APOC1/APOC2/APOE/BMP6/LAMTOR1/CETP/EDN1/GHRL/LEP/MIF/NCOR1/NFKB1/NR1H3/P2RX4/P2RX7/PRKN/PLTP/PPARG/REN/RETN/SCP2/SPP1/SREBF2/SYK/THBS1/TNFRSF11A/TSPO	33
GO:0071333	SP-7	BP	GO:0071333	cellular response to glucose stimulus	33/2967	128/17913	0.00515657	0.0365371	0.0270394	AACS/ADCY8/ARRB1/CMA1/CYBA/GAS6/GHRL/GPR27/HMGCR/ICAM1/KCNB1/NADK/NME1/NR1D1/POLG/PPARGC1A/PPP3CB/PRKCE/PTPRN2/RAB11FIP5/RAF1/SERPINF1/SIDT2/SMARCB1/SRF/STXBP4/TIAM1/C2CD2L/TRPM4/UCP2/UNC13B/VSNL1/ZBTB20	33
GO:0008037	SP-7	BP	GO:0008037	cell recognition	33/2967	129/17913	0.00585171	0.0396738	0.0293607	CASP3/CATSPER1/CCL21/CCT5/CD209/CD36/CD5/CD6/CD81/CDK5R1/CLEC7A/COLEC12/CXCR4/DOCK2/DOCK8/EFNB3/EPHA4/EPHB1/EPHB2/EPHB3/HAVCR2/HVCN1/LGALS3/NCAM2/NCR3/NRCAM/PRF1/RTN4/SCARB1/SEMA3A/SPACA3/TNFRSF21/VDAC2	33
GO:0006766	SP-7	BP	GO:0006766	vitamin metabolic process	33/2967	130/17913	0.00662365	0.0425092	0.0314591	ACP5/ACPP/AMN/AOX1/CD320/CLYBL/CYP27A1/CYP27B1/CYP4F11/FOLR2/FPGS/GFI1/GSTO1/IFNG/KMO/KYNU/LGMN/MCCC1/MMAB/MTHFD1L/NFKB1/PC/PCCA/PCCB/PDXK/PLTP/PNPO/PSAT1/RBP1/RDH10/SHMT2/SLC19A1/VNN1	33
GO:0016999	SP-7	BP	GO:0016999	antibiotic metabolic process	33/2967	130/17913	0.00662365	0.0425092	0.0314591	ADH1B/ADH1C/ADH4/ADH5/AKR1A1/AKR1B1/AKR7A2/ALDH3B1/ALDH5A1/AMDHD2/CBR4/CYBA/CYBB/ESD/GPX1/IDH2/MAOB/MPO/MTHFD1L/NAGK/NANP/NPL/PDHA1/PINK1/PRDX1/RAC2/RENBP/SNCA/ST6GAL1/SULT1A1/SULT1B1/SULT1C4/ZNF205	33
GO:0031674	SP-5	CC	GO:0031674	I band	33/2692	116/18678	6.63708e-05	0.00694568	0.00589752	ACTC1/ACTN1/ALDOA/ANK1/ANK2/ATP2B4/BAG3/BIN1/CASQ2/FBXL22/FHOD3/FKBP1A/FLNC/HOMER1/HRC/HSPB1/ITGB1BP2/JPH1/JPH2/KCNA5/KRT19/LDB3/MYOT/NEXN/PALLD/PARVA/KAT2B/PDE4B/PDLIM3/PPP3CA/RYR2/SYNC/SYNPO2	33
GO:0032587	SP-7	CC	GO:0032587	ruffle membrane	32/3032	91/18678	8.27006e-06	0.000257876	0.00022159	ABCA7/AIF1/ARHGEF2/ARHGEF4/CFL1/CIB1/DNM2/ADGRE2/EPB41L5/EPS8/EPS8L1/FAP/FGD2/FGR/ARHGAP45/ITGA5/LCP1/MACF1/MTMR9/NME1/PACSIN2/PAK1/PIP5K1A/PLEK/PPP1R9B/PSD3/PSD4/RASGRP2/TIAM1/TPM1/TRPV4/EZR	32
GO:0002690	SP-7	BP	GO:0002690	positive regulation of leukocyte chemotaxis	32/2967	81/17913	6.86541e-07	3.44903e-05	2.55246e-05	AIF1/C3AR1/C5AR1/CALR/CCL1/CCL21/CCL5/CCL7/CCR1/CCR2/CD74/CMKLR1/CSF1/CXCL10/CXCL12/EDN1/F2RL1/GAS6/GPSM3/IL23A/IL6/LGALS9/LGMN/NCKAP1L/PLA2G7/RAC2/RARRES2/SERPINE1/THBS1/ANO6/TNFSF14/TRPV4	32
GO:0071621	SP-7	BP	GO:0071621	granulocyte chemotaxis	32/2967	84/17913	1.76862e-06	7.74278e-05	5.73008e-05	JAML/C3AR1/C5AR1/CCL13/CCL21/CCL24/CCL5/CCL7/CD74/CKLF/CMKLR1/CSF1/CSF3R/CXCL3/CXCL6/EDN1/ADGRE2/IL23A/ITGA1/ITGB2/LGALS3/MPP1/NCKAP1L/PIK3CG/PREX1/RAC2/RARRES2/SYK/THBS1/TRPV4/VAV1/VAV3	32
GO:0002286	SP-7	BP	GO:0002286	T cell activation involved in immune response	32/2967	88/17913	5.65494e-06	0.000213945	0.000158331	APBB1IP/BATF/CD80/CD81/CD86/GPR183/EOMES/F2RL1/FCGR2B/GATA3/HAVCR2/HLA-DMB/ICAM1/IFNG/IL12RB1/IL23A/IL6/ITGAL/LCP1/LGALS3/LGALS9/LILRB1/LY9/NLRP3/PTGER4/RC3H2/RELB/RORA/SLAMF6/SLC11A1/SMAD7/TBX21	32
GO:0015918	SP-7	BP	GO:0015918	sterol transport	32/2967	107/17913	0.000417333	0.00561617	0.00415627	ABCA1/ABCA5/ABCA7/ABCB4/ABCG1/APOC1/APOC2/APOE/LAMTOR1/CD36/CEL/CETP/LCAT/LDLR/LEP/NFKB1/NPC1/NPC2/NR1H3/OSBP2/OSBPL2/OSBPL7/OSBPL9/PLTP/PPARG/SCARB1/SCP2/SOAT1/SOAT2/SREBF2/STARD3/TSPO	32
GO:0051208	SP-7	BP	GO:0051208	sequestering of calcium ion	32/2967	117/17913	0.00217705	0.0201388	0.0149038	ABL1/ATP7B/CACNA1C/CALM1/CALM3/CALR/CAPN3/CCL21/CHD7/CLIC2/CORO1A/CXCL10/CYBA/FASLG/GSTO1/JPH4/CEMIP/LCK/LETM1/LYN/MCOLN1/MYO5A/P2RX7/P2RY6/PRKCE/PTPN6/PTPRC/RYR1/SLC8B1/SLC25A23/SNCA/TRPC1	32
GO:0008637	SP-7	BP	GO:0008637	apoptotic mitochondrial changes	32/2967	119/17913	0.00291203	0.0243159	0.0179951	ACAA2/AIFM2/ATG3/BID/BMF/BOK/CHCHD10/CIDEB/E2F1/FZD9/GPX1/GSK3A/GSK3B/GZMB/HGF/HRK/MMP9/MOAP1/NMT1/PRKN/PIM2/PINK1/PLAUR/PPIF/PYCARD/SFN/SLC25A4/SLC25A5/SOD2/YWHAE/YWHAQ/ZNF205	32
GO:00070061	SP-7	BP	GO:0007006	mitochondrial membrane organization	32/2967	122/17913	0.00440627	0.0328575	0.0243163	ACAA2/AGK/ATP5F1A/ATP5MG/BID/BMF/BOK/TIMM29/CHCHD10/CALM3/CHCHD6/CNP/COX18/E2F1/FZD9/GSK3A/GSK3B/GZMB/LETM1/MFN2/MOAP1/NMT1/PINK1/PPIF/SFN/SLC25A5/SNCA/TIMM22/TOMM22/YWHAE/YWHAQ/ZNF205	32
GO:0042552	SP-7	BP	GO:0042552	myelination	32/2967	122/17913	0.00440627	0.0328575	0.0243163	ARHGEF10/B4GALT5/CNTNAP1/CST7/CTSC/CXCR4/EPB41L3/GAL3ST1/GALC/ADGRG6/HEXB/HGF/KEL/LGI4/MPZ/MYO5A/NAB2/NCSTN/NDRG1/NF1/NRG1/NTRK3/ACER3/QKI/RARG/RNF10/SBF2/SLC25A12/TNFRSF1B/TNFRSF21/TSPAN2/WASF3	32
GO:0019955	SP-7	MF	GO:0019955	cytokine binding	32/2955	100/16969	0.000270924	0.0168084	0.0149201	CCR1/CCR2/CCR6/CD109/CD36/CD4/CD74/CRLF1/CSF1R/CSF3R/CXCR3/CXCR4/CXCR6/ACKR1/IFNAR1/IL10RA/IL12RB1/IL1R2/IL1RN/IL2RB/IL2RG/KLHL20/NRROS/LTBP4/NRP2/TCAP/TGFB3/THBS1/TNFRSF11A/TNFRSF1B/TRIM16/VASN	32
GO:0016616	SP-7	MF	GO:0016616	oxidoreductase activity, acting on the CH-OH group of donors, NAD or NADP as acceptor	32/2955	108/16969	0.00120147	0.0349487	0.0310225	ABCC4/ADH1B/ADH1C/ADH4/ADH5/AKR1A1/AKR1B1/AKR7A2/AKR7A3/ALDH3A1/PRXL2B/CBR4/CRYL1/DHRS3/DHRS9/FASN/HIBADH/HMGCR/HSD11B1/HSD17B11/HSD17B14/HSD17B2/HSD17B6/HSD3B7/IDH2/KCNAB2/LDHC/NSDHL/PHGDH/RDH10/SDR16C5/SRD5A2	32
GO:0042383	SP-5	CC	GO:0042383	sarcolemma	32/2692	125/18678	0.000682863	0.0249065	0.0211479	AKAP6/ANK1/ANK2/ATP1A2/ATP2B4/BIN1/BVES/CACNB2/CAMK2D/CASQ1/CORO1C/DTNA/DTNBP1/FKRP/FLNC/FLOT1/ITGB1/KRT19/MYOT/PLEC/POPDC2/PPP3CA/PPP3R1/SCN1B/SGCB/SGCE/SLMAP/SSPN/STAC/STAC2/SYNC/VCL	32
GO:00166071	SP-1	CC	GO:0016607	nuclear speck	31/777	386/18678	0.000381243	0.0351738	0.0308437	ASCC1/BNIP3L/SPRTN/ABITRAM/CNOT7/CSNK1A1/DUSP11/ERBIN/HIF1A/HP1BP3/LHPP/MAML2/MAPK14/MBD1/NONO/PPIG/PRPF6/PRPF8/RBM15/RBM4/RREB1/SRSF8/SNRPA1/SNW1/SON/SRP54/THRAP3/U2AF2/SNRNP40/ZNF106/ZNF638	31
GO:0016050	SP-1	BP	GO:0016050	vesicle organization	31/749	280/17913	8.01529e-07	0.00126882	0.00117951	AKT2/ASIP/CHMP4A/CNIH1/BLOC1S4/COL7A1/CREB1/EEA1/EXOC8/FBXO5/KIF5B/LMAN1/BLOC1S6/RAB11A/RAB38/SEC23A/SEC23IP/SEC24B/STAM2/TFG/TMED10/TMED2/TMEM127/TMF1/TRAPPC1/TRAPPC6A/VAMP3/VAPA/CHMP3/VPS41/VPS4B	31
GO:0043161	SP-1	BP	GO:0043161	proteasome-mediated ubiquitin-dependent protein catabolic process	31/749	328/17913	2.09605e-05	0.00995413	0.0092535	ANAPC1/ATXN3/BIRC2/DDA1/CSNK1A1/CTNNB1/CUL4A/DET1/FAM122A/FBXL15/FBXL17/FBXO5/FOXRED2/HERPUD1/HFE/IL33/UFL1/MAPK9/MTM1/PSEN1/PSMA7/PSMB5/PSMD10/PSMD2/RNF4/SIAH1/STT3B/TBL1XR1/TMEM67/UBE2W/ZFAND2B	31
GO:0035579	SP-7	CC	GO:0035579	specific granule membrane	31/3032	91/18678	2.34709e-05	0.000575038	0.000494125	ALDH3B1/ATP8B4/LAMTOR1/MCEMP1/C3AR1/CD33/CD36/CD53/CD59/CKAP4/CMTM6/CYBA/CYBB/GPR84/HVCN1/ITGAL/ITGAM/ITGB2/KCNAB2/LILRA3/PGRMC1/PLAUR/SLC2A5/STK10/TMC6/ANO6/TMEM63A/TNFRSF1B/TOM1/TSPAN14/VAMP8	31
GO:0043030	SP-7	BP	GO:0043030	regulation of macrophage activation	31/2967	66/17913	8.27387e-09	7.45743e-07	5.5189e-07	STAP1/C1QA/C5AR1/CD74/CEBPA/CST7/CTSC/TAFA3/FCGR2B/GRN/HAVCR2/IL10/IL6/ITGAM/ITGB2/LDLR/MFHAS1/MIF/MMP8/NR1D1/NR1H3/PTPRC/RORA/SNCA/SPACA3/SPHK1/THBS1/TLR4/TLR6/TREM2/VSIG4	31
GO:0045621	SP-7	BP	GO:0045621	positive regulation of lymphocyte differentiation	31/2967	93/17913	5.63541e-05	0.00115517	0.000854884	BTK/BTN2A2/PIK3R6/CD27/CD74/CD80/CD83/CD86/SASH3/GAS6/GATA3/GLI2/GLI3/IFNG/IL12RB1/IL23A/IL2RA/IL7/INPP5D/LGALS9/LILRB4/NCKAP1L/NLRP3/PCID2/PTPRC/RUNX3/SOCS1/SYK/TOX/VNN1/ZMIZ1	31
GO:1990823	SP-7	BP	GO:1990823	response to leukemia inhibitory factor	31/2967	94/17913	7.08912e-05	0.00137497	0.00101756	ADAM23/ARID5B/BSPRY/DTX1/EIF4A2/EPS8/GNPNAT1/HNRNPU/ICAM1/ILDR1/INA/JARID2/LAPTM5/MRPL15/MYBL2/NEFH/NFYB/NRP2/PARP16/PCOLCE2/RARG/RNMT/SBNO2/SRSF7/SLC25A5/SMAD7/SNX10/SPOCK2/TFRC/TRIM25/TWISTNB	31
GO:1990830	SP-7	BP	GO:1990830	cellular response to leukemia inhibitory factor	31/2967	94/17913	7.08912e-05	0.00137497	0.00101756	ADAM23/ARID5B/BSPRY/DTX1/EIF4A2/EPS8/GNPNAT1/HNRNPU/ICAM1/ILDR1/INA/JARID2/LAPTM5/MRPL15/MYBL2/NEFH/NFYB/NRP2/PARP16/PCOLCE2/RARG/RNMT/SBNO2/SRSF7/SLC25A5/SMAD7/SNX10/SPOCK2/TFRC/TRIM25/TWISTNB	31
GO:2000379	SP-7	BP	GO:2000379	positive regulation of reactive oxygen species metabolic process	31/2967	101/17913	0.000308567	0.00441964	0.00327077	AGT/AGTR1/AIF1/CD36/CYBA/DDAH1/DNM2/EDN1/F2RL1/GADD45A/GRB2/GSTP1/ICAM1/IFNG/ITGAM/ITGB2/LEP/MMP8/P2RX4/PTGS2/RGN/RIPK3/RNF41/SMAD3/SNCA/THBS1/TLR4/TLR6/TSPO/TYROBP/ZNF205	31
GO:0032963	SP-7	BP	GO:0032963	collagen metabolic process	31/2967	102/17913	0.000373947	0.00510451	0.00377761	RGCC/CBX8/CIITA/COL1A1/COL1A2/CTSB/CTSD/CTSK/CTSL/CTSS/CYGB/FAP/FURIN/IL6/ITGA2/LARP6/MFAP4/MMP1/MMP10/MMP12/MMP13/MMP15/MMP7/MMP8/MMP9/P2RX7/PPARG/SERPINF2/SERPINH1/TGFB3/UCN	31
GO:0050868	SP-7	BP	GO:0050868	negative regulation of T cell activation	31/2967	104/17913	0.000542454	0.00698466	0.00516902	BTN2A2/CASP3/CD300A/CD74/DLG5/DTX1/FCGR2B/GLI3/GLMN/GPNMB/HAVCR2/IL10/IL2RA/IDO1/ITCH/LAG3/LAX1/LGALS3/LGALS9/LILRB1/PAWR/PTPN2/PTPN22/PTPN6/RC3H2/RUNX3/SMAD7/SOCS1/TBX21/TNFRSF21/VSIG4	31
GO:1903509	SP-7	BP	GO:1903509	liposaccharide metabolic process	31/2967	109/17913	0.0012848	0.0136949	0.0101349	ALDH5A1/AOAH/B4GALT3/B4GALT5/CLN6/ESYT1/FUCA1/GAL3ST1/GALC/GBGT1/GLA/GLB1/GM2A/HEXB/ITGB8/MPPE1/NAGA/PGAP3/PGAP1/PIGF/PIGL/PIGO/PIGW/PIGZ/PNLIPRP2/ST3GAL2/ST3GAL4/ST3GAL5/ST6GALNAC4/ST8SIA4/UGCG	31
GO:0006638	SP-7	BP	GO:0006638	neutral lipid metabolic process	31/2967	114/17913	0.00278614	0.023521	0.0174068	ABHD12/ABHD2/ABHD6/APOC1/APOC2/APOE/ABHD16A/CETP/FABP4/FABP5/GNB3/GPX1/INSIG1/LDLR/LPIN1/LPL/GPAT3/MGLL/MOGAT2/NR1H3/PIK3CG/PLCE1/PNLIPRP2/RGN/SCARB1/SERPINA12/SLC22A4/SLC27A1/SNCA/SIK1/SREBF1	31
GO:0010822	SP-7	BP	GO:0010822	positive regulation of mitochondrion organization	31/2967	115/17913	0.00322112	0.0262385	0.0194179	BID/BMF/BOK/CHCHD10/CIDEB/E2F1/GSK3A/GSK3B/GZMB/HPS4/HRK/MFN2/MMP9/MOAP1/NMT1/MGARP/PRKN/PINK1/PLAUR/PPARGC1A/PPIF/PYCARD/RAC2/SFN/SREBF2/TOMM7/TREM2/VPS13D/YWHAE/YWHAQ/ZNF205	31
GO:0043280	SP-7	BP	GO:0043280	positive regulation of cysteine-type endopeptidase activity involved in apoptotic process	31/2967	118/17913	0.00488757	0.0351183	0.0259894	AIFM1/ANP32B/ARL6IP5/ARRB1/BCAP31/BOK/CASC2/CASP1/COL4A3/CTSD/CTSH/CYCS/DAP/DAPK1/F3/FASLG/LCK/LGALS9/MYC/NLRC4/NLRP12/NLRP2/NLRP3/PPARG/PYCARD/SMAD3/SNCA/ST18/TNFRSF10B/TRADD/VCP	31
GO:0051928	SP-7	BP	GO:0051928	positive regulation of calcium ion transport	31/2967	119/17913	0.00558349	0.0387556	0.0286812	ABL1/CALM1/CALM3/CAPN3/CCL2/CCL5/CCR1/CD4/CXCL10/CXCL12/GSTO1/KCNE2/KCNE3/CEMIP/LGALS3/LILRA2/LILRA5/P2RX4/P2RX7/P2RY6/RGN/SNCA/SPHK2/STAC3/STIMATE/TRPC1/TRPC6/TSPO/UCN/WFS1/WNK3	31
GO:0034101	SP-7	BP	GO:0034101	erythrocyte homeostasis	31/2967	120/17913	0.00636047	0.0413798	0.0306233	AMPD3/FAM210B/CASP3/CDK6/EPAS1/DMTN/GATA3/HCLS1/HMOX1/HOXB6/HSPA1B/IKZF1/INHBA/INPP5D/LYAR/LYN/MAFB/MFHAS1/NCKAP1L/PRDX1/PTPN2/PTBP3/SLC11A2/SLC25A38/SPI1/SRF/STAT1/TMOD3/TRIM58/VEGFA/ZNF16	31
GO:1905477	SP-7	BP	GO:1905477	positive regulation of protein localization to membrane	31/2967	120/17913	0.00636047	0.0413798	0.0306233	AGR2/ANK3/ARHGEF16/BID/CD81/CDK5R1/CIB1/E2F1/EPHB2/GZMB/IFNG/ITGA3/ITGAM/ITGB2/KCNB1/CEMIP/LGALS3/NMT1/PAK1/PRKN/PIK3R1/PRKCE/SFN/SQSTM1/STAC3/STX3/TREM2/EZR/WNK3/YWHAE/YWHAQ	31
GO:0034763	SP-7	BP	GO:0034763	negative regulation of transmembrane transport	31/2967	122/17913	0.00818588	0.0492358	0.0364371	ACTN2/ANK3/ARL6IP5/CALM1/CALM3/CLIC2/CRBN/EPHB2/FABP5/GPR35/GSK3A/GSTO1/ISCU/KCNE2/KCNE3/KEL/LEP/MMP9/OAZ1/OSR1/PEA15/PPIF/PRKCB/PRKCE/REM1/SLC30A1/SLC9A3R1/THADA/THBS1/YWHAE/YWHAQ	31
GO:0006397	SP-14	BP	GO:0006397	mRNA processing	30/520	499/17913	0.000146234	0.0106662	0.0102568	SNRNP25/YJU2/CDC73/SARNP/ESS2/DHX15/GEMIN6/GTF2H5/LSM7/WDR83/NOL3/TENT2/PCBP1/PLRG1/POLR2F/POLR2I/PPIH/RBM22/SCNM1/SF3B5/SMU1/SNRPB2/SNRPC/SNRPD2/SNRPF/SNRPG/TUT1/U2AF1/U2AF1L4/ZC3H3	30
GO:00725941	SP-9	BP	GO:0072594	establishment of protein localization to organelle	30/460	452/17913	2.21763e-06	0.000554565	0.000533231	ACAA1/AIP/CHMP4B/ATG13/MBTPS1/NUP58/PARL/PEX16/PHB2/PIH1D1/PIK3R2/PPP1R10/RAB10/RPL10A/RPL12/RPL31/RPL35A/RPL38/RPS11/RPS12/RPS13/RPS15A/RPS25/RPS27A/RPS5/RUVBL2/SNUPN/SRP68/TRAM1/TSC2	30
GO:0005813	SP-4	CC	GO:0005813	centrosome	30/407	473/18678	1.87386e-07	9.12572e-05	7.87023e-05	ACTR8/BCAS2/RTRAF/KIZ/CEP112/CDC16/CEP57/CHD4/CLIC4/CCP110/DCTN4/DYNC1LI1/EFHC1/HAUS6/HSPA1A/KATNA1/CEP126/KRT18/PPP1R12A/RBBP6/SDCCAG8/TAPT1/TBCD/TCP1/TUBE1/TUBGCP3/TXNDC9/POC1B/DCAF13/ZFYVE19	30
GO:0000777	SP-7	CC	GO:0000777	condensed chromosome kinetochore	30/3032	100/18678	0.000415596	0.00633552	0.00544406	BUB1/BUB1B/SKA3/CDT1/CENPA/CENPE/CENPF/CENPH/CENPK/CENPM/CENPN/DSN1/ERCC6L/HNRNPU/NDC80/NDE1/NUP37/NUP43/PINX1/PLK1/CENPV/RANGAP1/RASSF2/SGO1/SGO2/SMC1A/SPAG5/SPC25/SS18L1/ZWINT	30
GO:0071674	SP-7	BP	GO:0071674	mononuclear cell migration	30/2967	68/17913	8.45178e-08	6.16678e-06	4.56375e-06	AIF1/JAML/C3AR1/C5AR1/CCL1/CCL2/CCL23/CCL5/CCL7/CCR1/CCR2/CMKLR1/CSF1/CXCL10/CXCL12/DUSP1/IL6/LGALS3/LGMN/LYN/PDGFD/PLA2G7/RARRES2/SERPINE1/SIRPA/SLAMF8/THBS1/ANO6/TNFRSF11A/TRPV4	30
GO:0042100	SP-7	BP	GO:0042100	B cell proliferation	30/2967	71/17913	2.70772e-07	1.61522e-05	1.19535e-05	ABL1/BTK/CASP3/CD22/CD300A/CD320/CD38/CD40LG/CD74/CD79A/CD81/GPR183/FCGR2B/FCRL3/IL10/IL7/INPP5D/MIF/MNDA/NCKAP1L/PAWR/PLCL2/PTPRC/TFRC/TLR4/TNFRSF21/TNFRSF4/TNFSF13B/TYROBP/VAV3	30
GO:0031100	SP-7	BP	GO:0031100	animal organ regeneration	30/2967	75/17913	1.11247e-06	5.22751e-05	3.86864e-05	ADM/ATIC/AURKA/C5AR1/CCNA2/CXCL12/EZH2/FLT3/FPGS/GAS6/GLI3/GSTP1/HAMP/HGF/HMOX1/IGF2R/IL10/LCP1/LPIN1/PCNA/PHB/PKM/PPARG/PPAT/PRMT5/PTPN3/RGN/SULF2/TYMS/UCP2	30
GO:0001776	SP-7	BP	GO:0001776	leukocyte homeostasis	30/2967	84/17913	1.65093e-05	0.000496008	0.000367073	ABL1/CACNA1F/CASP3/CCNB2/CCR2/CD74/CORO1A/CXCL6/DNAJA3/GPR183/FCER1G/FLT3/IL2RA/IL6/LGALS9/LYN/MIF/NCKAP1L/P2RX7/PPP3CB/RC3H2/RIPK3/SLC46A2/SLC7A11/SOS1/TNFAIP3/TNFRSF17/TNFSF13B/TNFSF14/TSC22D3	30
GO:0072676	SP-7	BP	GO:0072676	lymphocyte migration	30/2967	87/17913	3.58318e-05	0.000892737	0.000660674	AIF1/ADTRP/CCL2/CCL20/CCL21/CCL5/CCL7/CCR2/CCR6/CKLF/CXCL10/CXCL12/CXCR3/DOCK8/GPR183/GAS6/GATA3/GCSAM/HSD3B7/ICAM1/IL27RA/ITGB7/MYO1G/PIK3CG/PYCARD/RIPK3/SLC8B1/STK10/TBX21/TNFSF14	30
GO:0002456	SP-7	BP	GO:0002456	T cell mediated immunity	30/2967	88/17913	4.58377e-05	0.00101016	0.000747575	BTN3A2/CCR2/CD81/CTSC/CTSH/SASH3/EMP2/FCGR2B/GATA3/GZMM/HPRT1/ICAM1/IL12RB1/IL23A/IL6/LILRB1/MYO1G/NLRP3/P2RX7/PPP3CB/PRF1/PTPRC/RFTN1/RIPK3/SLC11A1/SMAD7/TBX21/TNFRSF1B/TRPM4/WAS	30
GO:0051289	SP-7	BP	GO:0051289	protein homotetramerization	30/2967	89/17913	5.83026e-05	0.00118245	0.000875075	ACPP/ACTN2/ALDH1A3/ALDH5A1/CBR4/CD247/CD79A/DPYS/FBP1/GBP5/GLS/HPRT1/KCNJ2/MAT1A/MCOLN1/OSBPL2/PEX5/PKD2L1/PKM/PPAT/RYR1/SAMHD1/SHMT2/SOD2/SRR/SYT11/TDO2/TK1/TRPM4/USP16	30
GO:00466341	SP-7	BP	GO:0046634	regulation of alpha-beta T cell activation	30/2967	90/17913	7.37457e-05	0.00140369	0.0010388	CCR2/CD28/CD300A/CD3E/CD80/CD81/CD83/CD86/SASH3/EBI3/GATA3/GLI3/IFNG/IL12RB1/IL23A/ITCH/LGALS9/LILRB1/MAPK8IP1/NCKAP1L/NLRP3/PRDM1/PRKCQ/PTPRC/RC3H2/RUNX3/SMAD7/SOCS1/SYK/TBX21	30
GO:0032649	SP-7	BP	GO:0032649	regulation of interferon-gamma production	30/2967	93/17913	0.000144557	0.00238168	0.00176257	ABL1/CCR2/CD14/CD2/CD276/CD3E/CD96/SASH3/EBI3/GAS6/GATA3/HAVCR2/HLA-DPA1/IL10/IL12RB1/IL23A/IL27RA/INHBA/IRF8/LGALS9/LILRB1/PTPN22/PYCARD/RIPK3/SIRPA/SLAMF6/SLC11A1/TLR4/TLR7/TLR8	30
GO:0050810	SP-7	BP	GO:0050810	regulation of steroid biosynthetic process	30/2967	95/17913	0.000220793	0.00334133	0.00247277	ABCG1/ADM/APOE/ATP1A1/BMP6/CYP27B1/DHCR7/DKKL1/ELOVL6/FASN/GFI1/HMGCR/HMGCS1/IFNG/IGFBP7/INSIG1/LEP/MVD/MVK/NFKB1/NFYB/NR1D1/PPARGC1A/SC5D/SEC14L2/SQLE/SREBF1/SREBF2/TM7SF2/TSPO	30
GO:0032652	SP-7	BP	GO:0032652	regulation of interleukin-1 production	30/2967	96/17913	0.000270929	0.00396306	0.00293288	ACP5/AZU1/CASP1/CD33/GAS6/GHRL/GSTP1/HAVCR2/IFI16/IL10/IL1R2/LGALS9/LILRA2/LILRA5/LPL/NLRP12/NLRP2/NLRP3/NOD2/P2RX7/PYCARD/SIRPA/SMAD3/SPHK1/TLR4/TLR8/TNFAIP3/TREM2/TRIM16/TYROBP	30
GO:0002504	SP-7	BP	GO:0002504	antigen processing and presentation of peptide or polysaccharide antigen via MHC class II	30/2967	101/17913	0.000705081	0.00857428	0.00634543	AP1B1/AP2S1/CAPZB/CD74/CENPE/CTSD/CTSL/CTSS/DNM2/DYNC1H1/FCGR2B/HLA-DMA/HLA-DMB/HLA-DOA/HLA-DOB/HLA-DPA1/HLA-DQB1/HLA-DQB2/HLA-DRA/HLA-DRB3/IFI30/KIF11/KIF15/KIF3C/LAG3/LGMN/PYCARD/RILP/THBS1/TREM2	30
GO:0048661	SP-7	BP	GO:0048661	positive regulation of smooth muscle cell proliferation	30/2967	101/17913	0.000705081	0.00857428	0.00634543	ABCC4/ADAMTS1/AGT/AIF1/AKR1B1/CCL5/CYBA/DNMT1/EDN1/HBEGF/HMGCR/HMOX1/IL10/IL6/IRAK1/ITGA2/MDM2/MFN2/MMP9/NPY5R/P2RY6/PAK1/PDGFD/PPARGC1A/PTAFR/PTGS2/SERPINF2/STAT1/THBS1/CCN4	30
GO:0006664	SP-7	BP	GO:0006664	glycolipid metabolic process	30/2967	108/17913	0.0022745	0.0206831	0.0153066	ALDH5A1/B4GALT3/B4GALT5/CLN6/ESYT1/FUCA1/GAL3ST1/GALC/GBGT1/GLA/GLB1/GM2A/HEXB/ITGB8/MPPE1/NAGA/PGAP3/PGAP1/PIGF/PIGL/PIGO/PIGW/PIGZ/PNLIPRP2/ST3GAL2/ST3GAL4/ST3GAL5/ST6GALNAC4/ST8SIA4/UGCG	30
GO:0030282	SP-7	BP	GO:0030282	bone mineralization	30/2967	108/17913	0.0022745	0.0206831	0.0153066	ADRB2/ASGR2/AXIN2/BCOR/BMP6/BMP7/CCR1/COL1A2/CYP27B1/FAM20C/FGR/FZD9/GPNMB/ADGRV1/IBSP/LEP/MMP13/OSR1/P2RX7/PTGS2/ROR2/SBNO2/SMAD3/SNX10/SRGN/TGFB3/ANO6/TRPM4/TUFT1/WNT10B	30
GO:0006639	SP-7	BP	GO:0006639	acylglycerol metabolic process	30/2967	113/17913	0.0047285	0.0342602	0.0253544	ABHD12/ABHD2/ABHD6/APOC1/APOC2/APOE/ABHD16A/CETP/FABP4/FABP5/GNB3/GPX1/INSIG1/LDLR/LPIN1/LPL/GPAT3/MGLL/MOGAT2/NR1H3/PIK3CG/PLCE1/PNLIPRP2/RGN/SCARB1/SERPINA12/SLC22A4/SLC27A1/SIK1/SREBF1	30
GO:0051282	SP-7	BP	GO:0051282	regulation of sequestering of calcium ion	30/2967	114/17913	0.0054222	0.0378074	0.0279795	ABL1/CACNA1C/CALM1/CALM3/CAPN3/CCL21/CHD7/CLIC2/CORO1A/CXCL10/CYBA/FASLG/GSTO1/JPH4/CEMIP/LCK/LETM1/LYN/MCOLN1/MYO5A/P2RX7/P2RY6/PRKCE/PTPN6/PTPRC/RYR1/SLC8B1/SLC25A23/SNCA/TRPC1	30
GO:0014066	SP-7	BP	GO:0014066	regulation of phosphatidylinositol 3-kinase signaling	30/2967	117/17913	0.00803211	0.0486451	0.036	AGT/BTN2A2/MYDGF/CBL/CCL5/CD28/CEP55/DAB2IP/F2RL1/FGR/FLT3/HCLS1/HCST/HGF/INS/LEP/LYN/NTF3/NTRK3/PIK3CG/PIK3R1/PIP5K1A/PIP4K2C/PLXNB1/PTK2/PTPN6/SEMA4D/SERPINA12/SERPINE2/SLC9A3R1	30
GO:0016298	SP-7	MF	GO:0016298	lipase activity	30/2955	100/16969	0.00135386	0.0382561	0.0339584	NCEH1/ABHD12/ABHD2/ABHD6/ABHD16A/CCL5/CCR1/CEL/EDNRA/ENPP2/HMOX1/LIPA/LIPH/LPL/PLA2G15/MGLL/GDE1/NAPEPLD/PLA1A/PLA2G7/PLCB2/PLCB3/PLCE1/PLCL1/PLCL2/PNLIPRP2/PNPLA6/PRDX6/SMPDL3B/TMEM8A	30
GO:0030018	SP-5	CC	GO:0030018	Z disc	30/2692	106/18678	0.000154318	0.00864189	0.00733776	ACTN1/ANK1/ANK2/ATP2B4/BAG3/BIN1/CASQ2/FBXL22/FHOD3/FKBP1A/FLNC/HOMER1/HRC/HSPB1/ITGB1BP2/JPH1/JPH2/KCNA5/KRT19/LDB3/MYOT/NEXN/PALLD/PARVA/PDE4B/PDLIM3/PPP3CA/RYR2/SYNC/SYNPO2	30
GO:0030949	SP-17	BP	GO:0030949	positive regulation of vascular endothelial growth factor receptor signaling pathway	3/60	19/17913	3.3322e-05	0.0118496	0.00914244	FGF9/IL1B/MT3	3
GO:0051043	SP-17	BP	GO:0051043	regulation of membrane protein ectodomain proteolysis	3/60	21/17913	4.55184e-05	0.0128817	0.00993876	ADAM8/IL1B/TIMP3	3
GO:0030947	SP-17	BP	GO:0030947	regulation of vascular endothelial growth factor receptor signaling pathway	3/60	33/17913	0.000181464	0.0224675	0.0173346	FGF9/IL1B/MT3	3
GO:00065091	SP-17	BP	GO:0006509	membrane protein ectodomain proteolysis	3/60	40/17913	0.000323173	0.0291003	0.022452	ADAM8/IL1B/TIMP3	3
GO:00326531	SP-17	BP	GO:0032653	regulation of interleukin-10 production	3/60	48/17913	0.000555086	0.0366542	0.0282802	IRF4/JAK3/TLR2	3
GO:00326131	SP-17	BP	GO:0032613	interleukin-10 production	3/60	51/17913	0.000663595	0.0380014	0.0293196	IRF4/JAK3/TLR2	3
GO:00326551	SP-17	BP	GO:0032655	regulation of interleukin-12 production	3/60	53/17913	0.000742937	0.0380014	0.0293196	HLA-G/JAK3/TLR2	3
GO:00508531	SP-17	BP	GO:0050853	B cell receptor signaling pathway	3/60	53/17913	0.000742937	0.0380014	0.0293196	BLK/CD19/MS4A1	3
GO:0001885	SP-17	BP	GO:0001885	endothelial cell development	3/60	55/17913	0.000828079	0.0384259	0.0296471	CLDN1/COL18A1/IL1B	3
GO:00326151	SP-17	BP	GO:0032615	interleukin-12 production	3/60	55/17913	0.000828079	0.0384259	0.0296471	HLA-G/JAK3/TLR2	3
GO:00336191	SP-17	BP	GO:0033619	membrane protein proteolysis	3/60	56/17913	0.000872876	0.0384259	0.0296471	ADAM8/IL1B/TIMP3	3
GO:2000378	SP-17	BP	GO:2000378	negative regulation of reactive oxygen species metabolic process	3/60	64/17913	0.00128728	0.0455375	0.035134	BNIP3/HK2/MT3	3
GO:0005687	SP-14	CC	GO:0005687	U4 snRNP	3/542	11/18678	0.00336906	0.0364761	0.0316707	SNRPD2/SNRPF/SNRPG	3
GO:0034709	SP-14	CC	GO:0034709	methylosome	3/542	12/18678	0.00439597	0.0431685	0.0374815	SNRPD2/SNRPF/SNRPG	3
GO:0002092	SP-24	BP	GO:0002092	positive regulation of receptor internalization	3/39	24/17913	1.87101e-05	0.0161094	0.0133925	ANGPT1/ARRB2/CD63	3
GO:0008235	SP-21	MF	GO:0008235	metalloexopeptidase activity	3/36	42/16969	9.51036e-05	0.0101761	0.00720785	CPA3/DPEP3/ENPEP	3
GO:0002002	SP-21	BP	GO:0002002	regulation of angiotensin levels in blood	3/35	12/17913	1.48529e-06	0.000310673	0.000205595	CPA3/CTSG/ENPEP	3
GO:0002003	SP-21	BP	GO:0002003	angiotensin maturation	3/35	12/17913	1.48529e-06	0.000310673	0.000205595	CPA3/CTSG/ENPEP	3
GO:0002717	SP-21	BP	GO:0002717	positive regulation of natural killer cell mediated immunity	3/35	28/17913	2.16482e-05	0.00271685	0.00179794	CD160/KIR2DL4/KLRK1	3
GO:0016486	SP-21	BP	GO:0016486	peptide hormone processing	3/35	32/17913	3.26011e-05	0.00371949	0.00246146	CPA3/CTSG/ENPEP	3
GO:0042269	SP-21	BP	GO:0042269	regulation of natural killer cell mediated cytotoxicity	3/35	39/17913	5.95085e-05	0.00574486	0.0038018	CD160/KIR2DL4/KLRK1	3
GO:0002715	SP-21	BP	GO:0002715	regulation of natural killer cell mediated immunity	3/35	42/17913	7.44523e-05	0.00667412	0.00441676	CD160/KIR2DL4/KLRK1	3
GO:0042267	SP-21	BP	GO:0042267	natural killer cell mediated cytotoxicity	3/35	59/17913	0.000206092	0.0154724	0.0102392	CD160/KIR2DL4/KLRK1	3
GO:0006940	SP-21	BP	GO:0006940	regulation of smooth muscle contraction	3/35	60/17913	0.000216649	0.0154724	0.0102392	ADRA2A/F2R/KIT	3
GO:0002228	SP-21	BP	GO:0002228	natural killer cell mediated immunity	3/35	63/17913	0.000250406	0.0154724	0.0102392	CD160/KIR2DL4/KLRK1	3
GO:0001910	SP-21	BP	GO:0001910	regulation of leukocyte mediated cytotoxicity	3/35	64/17913	0.00026237	0.0154724	0.0102392	CD160/KIR2DL4/KLRK1	3
GO:0031341	SP-21	BP	GO:0031341	regulation of cell killing	3/35	82/17913	0.00054443	0.0253059	0.0167468	CD160/KIR2DL4/KLRK1	3
GO:0046427	SP-21	BP	GO:0046427	positive regulation of JAK-STAT cascade	3/35	85/17913	0.000604768	0.0261719	0.0173199	F2R/KIT/LIF	3
GO:1904894	SP-21	BP	GO:1904894	positive regulation of STAT cascade	3/35	88/17913	0.000669226	0.027996	0.018527	F2R/KIT/LIF	3
GO:0046634	SP-21	BP	GO:0046634	regulation of alpha-beta T cell activation	3/35	90/17913	0.000714542	0.0289274	0.0191434	CD160/MYB/ZNF683	3
GO:0002708	SP-21	BP	GO:0002708	positive regulation of lymphocyte mediated immunity	3/35	91/17913	0.000737915	0.0289401	0.0191518	CD160/KIR2DL4/KLRK1	3
GO:0007189	SP-21	BP	GO:0007189	adenylate cyclase-activating G protein-coupled receptor signaling pathway	3/35	94/17913	0.000810945	0.0308405	0.0204094	ADCYAP1/ADRA2A/CXCL11	3
GO:0002367	SP-21	BP	GO:0002367	cytokine production involved in immune response	3/35	101/17913	0.000998828	0.0338792	0.0224203	CD160/KIR2DL4/KIT	3
GO:0006939	SP-21	BP	GO:0006939	smooth muscle contraction	3/35	105/17913	0.00111757	0.0369093	0.0244256	ADRA2A/F2R/KIT	3
GO:0002705	SP-21	BP	GO:0002705	positive regulation of leukocyte mediated immunity	3/35	117/17913	0.00152617	0.041638	0.027555	CD160/KIR2DL4/KLRK1	3
GO:0046425	SP-21	BP	GO:0046425	regulation of JAK-STAT cascade	3/35	120/17913	0.0016411	0.0426266	0.0282091	F2R/KIT/LIF	3
GO:0035296	SP-21	BP	GO:0035296	regulation of tube diameter	3/35	125/17913	0.00184445	0.0428663	0.0283678	ADCYAP1/ADRA2A/F2R	3
GO:0097746	SP-21	BP	GO:0097746	regulation of blood vessel diameter	3/35	125/17913	0.00184445	0.0428663	0.0283678	ADCYAP1/ADRA2A/F2R	3
GO:0097553	SP-21	BP	GO:0097553	calcium ion transmembrane import into cytosol	3/35	126/17913	0.00188692	0.043056	0.0284934	CXCL11/F2R/SLC8A3	3
GO:0014013	SP-21	BP	GO:0014013	regulation of gliogenesis	3/35	128/17913	0.00197368	0.0442316	0.0292713	ADCYAP1/LIF/MYB	3
GO:1904892	SP-21	BP	GO:1904892	regulation of STAT cascade	3/35	129/17913	0.00201798	0.044431	0.0294033	F2R/KIT/LIF	3
GO:0046631	SP-21	BP	GO:0046631	alpha-beta T cell activation	3/35	133/17913	0.00220138	0.0447975	0.0296458	CD160/MYB/ZNF683	3
GO:0050880	SP-21	BP	GO:0050880	regulation of blood vessel size	3/35	133/17913	0.00220138	0.0447975	0.0296458	ADCYAP1/ADRA2A/F2R	3
GO:0035150	SP-21	BP	GO:0035150	regulation of tube size	3/35	134/17913	0.0022488	0.0447975	0.0296458	ADCYAP1/ADRA2A/F2R	3
GO:0002706	SP-21	BP	GO:0002706	regulation of lymphocyte mediated immunity	3/35	136/17913	0.00234552	0.0452867	0.0299695	CD160/KIR2DL4/KLRK1	3
GO:0014065	SP-21	BP	GO:0014065	phosphatidylinositol 3-kinase signaling	3/35	138/17913	0.0024448	0.0457944	0.0303056	CD160/F2R/KIT	3
GO:0007259	SP-21	BP	GO:0007259	JAK-STAT cascade	3/35	140/17913	0.00254665	0.0462031	0.030576	F2R/KIT/LIF	3
GO:0007612	SP-21	BP	GO:0007612	learning	3/35	142/17913	0.0026511	0.0462031	0.030576	DKK1/KIT/SLC8A3	3
GO:0019933	SP-21	BP	GO:0019933	cAMP-mediated signaling	3/35	143/17913	0.00270431	0.0462031	0.030576	ADCYAP1/ADRA2A/CXCL11	3
GO:0050777	SP-21	BP	GO:0050777	negative regulation of immune response	3/35	143/17913	0.00270431	0.0462031	0.030576	ADCYAP1/CD160/KIR2DL4	3
GO:1903169	SP-21	BP	GO:1903169	regulation of calcium ion transmembrane transport	3/35	144/17913	0.00275817	0.0462031	0.030576	ADRA2A/CXCL11/F2R	3
GO:0060402	SP-21	BP	GO:0060402	calcium ion transport into cytosol	3/35	145/17913	0.00281269	0.0464464	0.030737	CXCL11/F2R/SLC8A3	3
GO:0097696	SP-21	BP	GO:0097696	STAT cascade	3/35	150/17913	0.0030953	0.0479581	0.0317374	F2R/KIT/LIF	3
GO:2001214	SP-18	BP	GO:2001214	positive regulation of vasculogenesis	3/198	10/17913	0.000150747	0.0185025	0.0166546	CD34/KDR/RAMP2	3
GO:1901550	SP-18	BP	GO:1901550	regulation of endothelial cell development	3/198	12/17913	0.000271891	0.0239859	0.0215903	CDH5/CLDN5/IKBKB	3
GO:1903140	SP-18	BP	GO:1903140	regulation of establishment of endothelial barrier	3/198	12/17913	0.000271891	0.0239859	0.0215903	CDH5/CLDN5/IKBKB	3
GO:0098505	SP-22	MF	GO:0098505	G-rich strand telomeric DNA binding	3/198	10/16969	0.000176766	0.033655	0.031537	HNRNPA1/TERF2/TERF2IP	3
GO:0043047	SP-22	MF	GO:0043047	single-stranded telomeric DNA binding	3/198	11/16969	0.000240966	0.033655	0.031537	HNRNPA1/TERF2/TERF2IP	3
GO:2001212	SP-18	BP	GO:2001212	regulation of vasculogenesis	3/198	14/17913	0.000442574	0.0367467	0.0330766	CD34/KDR/RAMP2	3
GO:0098847	SP-22	MF	GO:0098847	sequence-specific single stranded DNA binding	3/198	13/16969	0.000410538	0.0430039	0.0402975	HNRNPA1/TERF2/TERF2IP	3
GO:0005583	SP-22	CC	GO:0005583	fibrillar collagen trimer	3/191	11/18678	0.000163502	0.0237481	0.0203931	COL2A1/COL3A1/COL5A2	3
GO:0098643	SP-22	CC	GO:0098643	banded collagen fibril	3/191	11/18678	0.000163502	0.0237481	0.0203931	COL2A1/COL3A1/COL5A2	3
GO:0016282	SP-22	CC	GO:0016282	eukaryotic 43S preinitiation complex	3/191	14/18678	0.000352621	0.0237481	0.0203931	EIF3L/EIF3F/EIF3D	3
GO:0033290	SP-22	CC	GO:0033290	eukaryotic 48S preinitiation complex	3/191	14/18678	0.000352621	0.0237481	0.0203931	EIF3L/EIF3F/EIF3D	3
GO:0005852	SP-22	CC	GO:0005852	eukaryotic translation initiation factor 3 complex	3/191	15/18678	0.000437465	0.0237481	0.0203931	EIF3L/EIF3F/EIF3D	3
GO:0070993	SP-22	CC	GO:0070993	translation preinitiation complex	3/191	15/18678	0.000437465	0.0237481	0.0203931	EIF3L/EIF3F/EIF3D	3
GO:0098644	SP-22	CC	GO:0098644	complex of collagen trimers	3/191	18/18678	0.000767023	0.0295706	0.025393	COL2A1/COL3A1/COL5A2	3
GO:0071682	SP-23	CC	GO:0071682	endocytic vesicle lumen	3/137	20/18678	0.000401643	0.00992058	0.00921665	GNLY/LTF/PGLYRP1	3
GO:0031528	SP-23	CC	GO:0031528	microvillus membrane	3/137	23/18678	0.000613994	0.012638	0.0117413	CEACAM1/PDZK1/S100P	3
GO:0002523	SP-23	BP	GO:0002523	leukocyte migration involved in inflammatory response	3/136	14/17913	0.000146558	0.0355586	0.0333612	FFAR2/S100A8/S100A9	3
GO:0035988	SP-23	BP	GO:0035988	chondrocyte proliferation	3/136	17/17913	0.000269258	0.0435526	0.0408612	FGFR3/LTF/MUSTN1	3
GO:0036342	SP-23	BP	GO:0036342	post-anal tail morphogenesis	3/136	18/17913	0.000321319	0.0479754	0.0450107	FZD3/SP5/VANGL2	3
GO:0050786	SP-23	MF	GO:0050786	RAGE receptor binding	3/130	11/16969	6.93102e-05	0.00642274	0.00610416	S100A8/S100A9/S100P	3
GO:0036041	SP-23	MF	GO:0036041	long-chain fatty acid binding	3/130	14/16969	0.000150349	0.0104493	0.00993096	FABP3/S100A8/S100A9	3
GO:0008373	SP-23	MF	GO:0008373	sialyltransferase activity	3/130	20/16969	0.000455303	0.0253148	0.0240592	ST6GALNAC1/ST6GALNAC3/ST8SIA6	3
GO:0043425	SP-23	MF	GO:0043425	bHLH transcription factor binding	3/130	27/16969	0.00112336	0.0434779	0.0413213	ARNTL/BHLHE41/HAND1	3
GO:0005504	SP-23	MF	GO:0005504	fatty acid binding	3/130	28/16969	0.00125116	0.0434779	0.0413213	FABP3/S100A8/S100A9	3
GO:0030133	SP-1	CC	GO:0030133	transport vesicle	29/777	349/18678	0.000333429	0.0351738	0.0308437	ADAM10/SYNRG/ATP7A/BGN/MFF/CNIH1/COPA/DMXL2/ECE2/IL33/LMAN1/SLC9B2/CDK16/PENK/BLOC1S6/PLEKHF2/PSEN1/SEC23A/SEC23IP/SEC24B/SLC17A5/SYPL1/SYT3/TMED10/TMED2/TMED7/TMEM168/VAMP3/VPS45	29
GO:0032984	SP-14	BP	GO:0032984	protein-containing complex disassembly	29/520	298/17913	1.35149e-08	1.68801e-06	1.62321e-06	CAV1/CHMP2A/ERAL1/TRMT112/MRPL58/MRPL12/MRPL14/MRPL2/MRPL23/MRPL24/MRPL28/MRPL36/MRPL4/MRPL43/MRPL46/MRPL53/MRPL55/MRPS11/MRPS12/MRPS15/MRPS18C/MRPS21/MRPS24/MRPS33/MTIF3/SLN/SPAST/TBC1D25/UBQLN1	29
GO:00064021	SP-9	BP	GO:0006402	mRNA catabolic process	29/460	338/17913	1.50376e-08	1.54076e-05	1.48148e-05	CNOT1/DCP1A/DCPS/ERN1/ETF1/FASTKD1/GTPBP1/TTC37/LSM3/PPP2R1A/PSMA3/PSMD4/PSMD9/PSME4/RPL10A/RPL12/RPL31/RPL35A/RPL38/RPS11/RPS12/RPS13/RPS15A/RPS25/RPS27A/RPS5/TNKS1BP1/UPF3A/WDR61	29
GO:00064011	SP-9	BP	GO:0006401	RNA catabolic process	29/460	368/17913	9.64166e-08	3.7506e-05	3.60632e-05	CNOT1/DCP1A/DCPS/ERN1/ETF1/FASTKD1/GTPBP1/TTC37/LSM3/PPP2R1A/PSMA3/PSMD4/PSMD9/PSME4/RPL10A/RPL12/RPL31/RPL35A/RPL38/RPS11/RPS12/RPS13/RPS15A/RPS25/RPS27A/RPS5/TNKS1BP1/UPF3A/WDR61	29
GO:00063971	SP-9	BP	GO:0006397	mRNA processing	29/460	499/17913	3.99684e-05	0.00636042	0.00611574	SRRT/CCNH/CD2BP2/CDC40/CDK9/DCPS/DDX23/ERN1/RAMAC/HTATSF1/IK/LSM3/NOVA1/PAPOLA/PHF5A/POLR2E/PRPF3/RALY/RBM42/SF3B1/SF3B6/SNRPA/SNRPB/SNUPN/SRRM2/SUPT5H/SUPT6H/SYMPK/ZMAT5	29
GO:0010324	SP-7	BP	GO:0010324	membrane invagination	29/2967	58/17913	4.0895e-09	4.04267e-07	2.99179e-07	ABCA1/ABCA7/AIF1/ALKBH4/ARHGAP25/AURKB/BIN2/STAP1/CD300A/CD36/DOCK1/F2RL1/FCER1G/FCGR2B/FNBP1L/GULP1/ITGA2/ITGAM/ITGB2/MARCO/MYH9/NCKAP1L/PPARG/SH3BP1/SPIRE2/SYT11/THBS1/ANO6/TREM2	29
GO:0150076	SP-7	BP	GO:0150076	neuroinflammatory response	29/2967	76/17913	5.12493e-06	0.000197552	0.000146199	ADCY8/AIF1/AZU1/STAP1/C1QA/C5AR1/CST7/CTSC/TAFA3/GRN/IFNG/IL6/ITGAM/ITGB2/LDLR/MMP8/MMP9/NR1D1/NUPR1/PTGS2/PTPRC/SNCA/SPHK1/TLR6/TLR7/TLR8/TNFRSF1B/TREM2/TYROBP	29
GO:0032755	SP-7	BP	GO:0032755	positive regulation of interleukin-6 production	29/2967	81/17913	2.15113e-05	0.000610383	0.000451717	ADORA2B/AIF1/ARHGEF2/CARD9/CD36/CYBA/F2RL1/FCER1G/IL17D/IL6/LGALS9/LILRA2/LILRA5/LPL/MAPK13/MBP/MMP8/NOD2/P2RX7/PTAFR/PYCARD/SPON2/TLR4/TLR6/TLR8/TRPV4/TYROBP/UCN/ZBTB20	29
GO:2000106	SP-7	BP	GO:2000106	regulation of leukocyte apoptotic process	29/2967	82/17913	2.80623e-05	0.000753326	0.000557502	AURKB/BIRC7/BTK/CCL21/CCL5/CD27/CD74/CXCL12/DOCK8/FCER1G/FNIP1/GAS6/HCLS1/IL10/IDO1/IRF7/LGALS3/LGALS9/LILRB1/LYN/MIF/NOD2/P2RX7/PDCD1/PRKCQ/RIPK3/SLC46A2/SLC7A11/TSC22D3	29
GO:0008625	SP-7	BP	GO:0008625	extrinsic apoptotic signaling pathway via death domain receptors	29/2967	83/17913	3.63711e-05	0.000897777	0.000664403	ARHGEF2/BID/DAB2IP/DAPK1/DDX47/DEDD2/FAF1/FASLG/GPX1/HGF/HMOX1/ICAM1/LGALS3/MADD/MOAP1/NF1/PEA15/PIK3R1/RAF1/SERPINE1/SFRP1/SFRP2/SORT1/STK4/THBS1/TMC8/TNFAIP3/TNFRSF10B/TRADD	29
GO:2001057	SP-7	BP	GO:2001057	reactive nitrogen species metabolic process	29/2967	84/17913	4.68436e-05	0.0010145	0.000750787	ACP5/AGT/AIF1/CD36/CYP1B1/DDAH1/DNM2/EDN1/GCHFR/GLA/ICAM1/IFNG/IL10/ITGB2/MMP8/MARC1/NQO1/P2RX4/PTGIS/PTGS2/RGN/ROCK2/RORA/SIRPA/SMAD3/SUOX/TLR4/TLR6/TSPO	29
GO:0045638	SP-7	BP	GO:0045638	negative regulation of myeloid cell differentiation	29/2967	92/17913	0.000288687	0.00421278	0.00311768	C1QC/CDK6/CIB1/FSTL3/GPR171/HIST1H4H/HIST1H4K/HMGB3/HOXA9/INHBA/INPP5D/LILRB1/LILRB3/LILRB4/LYN/MAFB/MEIS1/MEIS2/MYC/NF1/NME1/PIK3R1/PTPN2/SFRP1/UBASH3B/TLR4/TMEM178A/TOB2/TRIB1	29
GO:0051983	SP-7	BP	GO:0051983	regulation of chromosome segregation	29/2967	93/17913	0.000353997	0.00488659	0.00361634	AURKB/AXIN2/BUB1/BUB1B/RMI2/CDC20/CDCA5/CDT1/CENPE/CENPF/DLGAP5/DUSP1/DYNC1H1/ECT2/ESPL1/FEN1/H2AFY/HNRNPU/MKI67/NDC80/NEK6/PCID2/PLK1/SPAG5/TACC3/TRIP13/TTK/TTL/WAPL	29
GO:0030301	SP-7	BP	GO:0030301	cholesterol transport	29/2967	98/17913	0.000916453	0.0107529	0.00795774	ABCA1/ABCA5/ABCA7/ABCB4/ABCG1/APOC1/APOC2/APOE/LAMTOR1/CD36/CEL/CETP/LCAT/LDLR/LEP/NFKB1/NPC1/NPC2/NR1H3/OSBPL2/PLTP/PPARG/SCARB1/SCP2/SOAT1/SOAT2/SREBF2/STARD3/TSPO	29
GO:0042136	SP-7	BP	GO:0042136	neurotransmitter biosynthetic process	29/2967	98/17913	0.000916453	0.0107529	0.00795774	ABAT/ACP5/AGT/AIF1/CD36/CYP1B1/DDAH1/DNM2/EDN1/GCHFR/GLA/ICAM1/IFNG/IL10/ITGB2/MMP8/NQO1/P2RX4/PTGIS/PTGS2/RGN/ROCK2/RORA/SIRPA/SLC1A3/SMAD3/TLR4/TLR6/TSPO	29
GO:0002495	SP-7	BP	GO:0002495	antigen processing and presentation of peptide antigen via MHC class II	29/2967	100/17913	0.00130138	0.0137757	0.0101948	AP1B1/AP2S1/CAPZB/CD74/CENPE/CTSD/CTSL/CTSS/DNM2/DYNC1H1/FCGR2B/HLA-DMA/HLA-DMB/HLA-DOA/HLA-DOB/HLA-DPA1/HLA-DQB1/HLA-DQB2/HLA-DRA/HLA-DRB3/IFI30/KIF11/KIF15/KIF3C/LAG3/LGMN/PYCARD/RILP/TREM2	29
GO:0048675	SP-7	BP	GO:0048675	axon extension	29/2967	101/17913	0.00154155	0.0158527	0.0117318	ABL1/APOE/CDK5R1/CXCL12/DNM2/FN1/GSK3B/SHTN1/L1CAM/LHX2/LIMK1/MACF1/NLGN3/NRCAM/NRP2/NTRK3/PAK1/PLXNA3/PPP3CB/PTPRS/RTN4/RYK/SEMA3A/SLIT1/SPG11/SRF/TRPC5/TTL/VEGFA	29
GO:0055076	SP-7	BP	GO:0055076	transition metal ion homeostasis	29/2967	105/17913	0.00292323	0.0243762	0.0180397	ATP13A2/ATP6V1A/ATP7B/BMP6/CYBRD1/EIF2AK1/EPAS1/FBXL5/FTH1/FTL/HAMP/HMOX1/LCK/MELTF/MT2A/MYC/PRKN/SCO2/SKP1/SLC11A1/SLC11A2/SLC30A1/SLC30A9/STEAP1/STEAP3/STEAP4/TFRC/TMC8/TTC7A	29
GO:0032411	SP-7	BP	GO:0032411	positive regulation of transporter activity	29/2967	108/17913	0.00455216	0.0334134	0.0247277	ACTN2/ADRB2/ANK3/CHCHD10/CALM1/CALM3/CCL2/CCR2/CTSS/DNM2/EPHB2/GLRX/GSTO1/IFNG/KCNE2/KCNE3/KMT2A/NLGN3/P2RY6/PINK1/PTAFR/RGN/SGK1/STAC3/STIMATE/TMSB4X/TREM2/TRPC6/WNK3	29
GO:0042737	SP-7	BP	GO:0042737	drug catabolic process	29/2967	109/17913	0.00524157	0.0368836	0.0272958	AASS/ACAT1/ALDH3B1/AMDHD2/AMPD3/ASRGL1/ADA2/CHIT1/CTSH/CYP2C8/DPYS/FMO4/GPX1/HGD/IL4I1/MAOA/MAOB/MPO/NAGK/NPL/NR1I2/PRDX1/RENBP/SDS/SDSL/SNCA/SULT1A1/SULT1B1/SULT1C4	29
GO:0051209	SP-7	BP	GO:0051209	release of sequestered calcium ion into cytosol	29/2967	112/17913	0.00785271	0.0476738	0.0352812	ABL1/CACNA1C/CALM1/CALM3/CAPN3/CCL21/CHD7/CLIC2/CORO1A/CXCL10/CYBA/FASLG/GSTO1/JPH4/CEMIP/LCK/LETM1/LYN/MCOLN1/MYO5A/P2RX7/P2RY6/PRKCE/PTPN6/PTPRC/RYR1/SLC8B1/SNCA/TRPC1	29
GO:0051283	SP-7	BP	GO:0051283	negative regulation of sequestering of calcium ion	29/2967	112/17913	0.00785271	0.0476738	0.0352812	ABL1/CACNA1C/CALM1/CALM3/CAPN3/CCL21/CHD7/CLIC2/CORO1A/CXCL10/CYBA/FASLG/GSTO1/JPH4/CEMIP/LCK/LETM1/LYN/MCOLN1/MYO5A/P2RX7/P2RY6/PRKCE/PTPN6/PTPRC/RYR1/SLC8B1/SNCA/TRPC1	29
GO:0038024	SP-7	MF	GO:0038024	cargo receptor activity	29/2955	85/16969	0.000149917	0.0114052	0.0101239	ABCA1/ABCA7/AP2S1/ARRB1/ASGR1/ASGR2/CD163/CD163L1/CD36/CD5/CD6/CFI/COLEC12/CXCL16/DAB2/ENPP2/EPS15/FOLR2/ILDR1/ITGAM/ITGB2/LDLR/LRP6/MARCO/MRC1/SCARB1/STAB2/SUSD2/TFRC	29
GO:1903311	SP-1	BP	GO:1903311	regulation of mRNA metabolic process	28/749	275/17913	1.34562e-05	0.0091291	0.00848654	AHCYL1/CNOT7/DHX9/EIF4G1/FASTKD3/MTOR/HNRNPK/HNRNPL/HSF1/MAPK14/NCBP2/NUDT21/NUP98/PLEKHN1/PSMA7/PSMB5/PSMD10/PSMD2/RBM15/RBM4/SFSWAP/SNW1/SON/THRAP3/TIA1/TNRC6C/U2AF2/YWHAZ	28
GO:0044455	SP-14	CC	GO:0044455	mitochondrial membrane part	28/542	199/18678	4.65285e-12	2.53839e-10	2.20398e-10	ATP5MC1/ATP5PD/ATP5ME/ATP5MF/COX16/ATP5MPL/MUL1/COX6A1/COX7A1/FIS1/NDUFA1/NDUFA11/NDUFA12/NDUFA13/NDUFA2/NDUFA8/NDUFB2/NDUFB6/NDUFB7/NDUFB8/NDUFS3/NDUFS5/MICOS13/PARK7/SURF1/TIMM17B/TIMM23/UQCRB	28
GO:0006914	SP-14	BP	GO:0006914	autophagy	28/520	471/17913	0.000290011	0.016718	0.0160762	ATG9A/ATP5IF1/BAD/ATG101/MUL1/CAPN1/CHMP2A/DDIT3/DNM1L/EXOC4/FIS1/HAX1/TMEM208/LARP1/LGALS8/LAMTOR2/PARK7/RAB1B/RAB7A/TBC1D25/TRIM21/UBQLN1/USP10/VPS25/VPS28/VTI1A/WDR41/WDR45	28
GO:0061919	SP-14	BP	GO:0061919	process utilizing autophagic mechanism	28/520	471/17913	0.000290011	0.016718	0.0160762	ATG9A/ATP5IF1/BAD/ATG101/MUL1/CAPN1/CHMP2A/DDIT3/DNM1L/EXOC4/FIS1/HAX1/TMEM208/LARP1/LGALS8/LAMTOR2/PARK7/RAB1B/RAB7A/TBC1D25/TRIM21/UBQLN1/USP10/VPS25/VPS28/VTI1A/WDR41/WDR45	28
GO:0050853	SP-7	BP	GO:0050853	B cell receptor signaling pathway	28/2967	53/17913	1.49626e-09	1.60888e-07	1.19066e-07	ABL1/BCAR1/STAP1/BTK/CD22/CD300A/CD38/CD79A/CD81/CMTM3/FCGR2B/FCRL3/GCSAM/KLHL6/LAT2/LPXN/LYN/MNDA/NCKAP1L/NFAM1/PLCL2/PRKCB/PTPN22/PTPN6/PTPRC/RFTN1/SYK/VAV3	28
GO:0050818	SP-7	BP	GO:0050818	regulation of coagulation	28/2967	79/17913	3.662e-05	0.000897777	0.000664403	ABAT/APOE/ADTRP/CD36/EDN1/DMTN/F12/F2RL1/F3/FAP/HPSE/KLKB1/LYN/PLAUR/PLEK/PRKCA/PRKCQ/PROC/PROCR/SERPINB2/SERPINE1/SERPINE2/SERPINF2/UBASH3B/SYK/THBS1/TLR4/ANO6	28
GO:0046849	SP-7	BP	GO:0046849	bone remodeling	28/2967	81/17913	6.12588e-05	0.001231	0.000911006	ADRB2/CA2/CD38/CSF1R/CSK/CTSK/IL6/IL7/INPP5D/LEP/MITF/NF1/P2RX7/PLEKHM1/PPARGC1B/PRKCA/RAC2/RASSF2/SFRP1/SIGLEC15/SNX10/SYK/TFRC/TGFB3/DCSTAMP/TNFAIP3/TNFRSF11A/TPP1	28
GO:00313411	SP-7	BP	GO:0031341	regulation of cell killing	28/2967	82/17913	7.84717e-05	0.00147532	0.00109181	STAP1/PIK3R6/CD59/CXCL6/DNASE1/F2RL1/FCGR2B/HAVCR2/ICAM1/IFNG/IL12RB1/IL23A/ITGAM/LAG3/LAMP1/LEP/LGALS9/LILRB1/NCR3/P2RX7/PPP3CB/PRF1/PTPRC/RIPK3/SH2D1A/SLAMF6/TYROBP/VAV1	28
GO:1903426	SP-7	BP	GO:1903426	regulation of reactive oxygen species biosynthetic process	28/2967	101/17913	0.00322328	0.0262385	0.0194179	ACP5/AGT/AIF1/CD36/CYBA/DDAH1/DNM2/EDN1/GLA/ICAM1/IFNG/IL10/INS/ITGB2/MMP8/P2RX4/PTGIS/PTGS2/RGN/ROCK2/SIRPA/SMAD3/SNCA/SPHK2/TLR4/TLR6/TSPO/ZNF205	28
GO:0051341	SP-7	BP	GO:0051341	regulation of oxidoreductase activity	28/2967	105/17913	0.0058108	0.0396738	0.0293607	ABL1/AGT/AGTR1/APOE/CHCHD10/CALM1/CALM3/CYBA/CYGB/CYP27B1/DDAH1/DNM2/EDN1/GFI1/GLA/GZMA/IFNG/INS/LEP/NFKB1/NOD2/PRKN/RGN/RIPK3/SCARB1/SLAMF8/SNCA/SPHK2	28
GO:0043200	SP-7	BP	GO:0043200	response to amino acid	28/2967	106/17913	0.0066763	0.0427576	0.0316429	AIFM1/ASNS/BAIAP2/BCL11A/LAMTOR1/CASP3/CFL1/COL16A1/COL1A1/COL1A2/CPEB1/CPEB3/CYBA/CYBB/DNMT1/EDN1/GSTP1/ICAM1/LYN/PCNA/PDGFD/PPARGC1A/RRAGA/RRAGB/RRAGC/RRAGD/SOCS1/TOMM20	28
GO:0001618	SP-7	MF	GO:0001618	virus receptor activity	28/2955	74/16969	2.34039e-05	0.00330664	0.00293517	ANPEP/CD209/CD4/CD80/CD81/CD86/CXCR4/DPP4/EFNB3/F11R/HSPA1B/ICAM1/ITGA2/ITGA5/ITGB5/ITGB7/LAMP1/LDLR/MRC1/NCAM1/NPC1/NECTIN1/NECTIN4/SCARB1/SLAMF1/SLC1A5/TFRC/TNFRSF4	28
GO:0104005	SP-7	MF	GO:0104005	hijacked molecular function	28/2955	74/16969	2.34039e-05	0.00330664	0.00293517	ANPEP/CD209/CD4/CD80/CD81/CD86/CXCR4/DPP4/EFNB3/F11R/HSPA1B/ICAM1/ITGA2/ITGA5/ITGB5/ITGB7/LAMP1/LDLR/MRC1/NCAM1/NPC1/NECTIN1/NECTIN4/SCARB1/SLAMF1/SLC1A5/TFRC/TNFRSF4	28
GO:0035591	SP-7	MF	GO:0035591	signaling adaptor activity	28/2955	78/16969	7.05925e-05	0.0069816	0.00619728	AFAP1L2/AXIN1/STAP1/CD28/CHN1/CNTNAP1/DAB2IP/DOK2/EPS8/FCRL2/GAB2/GRAP2/GRB2/KHDRBS1/MAPK8IP1/CLNK/PAG1/PIK3R1/SARM1/SH2D1A/SH2D2A/SH3BP2/SKAP1/SKAP2/SLA/SLA2/TRADD/VAV3	28
GO:0051650	SP-1	BP	GO:0051650	establishment of vesicle localization	27/749	253/17913	8.10768e-06	0.0091291	0.00848654	AP3M1/ASIP/BBS4/CASK/CHRNA5/CLASP2/CNIH1/BLOC1S4/COL7A1/CTNNB1/FAM91A1/KIF5B/LMAN1/P2RY1/BLOC1S6/PSEN1/RAB11A/SEC23A/SEC23IP/SEC24B/SNAP23/SNAP29/TFG/TMED10/TMED2/TRAPPC1/TRAPPC6A	27
GO:0051648	SP-1	BP	GO:0051648	vesicle localization	27/749	270/17913	2.63373e-05	0.0113705	0.0105702	AP3M1/ASIP/BBS4/CASK/CHRNA5/CLASP2/CNIH1/BLOC1S4/COL7A1/CTNNB1/FAM91A1/KIF5B/LMAN1/P2RY1/BLOC1S6/PSEN1/RAB11A/SEC23A/SEC23IP/SEC24B/SNAP23/SNAP29/TFG/TMED10/TMED2/TRAPPC1/TRAPPC6A	27
GO:0048193	SP-1	BP	GO:0048193	Golgi vesicle transport	27/749	304/17913	0.000197873	0.0375879	0.0349422	ACSL3/ARFGAP3/KIF16B/CNIH1/COG8/COL7A1/COPA/DYNC1I2/GOLGA7/LMAN1/LYPLA1/RP2/SEC23A/SEC23IP/SEC24B/SNAP23/SORL1/SPTBN1/TFG/TMED10/TMED2/TMED7/TRAPPC1/TRAPPC6A/VAMP3/VAPA/VPS13C	27
GO:0034660	SP-14	BP	GO:0034660	ncRNA metabolic process	27/520	470/17913	0.000626843	0.0318285	0.0306066	BYSL/TRIR/GTF2H5/TRMT112/KRR1/MARS/NHP2/NSUN2/NABP2/TENT2/POLR2F/POLR2I/POP7/RPL11/RPL26/RPS14/RPS15/RPS19/RPS7/RPS9/SNAPC1/TAF6/TRPT1/TUT1/USPL1/UTP6/WDR4	27
GO:00083801	SP-9	BP	GO:0008380	RNA splicing	27/460	440/17913	2.90343e-05	0.00532076	0.00511607	SRRT/CD2BP2/CDC40/DCPS/DDX23/ERN1/HTATSF1/IK/LSM3/NOVA1/PAPOLA/PHF5A/POLR2E/PPP2R1A/PRPF3/RALY/RBM42/RPS13/SF3B1/SF3B6/SNRPA/SNRPB/SNUPN/SRRM2/SUPT6H/SYMPK/ZMAT5	27
GO:0031091	SP-7	CC	GO:0031091	platelet alpha granule	27/3032	91/18678	0.000950476	0.0130405	0.0112056	ACTN2/CD109/CD36/CFD/FN1/GAS6/HGF/LEFTY2/LHFPL2/OLA1/PCYOX1L/QSOX1/SERPINA1/SERPINA3/SERPINE1/SERPINE2/SERPINF2/SNCA/SPARC/SRGN/TGFB3/THBS1/TIMP1/TMSB4X/TREML1/FERMT3/VEGFA	27
GO:0099024	SP-7	BP	GO:0099024	plasma membrane invagination	27/2967	50/17913	1.54222e-09	1.6297e-07	1.20606e-07	ABCA1/ABCA7/AIF1/ALKBH4/ARHGAP25/AURKB/BIN2/STAP1/CD300A/CD36/DOCK1/F2RL1/FCER1G/FCGR2B/GULP1/ITGA2/ITGAM/ITGB2/MARCO/MYH9/NCKAP1L/PPARG/SH3BP1/SPIRE2/THBS1/ANO6/TREM2	27
GO:0045670	SP-7	BP	GO:0045670	regulation of osteoclast differentiation	27/2967	64/17913	1.09903e-06	5.22169e-05	3.86433e-05	PRXL2A/CA2/CCR1/CSF1/ESRRA/FSTL3/IFNG/IL23A/INPP5D/LILRB1/LILRB3/LILRB4/MAFB/MITF/NF1/PIK3R1/POU4F1/PPARGC1B/RASSF2/SFRP1/SIGLEC15/UBASH3B/TLR4/TMEM178A/TOB2/TREM2/TYROBP	27
GO:0050871	SP-7	BP	GO:0050871	positive regulation of B cell activation	27/2967	70/17913	8.49016e-06	0.000297075	0.000219852	BTK/CD27/CD28/CD320/CD38/CD74/CD81/GPR183/FCRL3/IL6/IL7/INPP5D/MIF/MLH1/NCKAP1L/NOD2/PCID2/PTPRC/SYK/TBX21/TFRC/TLR4/TNFRSF4/TNFSF13/TNFSF13B/VAV3/NSD2	27
GO:0034121	SP-7	BP	GO:0034121	regulation of toll-like receptor signaling pathway	27/2967	71/17913	1.15535e-05	0.000380705	0.000281742	CD14/CD300A/CD300LF/CD36/CYBA/DAB2IP/ESR1/F2RL1/FCRL3/GFI1/IRF7/LILRA2/LY96/LYN/MFHAS1/NFKBIL1/NR1D1/NR1H3/PTPN22/PTPRS/RTN4/SARM1/SMPDL3B/TLR4/TLR5/TLR6/TNFAIP3	27
GO:0030193	SP-7	BP	GO:0030193	regulation of blood coagulation	27/2967	74/17913	2.77133e-05	0.000748258	0.000553751	ABAT/APOE/ADTRP/CD36/EDN1/DMTN/F12/F2RL1/F3/FAP/HPSE/KLKB1/LYN/PLAUR/PLEK/PRKCA/PRKCQ/PROC/SERPINB2/SERPINE1/SERPINE2/SERPINF2/UBASH3B/SYK/THBS1/TLR4/ANO6	27
GO:1900046	SP-7	BP	GO:1900046	regulation of hemostasis	27/2967	75/17913	3.65278e-05	0.000897777	0.000664403	ABAT/APOE/ADTRP/CD36/EDN1/DMTN/F12/F2RL1/F3/FAP/HPSE/KLKB1/LYN/PLAUR/PLEK/PRKCA/PRKCQ/PROC/SERPINB2/SERPINE1/SERPINE2/SERPINF2/UBASH3B/SYK/THBS1/TLR4/ANO6	27
GO:0006809	SP-7	BP	GO:0006809	nitric oxide biosynthetic process	27/2967	76/17913	4.77958e-05	0.00102786	0.000760673	ACP5/AGT/AIF1/CD36/CYP1B1/DDAH1/DNM2/EDN1/GCHFR/GLA/ICAM1/IFNG/IL10/ITGB2/MMP8/NQO1/P2RX4/PTGIS/PTGS2/RGN/ROCK2/RORA/SIRPA/SMAD3/TLR4/TLR6/TSPO	27
GO:0046209	SP-7	BP	GO:0046209	nitric oxide metabolic process	27/2967	81/17913	0.000165661	0.0026441	0.00195678	ACP5/AGT/AIF1/CD36/CYP1B1/DDAH1/DNM2/EDN1/GCHFR/GLA/ICAM1/IFNG/IL10/ITGB2/MMP8/NQO1/P2RX4/PTGIS/PTGS2/RGN/ROCK2/RORA/SIRPA/SMAD3/TLR4/TLR6/TSPO	27
GO:0048145	SP-7	BP	GO:0048145	regulation of fibroblast proliferation	27/2967	86/17913	0.000494043	0.00649783	0.00480874	AGT/BMI1/CTC1/CCNA2/CD300A/CD74/CDK6/DAB2IP/E2F1/ESR1/FN1/FTH1/GAS6/GSTP1/MIF/MYC/NF1/NUPR1/PAWR/PDGFD/PPARG/SFRP1/SPHK1/TRIM32/WAPL/WNT2/ZMIZ1	27
GO:0001892	SP-7	BP	GO:0001892	embryonic placenta development	27/2967	87/17913	0.000604897	0.00758162	0.0056108	ADM/ASCL2/BMP7/CDKN1C/CEBPA/CSF2/DNAJB6/E2F7/E2F8/EOMES/EPAS1/GRB2/HES1/HEY2/IL10/NCOA1/NRK/NSDHL/PLK4/PRDM1/RBPJ/SENP2/SPINT1/ST14/STK4/WNT2/GGNBP2	27
GO:0048144	SP-7	BP	GO:0048144	fibroblast proliferation	27/2967	87/17913	0.000604897	0.00758162	0.0056108	AGT/BMI1/CTC1/CCNA2/CD300A/CD74/CDK6/DAB2IP/E2F1/ESR1/FN1/FTH1/GAS6/GSTP1/MIF/MYC/NF1/NUPR1/PAWR/PDGFD/PPARG/SFRP1/SPHK1/TRIM32/WAPL/WNT2/ZMIZ1	27
GO:0097306	SP-7	BP	GO:0097306	cellular response to alcohol	27/2967	88/17913	0.000736924	0.00894377	0.00661887	AACS/ABCA1/ADCY3/ADCY7/ADCY8/AIFM1/BLM/CCL7/CTNNA1/CYBB/HMGCS1/INHBA/KCNMB1/LRP6/MAP4K1/NPAS4/OSBPL7/P2RY6/PPARG/PRKCE/PTGER2/PTGFR/RAD51/SFRP1/SPHK2/SPI1/XRN1	27
GO:0035710	SP-7	BP	GO:0035710	CD4-positive, alpha-beta T cell activation	27/2967	90/17913	0.00107801	0.0121903	0.00902146	BATF/CD80/CD81/CD83/CD86/SASH3/GPR183/FUT7/GATA3/IFNG/IL12RB1/IL23A/IL6/LGALS9/LY9/NCKAP1L/NLRP3/PRKCQ/PTGER4/RC3H2/RELB/RORA/RUNX3/SLAMF6/SMAD7/SOCS1/TBX21	27
GO:0061387	SP-7	BP	GO:0061387	regulation of extent of cell growth	27/2967	90/17913	0.00107801	0.0121903	0.00902146	ABL1/APOE/BDNF/CDK5R1/CXCL12/DNM2/FN1/GSK3B/SHTN1/L1CAM/LIMK1/MACF1/NRCAM/NTRK3/PAK1/PLXNA3/PTPRS/RND2/RTN4/RYK/SEMA3A/SEMA4D/SPP1/SRF/TRPC5/TTL/VEGFA	27
GO:0000041	SP-7	BP	GO:0000041	transition metal ion transport	27/2967	91/17913	0.00129479	0.0137535	0.0101783	ATP6V0B/ATP6V0D2/ATP6V1A/ATP6V1B2/ATP6V1C1/ATP6V1E1/ATP6V1F/ATP7B/DNM2/FTH1/FTL/ISCU/MCOLN1/MELTF/NECTIN1/SCO2/SLC11A1/SLC11A2/SLC30A1/SLC30A9/SLC31A1/SLC31A2/SLC39A1/SLC39A8/STEAP3/TFRC/TMEM163	27
GO:0060333	SP-7	BP	GO:0060333	interferon-gamma-mediated signaling pathway	27/2967	91/17913	0.00129479	0.0137535	0.0101783	CAMK2G/CIITA/HCK/HLA-DPA1/HLA-DQB1/HLA-DQB2/HLA-DRA/HLA-DRB3/ICAM1/IFI30/IFNG/IFNGR2/IRF5/IRF6/IRF7/IRF8/MT2A/NCAM1/NMI/NR1H3/PARP14/PPARG/PTAFR/PTPN2/SOCS1/STAT1/TRIM25	27
GO:0048010	SP-7	BP	GO:0048010	vascular endothelial growth factor receptor signaling pathway	27/2967	93/17913	0.00184318	0.018075	0.0133765	BAIAP2/BCAR1/CYBA/CYBB/DAB2IP/DOCK1/FGF18/FOXC2/HHEX/ITGA5/MAPKAPK3/NCF2/NCF4/NCKAP1L/NRP2/PIK3R1/PRKCB/PRKD1/PRKD2/PTK2/PTPN1/ROCK2/SH2D2A/SULF1/VAV1/VAV3/VEGFA	27
GO:1901800	SP-7	BP	GO:1901800	positive regulation of proteasomal protein catabolic process	27/2967	93/17913	0.00184318	0.018075	0.0133765	AURKA/BCAP31/DDRGK1/CEBPA/CHFR/CSNK1D/DAB2/DAB2IP/DNAJB2/EDEM2/GSK3A/GSK3B/KCNE2/MDM2/NUPR1/OSBPL7/PRKN/PLK1/PLK2/PSMC1/PSMC2/RNF185/SH3RF2/SMAD7/TREM2/TRIB1/VCP	27
GO:0045778	SP-7	BP	GO:0045778	positive regulation of ossification	27/2967	94/17913	0.00218508	0.0201388	0.0149038	ADRB2/BMP6/BMP7/CEBPA/CEBPD/CTNNBIP1/FAM20C/FZD9/GLI3/ADGRV1/HGF/IFITM1/IL6/JUND/NPNT/OSR1/P2RX7/PRKD1/RUNX2/SFRP2/SMAD3/TGFB3/ANO6/TOB2/CCN4/WNT10B/ZHX3	27
GO:0060191	SP-7	BP	GO:0060191	regulation of lipase activity	27/2967	94/17913	0.00218508	0.0201388	0.0149038	ABL1/AGT/AGTR1/ANGPTL4/ANXA8/APOC1/APOC2/BDNF/C5AR1/CCL5/S1PR4/EDNRA/ESR1/FURIN/GNA15/ITK/LPL/NMUR1/NR1H3/NTF3/NTRK3/P2RY6/PLA2G5/PLCB2/PTAFR/SNCA/SORT1	27
GO:2001243	SP-7	BP	GO:2001243	negative regulation of intrinsic apoptotic signaling pathway	27/2967	94/17913	0.00218508	0.0201388	0.0149038	ARHGEF2/BID/DDIAS/CD74/CXCL12/ENO1/GPX1/GRINA/INS/MAPK8IP1/MDM2/MIF/MMP9/PRKN/PINK1/PLAUR/PPIF/PTGS2/PTPN1/SFRP2/SOD2/TRIM32/TXNDC12/VDAC2/VNN1/WFS1/ZNF385A	27
GO:0007052	SP-7	BP	GO:0007052	mitotic spindle organization	27/2967	95/17913	0.00257971	0.022652	0.0167637	AAAS/ARHGEF10/AURKB/AURKC/BORA/CDC20/CENPE/DYNC1H1/HNRNPU/HSPA1B/KIF11/KIFC1/MYBL2/NDC80/PLK1/PLK2/PRC1/SMC1A/RCC1/SPC25/TACC2/TACC3/TPX2/TTK/SUN2/WDR62/WRAP73	27
GO:0019886	SP-7	BP	GO:0019886	antigen processing and presentation of exogenous peptide antigen via MHC class II	27/2967	97/17913	0.00355294	0.0277754	0.0205553	AP1B1/AP2S1/CAPZB/CD74/CENPE/CTSD/CTSL/CTSS/DNM2/DYNC1H1/FCGR2B/HLA-DMA/HLA-DMB/HLA-DOA/HLA-DOB/HLA-DPA1/HLA-DQB1/HLA-DQB2/HLA-DRA/HLA-DRB3/IFI30/KIF11/KIF15/KIF3C/LAG3/LGMN/RILP	27
GO:0032414	SP-7	BP	GO:0032414	positive regulation of ion transmembrane transporter activity	27/2967	100/17913	0.00558183	0.0387556	0.0286812	ACTN2/ADRB2/ANK3/CHCHD10/CALM1/CALM3/CCL2/CCR2/CTSS/DNM2/EPHB2/GLRX/GSTO1/IFNG/KCNE2/KCNE3/NLGN3/P2RY6/PINK1/PTAFR/RGN/STAC3/STIMATE/TMSB4X/TREM2/TRPC6/WNK3	27
GO:00023671	SP-7	BP	GO:0002367	cytokine production involved in immune response	27/2967	101/17913	0.00644237	0.0416512	0.0308241	BTK/CCR2/CD36/CD74/CD81/CD96/SASH3/F2RL1/FCER1G/GAS6/GATA3/HMOX1/IL10/IL6/LILRB1/MIF/NLRP3/NOD2/SLC11A1/SMAD7/SPHK2/SPON2/TBX21/TGFB3/TLR4/TNFRSF1B/TRPM4	27
GO:0018107	SP-7	BP	GO:0018107	peptidyl-threonine phosphorylation	27/2967	101/17913	0.00644237	0.0416512	0.0308241	AXIN1/AZU1/BMP7/CALM1/CALM3/CDK5R1/DYRK1A/DMTN/GSK3A/GSK3B/HIPK3/CEMIP/MYLK2/PLK1/PRKCA/PRKCB/PRKD1/PRKD2/ROCK2/SMAD7/SPHK1/SPRED2/TRPC5/TRPC6/TTK/DCAF1/WNK3	27
GO:0043178	SP-7	MF	GO:0043178	alcohol binding	27/2955	71/16969	2.93099e-05	0.00362344	0.00321638	ABCA1/ABCG1/ADH4/ASTN2/CD81/ADAP1/ADAP2/CETP/NPC1/NPC2/NR1H3/OSBP2/OSBPL2/OSBPL7/PLCL1/PLCL2/PRKCE/RBP1/SCP2/SOAT1/SOAT2/STARD3/STRA6/SULT2B1/TRPC1/TRPC6/TSPO	27
GO:0005089	SP-7	MF	GO:0005089	Rho guanyl-nucleotide exchange factor activity	27/2955	73/16969	5.19551e-05	0.00570929	0.0050679	ARHGEF10/ARHGEF12/ARHGEF16/ARHGEF18/ARHGEF2/ARHGEF4/ARHGEF5/ARHGEF6/ARHGEF7/ARHGEF9/ARHGEF39/DOCK1/DOCK2/ECT2/EPS8L1/FARP1/FGD2/FGD3/FGD4/ARHGEF25/KALRN/PLEKHG4/PREX1/SOS1/TIAM1/VAV1/VAV3	27
GO:0072331	SP-1	BP	GO:0072331	signal transduction by p53 class mediator	26/749	264/17913	4.78917e-05	0.0162455	0.0151021	BCL2L12/BRD7/RPF2/CNOT2/CNOT7/EHMT1/HNRNPK/HUS1/MAPK14/MDM4/MTA2/MUC1/MYO6/NBN/PLA2R1/PRKAG2/PRMT6/PSMD10/RAD9A/RFC4/RPA1/CNOT9/SNAI2/SNW1/TAF2/TP63	26
GO:0006119	SP-14	BP	GO:0006119	oxidative phosphorylation	26/520	131/17913	6.66682e-15	2.49806e-11	2.40216e-11	ATP5MC1/ATP5PD/ATP5ME/ATP5MF/UQCC2/COX5B/COX6A1/COX6C/NDUFA1/NDUFA11/NDUFA12/NDUFA13/NDUFA2/NDUFA8/NDUFB2/NDUFB6/NDUFB7/NDUFB8/NDUFS3/NDUFS5/PARK7/STOML2/SURF1/UQCR10/UQCRB/UQCRQ	26
GO:0022613	SP-14	BP	GO:0022613	ribonucleoprotein complex biogenesis	26/520	381/17913	5.31773e-05	0.00485989	0.00467332	BYSL/DDX3X/EIF2A/EIF3K/ERAL1/MPV17L2/GEMIN6/GTF2H5/TRMT112/EIF6/KRR1/NOL3/NHP2/PUM2/RPL11/RPL26/RPS14/RPS15/RPS19/RPS7/RPS9/SNRPC/SNRPD2/SNRPF/SNRPG/UTP6	26
GO:0008380	SP-14	BP	GO:0008380	RNA splicing	26/520	440/17913	0.000517703	0.0273216	0.0262727	SNRNP25/YJU2/ESS2/DHX15/GEMIN6/LSM7/WDR83/NOL3/PCBP1/PLRG1/POLR2F/POLR2I/PPIH/SCAF8/RBM22/SCNM1/SF3B5/SMU1/SNRPB2/SNRPC/SNRPD2/SNRPF/SNRPG/TRPT1/U2AF1/U2AF1L4	26
GO:00066051	SP-9	BP	GO:0006605	protein targeting	26/460	364/17913	2.83338e-06	0.000661312	0.000635871	ACAA1/AIP/CHM/CHMP4B/GIPC1/ICMT/KATNB1/C2CD5/ATG13/PARL/PEX16/RPL10A/RPL12/RPL31/RPL35A/RPL38/RPS11/RPS12/RPS13/RPS15A/RPS25/RPS27A/RPS5/SRP68/STOM/TRAM1	26
GO:00226131	SP-9	BP	GO:0022613	ribonucleoprotein complex biogenesis	26/460	381/17913	6.46928e-06	0.00141556	0.0013611	AATF/CD2BP2/CNOT1/DDX23/DDX49/EIF3G/EIF3H/EMG1/RAMAC/G3BP1/HSP90AB1/IMP4/NOC4L/NOL11/NOP14/PIH1D1/PRPF3/PWP2/RPL35A/RPL38/RRP9/RRS1/SF3B1/SNRPB/SNUPN/WDR55	26
GO:0030888	SP-7	BP	GO:0030888	regulation of B cell proliferation	26/2967	57/17913	2.71444e-07	1.61522e-05	1.19535e-05	BTK/CASP3/CD22/CD300A/CD320/CD38/CD74/CD81/GPR183/FCGR2B/FCRL3/IL10/IL7/INPP5D/MIF/MNDA/NCKAP1L/PAWR/PTPRC/TFRC/TLR4/TNFRSF21/TNFRSF4/TNFSF13B/TYROBP/VAV3	26
GO:0050854	SP-7	BP	GO:0050854	regulation of antigen receptor-mediated signaling pathway	26/2967	63/17913	2.84926e-06	0.000118797	8.79161e-05	STAP1/BTN2A2/CACNA1F/CD22/CD300A/CD81/CMTM3/FCGR2B/FCRL3/GCSAM/LCK/LGALS3/LILRB4/LPXN/LYN/NFAM1/PAWR/PLCL2/PRKCB/PRKD2/PTPN2/PTPN22/PTPN6/PTPRC/PVRIG/EZR	26
GO:0070664	SP-7	BP	GO:0070664	negative regulation of leukocyte proliferation	26/2967	71/17913	3.60432e-05	0.000894368	0.00066188	BTK/BTN2A2/CASP3/CD300A/DLG5/FCGR2B/GLMN/GPNMB/GSTP1/HAVCR2/IL10/IL2RA/IDO1/INPP5D/ITCH/LGALS9/LILRB1/LST1/LYN/MNDA/PAWR/PTPN6/TNFAIP3/TNFRSF21/TYROBP/VSIG4	26
GO:0002532	SP-7	BP	GO:0002532	production of molecular mediator involved in inflammatory response	26/2967	72/17913	4.76036e-05	0.00102733	0.000760281	ADCY7/ALOX5/BTK/CD36/CD6/CD96/FCER1G/GBP5/GPSM3/GRN/IL17D/IL1R2/IDO1/INS/LEP/LYN/NOD2/PER1/PYCARD/SERPINE1/SIRPA/SLAMF8/SYK/TLR4/TLR6/VAMP8	26
GO:0032651	SP-7	BP	GO:0032651	regulation of interleukin-1 beta production	26/2967	82/17913	0.000525797	0.00684206	0.00506349	ACP5/AZU1/CASP1/CD33/GHRL/GSTP1/IFI16/LGALS9/LILRA2/LILRA5/LPL/NLRP12/NLRP2/NLRP3/NOD2/P2RX7/PYCARD/SIRPA/SMAD3/SPHK1/TLR4/TLR8/TNFAIP3/TREM2/TRIM16/TYROBP	26
GO:0045582	SP-7	BP	GO:0045582	positive regulation of T cell differentiation	26/2967	83/17913	0.000646671	0.00803945	0.00594962	BTN2A2/PIK3R6/CD27/CD74/CD80/CD83/CD86/SASH3/GATA3/GLI2/GLI3/IFNG/IL12RB1/IL23A/IL2RA/IL7/LGALS9/LILRB4/NCKAP1L/NLRP3/PTPRC/RUNX3/SOCS1/SYK/VNN1/ZMIZ1	26
GO:0019319	SP-7	BP	GO:0019319	hexose biosynthetic process	26/2967	89/17913	0.0020122	0.0193602	0.0143276	AKR1B1/ATF4/ENO1/ENO2/FBP1/G6PC3/INS/LEP/NLN/NR1D1/OGT/PC/PCK2/PER2/PGK1/PGM1/PPARGC1A/PTPN2/SDS/SERPINA12/SLC25A10/SLC25A12/SLC35B4/SLC37A4/SIK1/TPI1	26
GO:0045639	SP-7	BP	GO:0045639	positive regulation of myeloid cell differentiation	26/2967	90/17913	0.00239171	0.0212394	0.0157183	FAM210B/CA2/CCR1/CD4/CD74/CSF1/CTNNBIP1/HCLS1/HSPA1B/IFNG/IL23A/INHBA/INPP5D/NCKAP1L/POU4F1/PPARGC1B/PRKCA/ROR2/SCIN/STAT1/DCSTAMP/TREM2/TRIB1/TRIM58/TYROBP/ZNF16	26
GO:0046364	SP-7	BP	GO:0046364	monosaccharide biosynthetic process	26/2967	93/17913	0.00391477	0.0300152	0.0222129	AKR1B1/ATF4/ENO1/ENO2/FBP1/G6PC3/INS/LEP/NLN/NR1D1/OGT/PC/PCK2/PER2/PGK1/PGM1/PPARGC1A/PTPN2/SDS/SERPINA12/SLC25A10/SLC25A12/SLC35B4/SLC37A4/SIK1/TPI1	26
GO:0002821	SP-7	BP	GO:0002821	positive regulation of adaptive immune response	26/2967	94/17913	0.00457612	0.0335491	0.0248281	BTK/CCR2/CD28/CD4/CD80/CD81/SASH3/FCER1G/GATA3/IL12RB1/IL23A/IL27RA/IL6/MLH1/NLRP3/P2RX7/PRKCQ/PTPRC/PYCARD/SKAP1/SLC11A1/TBX21/TFRC/TNFSF13/TNFSF13B/NSD2	26
GO:0120162	SP-7	BP	GO:0120162	positive regulation of cold-induced thermogenesis	26/2967	97/17913	0.00714313	0.0449489	0.0332646	ADRB2/BSCL2/CCR2/CD36/CMKLR1/CPT2/CXCR4/DYNC1H1/ELOVL6/EPAS1/FABP4/FABP5/GHRL/FFAR4/LEP/LPIN1/MFN2/OGT/PER2/PPARGC1A/PPARGC1B/PRDM16/PRLR/SYK/UCP2/VEGFA	26
GO:0002377	SP-7	BP	GO:0002377	immunoglobulin production	26/2967	98/17913	0.00822557	0.0492808	0.0364704	BATF/BTK/CCR6/CD22/CD28/CD40LG/EXO1/FCGR2B/FCRL3/GCNT3/HLA-DQB1/IL10/IL27RA/IL6/LAX1/MLH1/POLQ/POU2F2/PTPRC/SAMHD1/TBX21/TFRC/TNFRSF4/TNFSF13/TNFSF13B/NSD2	26
GO:0032543	SP-14	BP	GO:0032543	mitochondrial translation	25/520	125/17913	1.84445e-14	3.45558e-11	3.32293e-11	UQCC2/ERAL1/MPV17L2/MRPL58/MRPL12/MRPL14/MRPL2/MRPL23/MRPL24/MRPL28/MRPL36/MRPL4/MRPL43/MRPL46/MRPL53/MRPL55/MRPS11/MRPS12/MRPS15/MRPS18C/MRPS21/MRPS24/MRPS33/MTIF3/TSFM	25
GO:0140053	SP-14	BP	GO:0140053	mitochondrial gene expression	25/520	148/17913	1.03428e-12	5.92644e-10	5.69893e-10	UQCC2/ERAL1/MPV17L2/MRPL58/MRPL12/MRPL14/MRPL2/MRPL23/MRPL24/MRPL28/MRPL36/MRPL4/MRPL43/MRPL46/MRPL53/MRPL55/MRPS11/MRPS12/MRPS15/MRPS18C/MRPS21/MRPS24/MRPS33/MTIF3/TSFM	25
GO:0022900	SP-14	BP	GO:0022900	electron transport chain	25/520	175/17913	4.66647e-11	1.02855e-08	9.89061e-09	COX5B/COX6A1/COX6C/COX7A1/CYB5A/ETFB/NDUFA1/NDUFA11/NDUFA12/NDUFA13/NDUFA2/NDUFA8/NDUFB2/NDUFB6/NDUFB7/NDUFB8/NDUFS3/NDUFS5/NQO2/PARK7/SURF1/TSTA3/UQCR10/UQCRB/UQCRQ	25
GO:0006605	SP-14	BP	GO:0006605	protein targeting	25/520	364/17913	6.65442e-05	0.00574155	0.00552114	ACOT8/ATP5IF1/FIS1/GDI1/HAX1/IDE/NDUFA13/PDCD5/RAB7A/RPL11/RPL23A/RPL26/RPL36/RPS14/RPS15/RPS19/RPS20/RPS21/RPS7/RPS9/SEC61G/TIMM13/TIMM17B/TIMM23/UBL5	25
GO:0070821	SP-7	CC	GO:0070821	tertiary granule membrane	25/3032	73/18678	0.000127143	0.00223642	0.00192174	ATP8B4/MCEMP1/CD300A/CD33/CD53/CD59/CYBA/CYBB/FCER1G/GAA/GPR84/ITGAM/ITGB2/KCNAB2/LILRA3/PTAFR/SERPINB6/SIRPA/SLC11A1/STBD1/TMC6/ANO6/TMEM63A/TSPAN14/VAMP8	25
GO:0002886	SP-7	BP	GO:0002886	regulation of myeloid leukocyte mediated immunity	25/2967	52/17913	1.2878e-07	8.48703e-06	6.28085e-06	ADORA2B/BTK/CCR2/CD300A/CD84/CXCL6/DNASE1/ADGRE2/F2RL1/FCER1G/FCGR2B/FGR/GAB2/HMOX1/ITGAM/ITGB2/LGALS9/LYN/PRAM1/PTAFR/RAC2/SPHK2/STXBP2/SYK/VAMP8	25
GO:0031294	SP-7	BP	GO:0031294	lymphocyte costimulation	25/2967	56/17913	7.59672e-07	3.75486e-05	2.7788e-05	CCL21/CD28/CD320/CD3E/CD40LG/CD80/CD81/CD86/CSK/DPP4/EFNB3/GRAP2/GRB2/ICOS/ICOSLG/LCK/LYN/MAP3K8/PAK1/PDCD1/PIK3R1/PTPN6/TNFSF13B/TNFSF14/VAV1	25
GO:0050766	SP-7	BP	GO:0050766	positive regulation of phagocytosis	25/2967	60/17913	3.5793e-06	0.000145282	0.000107516	ABCA7/AZU1/STAP1/C2/CALR/CCL2/CD300LF/CD36/CYBA/DNM2/DOCK2/F2RL1/FCGR2B/GAS6/IL2RB/IL2RG/ITGA2/LYAR/NCKAP1L/PPARG/PTPRC/PYCARD/SLC11A1/SPACA3/ANO6	25
GO:0032623	SP-7	BP	GO:0032623	interleukin-2 production	25/2967	62/17913	7.23178e-06	0.000263831	0.000195249	ABL1/CARD9/CCR2/CD247/CD28/CD3E/CD4/CD80/CD83/CD86/SASH3/FCER1G/GATA3/GLMN/HAVCR2/LAG3/PAWR/PRKCQ/PRKD2/PTPRC/SLC11A1/TBX21/TNFAIP3/EZR/VSIG4	25
GO:00019101	SP-7	BP	GO:0001910	regulation of leukocyte mediated cytotoxicity	25/2967	64/17913	1.40049e-05	0.000442454	0.00032744	STAP1/PIK3R6/CXCL6/DNASE1/F2RL1/FCGR2B/HAVCR2/ICAM1/IL12RB1/IL23A/ITGAM/LAG3/LAMP1/LEP/LGALS9/LILRB1/NCR3/P2RX7/PPP3CB/PTPRC/RIPK3/SH2D1A/SLAMF6/TYROBP/VAV1	25
GO:0032720	SP-7	BP	GO:0032720	negative regulation of tumor necrosis factor production	25/2967	69/17913	6.20406e-05	0.00124264	0.000919618	ACP5/CD33/CHRNA7/CLEC4A/GAS6/GHRL/GPNMB/GPR18/GSTP1/HAVCR2/IL10/IL27RA/LGALS9/LILRB1/MC1R/NFKBIL1/PTPN22/PTPN6/SIRPA/SLAMF1/SYT11/TLR4/TNFAIP3/TREM2/TSPO	25
GO:1903556	SP-7	BP	GO:1903556	negative regulation of tumor necrosis factor superfamily cytokine production	25/2967	71/17913	0.000106152	0.00186959	0.0013836	ACP5/CD33/CHRNA7/CLEC4A/GAS6/GHRL/GPNMB/GPR18/GSTP1/HAVCR2/IL10/IL27RA/LGALS9/LILRB1/MC1R/NFKBIL1/PTPN22/PTPN6/SIRPA/SLAMF1/SYT11/TLR4/TNFAIP3/TREM2/TSPO	25
GO:0050710	SP-7	BP	GO:0050710	negative regulation of cytokine secretion	25/2967	72/17913	0.000137295	0.00228725	0.00169269	BTN2A2/RGCC/F2RL1/FCGR2B/FN1/GAS6/GHRL/FFAR4/IL10/IL1R2/IL27RA/LILRA5/LILRB1/NLRP12/NLRP3/PTGER4/PTPN22/SRGN/SYT11/TLR6/TLR8/TMSB4X/TNFAIP3/TNFRSF21/EZR	25
GO:0043367	SP-7	BP	GO:0043367	CD4-positive, alpha-beta T cell differentiation	25/2967	74/17913	0.00022484	0.0033693	0.00249346	BATF/CD80/CD83/CD86/SASH3/GPR183/FUT7/GATA3/IFNG/IL12RB1/IL23A/IL6/LGALS9/LY9/NCKAP1L/NLRP3/PTGER4/RC3H2/RELB/RORA/RUNX3/SLAMF6/SMAD7/SOCS1/TBX21	25
GO:0022617	SP-7	BP	GO:0022617	extracellular matrix disassembly	25/2967	78/17913	0.000557463	0.00713296	0.00527877	ADAMTS4/CMA1/CTSK/CTSL/CTSS/DPP4/FAP/FURIN/IL6/KLK2/KLKB1/LCP1/MELTF/MMP1/MMP10/MMP12/MMP13/MMP15/MMP19/MMP7/MMP8/MMP9/CARMIL2/SCUBE1/TIMP1	25
GO:0032642	SP-7	BP	GO:0032642	regulation of chemokine production	25/2967	79/17913	0.000689021	0.00844602	0.00625051	ADORA2B/AIF1/ALOX15B/AZU1/CD74/CSF1R/CXCL6/F2RL1/GSTP1/HAVCR2/HMOX1/IL10/IL6/IL7/LGALS9/LPL/MBP/MIF/PYCARD/SIRPA/TLR4/TLR7/TREM2/TRIM32/TRPV4	25
GO:0032637	SP-7	BP	GO:0032637	interleukin-8 production	25/2967	80/17913	0.000846814	0.0101346	0.00750015	AFAP1L2/ARRB1/CD14/CD2/CD33/F2RL1/HSPA1B/IL10/IL17D/LEP/LGALS9/LILRA2/NOD2/PRKD2/PTPN22/PTPRC/PYCARD/RAB1A/SERPINE1/TLR4/TLR5/TLR6/TLR7/TLR8/TMSB4X	25
GO:1902930	SP-7	BP	GO:1902930	regulation of alcohol biosynthetic process	25/2967	81/17913	0.00103504	0.0118549	0.00877326	ABCG1/APOE/BMP6/CYP27B1/DHCR7/ELOVL6/FASN/GFI1/HMGCR/HMGCS1/IFNG/MVD/MVK/NFKB1/NFYB/P2RY6/PLEK/PTAFR/SC5D/SEC14L2/SNCA/SQLE/SREBF1/SREBF2/TM7SF2	25
GO:0006094	SP-7	BP	GO:0006094	gluconeogenesis	25/2967	86/17913	0.00261513	0.0228647	0.0169211	ATF4/ENO1/ENO2/FBP1/G6PC3/INS/LEP/NLN/NR1D1/OGT/PC/PCK2/PER2/PGK1/PGM1/PPARGC1A/PTPN2/SDS/SERPINA12/SLC25A10/SLC25A12/SLC35B4/SLC37A4/SIK1/TPI1	25
GO:0032602	SP-7	BP	GO:0032602	chemokine production	25/2967	86/17913	0.00261513	0.0228647	0.0169211	ADORA2B/AIF1/ALOX15B/AZU1/CD74/CSF1R/CXCL6/F2RL1/GSTP1/HAVCR2/HMOX1/IL10/IL6/IL7/LGALS9/LPL/MBP/MIF/PYCARD/SIRPA/TLR4/TLR7/TREM2/TRIM32/TRPV4	25
GO:1903725	SP-7	BP	GO:1903725	regulation of phospholipid metabolic process	25/2967	86/17913	0.00261513	0.0228647	0.0169211	APOC1/APOC2/PIK3R6/CCL21/CD81/DAB2IP/FGR/FLT3/GNB3/LDLR/LYN/MTMR3/MTMR4/MTMR9/NOD2/PIK3R1/PIK3R4/PRKD1/PTK2/SCARB1/SLA2/SLC27A1/SOCS1/VAV3/WDR81	25
GO:2000117	SP-7	BP	GO:2000117	negative regulation of cysteine-type endopeptidase activity	25/2967	87/17913	0.00310303	0.0254998	0.0188712	ARRB1/CD27/CRYAB/CST7/DHCR24/DNAJB6/FNIP1/GAS6/GPX1/HGF/IFI16/MDM2/MMP9/PCID2/PLAUR/PTGS2/RAF1/RPS6KA1/SFN/SFRP2/SNCA/THBS1/TNFSF14/VEGFA/YWHAE	25
GO:0032088	SP-7	BP	GO:0032088	negative regulation of NF-kappaB transcription factor activity	25/2967	89/17913	0.00431146	0.0322649	0.0238777	ADORA3/ARRB1/BMP7/CMKLR1/CYP1B1/DAB2IP/DAP/FAF1/GFI1/HAVCR2/IL10/IRAK1/IRAK2/ITCH/NFKBIL1/NLRP12/NLRP2/NLRP3/PRMT2/PTGIS/PYCARD/RWDD3/TMSB4X/TNFAIP3/TRAF3	25
GO:1901184	SP-7	BP	GO:1901184	regulation of ERBB signaling pathway	25/2967	91/17913	0.00589049	0.0398486	0.0294901	AFAP1L2/AGR2/AGT/ARHGEF7/CBL/DAB2IP/EPS15/FASLG/GPRC5A/GRB2/HBEGF/ITGA1/LGMN/MMP9/PLAUR/PTPN2/PTPN3/RBPJ/RNF126/RTN4/SNX6/SOS1/TGFA/ZFYVE28/RNF115	25
GO:0016607	SP-14	CC	GO:0016607	nuclear speck	24/542	386/18678	0.000409622	0.00574642	0.00498939	API5/C12orf57/SARNP/DDX3X/DHX15/FIBP/GCAT/GPATCH2/KMT2E/ZC3H18/GLYR1/PCBP1/PLRG1/POLR3D/PPIH/PUM1/RCHY1/SCNM1/SMU1/SNRPB2/STK19/TUT1/U2AF1/U2AF1L4	24
GO:0043624	SP-14	BP	GO:0043624	cellular protein complex disassembly	24/520	195/17913	2.53293e-09	3.65034e-07	3.51021e-07	ERAL1/TRMT112/MRPL58/MRPL12/MRPL14/MRPL2/MRPL23/MRPL24/MRPL28/MRPL36/MRPL4/MRPL43/MRPL46/MRPL53/MRPL55/MRPS11/MRPS12/MRPS15/MRPS18C/MRPS21/MRPS24/MRPS33/SLN/SPAST	24
GO:0015980	SP-14	BP	GO:0015980	energy derivation by oxidation of organic compounds	24/520	264/17913	8.43455e-07	9.57704e-05	9.2094e-05	BLOC1S1/COX5B/COX6A1/COX6C/ETFB/GNAS/IDE/NDUFA1/NDUFA11/NDUFA12/NDUFA13/NDUFA2/NDUFA8/NDUFB2/NDUFB6/NDUFB7/NDUFB8/NDUFS3/NDUFS5/PARK7/SURF1/UQCR10/UQCRB/UQCRQ	24
GO:0006401	SP-14	BP	GO:0006401	RNA catabolic process	24/520	368/17913	0.000203227	0.0133595	0.0128466	TRIR/CNOT3/YBX3/LARP1/LSM7/TENT2/PSMB3/PSMB7/PSMD1/PUM1/PUM2/RPL11/RPL23A/RPL26/RPL36/RPS14/RPS15/RPS19/RPS20/RPS21/RPS7/RPS9/TOB1/YTHDF3	24
GO:0006911	SP-7	BP	GO:0006911	phagocytosis, engulfment	24/2967	41/17913	1.3813e-09	1.53927e-07	1.13914e-07	ABCA1/ABCA7/AIF1/ARHGAP25/BIN2/STAP1/CD300A/CD36/DOCK1/F2RL1/FCER1G/FCGR2B/GULP1/ITGA2/ITGAM/ITGB2/MARCO/MYH9/NCKAP1L/PPARG/SH3BP1/THBS1/ANO6/TREM2	24
GO:0001774	SP-7	BP	GO:0001774	microglial cell activation	24/2967	50/17913	2.38244e-07	1.47495e-05	1.09154e-05	AIF1/AZU1/STAP1/C1QA/C5AR1/CST7/CTSC/TAFA3/GRN/IFNG/IL6/ITGAM/ITGB2/LDLR/MMP8/NR1D1/PTPRC/SNCA/SPHK1/TLR6/TLR7/TLR8/TREM2/TYROBP	24
GO:0002269	SP-7	BP	GO:0002269	leukocyte activation involved in inflammatory response	24/2967	50/17913	2.38244e-07	1.47495e-05	1.09154e-05	AIF1/AZU1/STAP1/C1QA/C5AR1/CST7/CTSC/TAFA3/GRN/IFNG/IL6/ITGAM/ITGB2/LDLR/MMP8/NR1D1/PTPRC/SNCA/SPHK1/TLR6/TLR7/TLR8/TREM2/TYROBP	24
GO:0031295	SP-7	BP	GO:0031295	T cell costimulation	24/2967	55/17913	2.08217e-06	8.86222e-05	6.55852e-05	CCL21/CD28/CD3E/CD40LG/CD80/CD81/CD86/CSK/DPP4/EFNB3/GRAP2/GRB2/ICOS/ICOSLG/LCK/LYN/MAP3K8/PAK1/PDCD1/PIK3R1/PTPN6/TNFSF13B/TNFSF14/VAV1	24
GO:0061900	SP-7	BP	GO:0061900	glial cell activation	24/2967	59/17913	9.17223e-06	0.000315824	0.000233727	AIF1/AZU1/STAP1/C1QA/C5AR1/CST7/CTSC/TAFA3/GRN/IFNG/IL6/ITGAM/ITGB2/LDLR/MMP8/NR1D1/PTPRC/SNCA/SPHK1/TLR6/TLR7/TLR8/TREM2/TYROBP	24
GO:0033627	SP-7	BP	GO:0033627	cell adhesion mediated by integrin	24/2967	61/17913	1.79505e-05	0.000527292	0.000390224	CCL21/CCL5/CD3E/CIB1/COL16A1/CYP1B1/DPP4/FOXC2/ICAM1/ITGA2/ITGA5/LPXN/LYN/NCKAP1L/NPNT/PIK3CG/PTK2/PTPN6/RAC3/SERPINE1/SFRP2/SKAP1/SYK/FERMT3	24
GO:0042108	SP-7	BP	GO:0042108	positive regulation of cytokine biosynthetic process	24/2967	63/17913	3.37081e-05	0.000853707	0.000631789	AKAP12/AZU1/CCR2/CD276/CD28/CD3E/CD4/CD80/CD86/CYBB/EBI3/GLMN/HMOX1/IL6/PRKCQ/PTAFR/PTPRC/SYK/THBS1/TLR4/TLR6/TLR7/TLR8/TYROBP	24
GO:0070227	SP-7	BP	GO:0070227	lymphocyte apoptotic process	24/2967	67/17913	0.000106389	0.00186959	0.0013836	AURKB/BIRC7/BTK/CCL5/CD27/CD74/DNAJA3/DOCK8/FASLG/FNIP1/GLI3/IL10/IL2RA/IDO1/LGALS3/LGALS9/MIF/P2RX7/PDCD1/PRKCQ/RIPK3/SLC46A2/TNFRSF21/TSC22D3	24
GO:0033045	SP-7	BP	GO:0033045	regulation of sister chromatid segregation	24/2967	70/17913	0.000231135	0.00343009	0.00253845	AURKB/AXIN2/BUB1/BUB1B/RMI2/CDC20/CDCA5/CDT1/CENPE/CENPF/DLGAP5/DUSP1/ESPL1/FEN1/H2AFY/HNRNPU/NDC80/NEK6/PCID2/PLK1/TACC3/TRIP13/TTK/WAPL	24
GO:1990266	SP-7	BP	GO:1990266	neutrophil migration	24/2967	72/17913	0.000373786	0.00510451	0.00377761	JAML/C3AR1/C5AR1/CCL21/CD74/CKLF/CSF3R/CXCL3/CXCL6/EDN1/IL23A/ITGA1/ITGB2/LGALS3/MPP1/NCKAP1L/PIK3CG/PREX1/RAC2/SLAMF8/SYK/VAV1/VAV3/WDR1	24
GO:0006892	SP-7	BP	GO:0006892	post-Golgi vesicle-mediated transport	24/2967	77/17913	0.00110941	0.0123854	0.00916588	AMN/ANK3/AP4M1/ARFGEF2/BBS2/CORO7/CSK/DNM2/EPS15/EXOC5/GGA2/KIF13A/KLHL20/LAMP1/MACF1/MYO5A/RAB26/SCAMP2/SCAMP3/SORT1/VAMP2/VAMP8/WIPI1/RBSN	24
GO:1905954	SP-7	BP	GO:1905954	positive regulation of lipid localization	24/2967	78/17913	0.00135473	0.0142177	0.0105218	ABCA1/ABCA7/ABCB4/ABCG1/APOC4/APOE/BMP6/CD36/EDN1/EHD1/GHRL/LPL/MIF/NFKB1/NR1H3/P2RX4/P2RX7/PLTP/RETN/SCARB1/SCP2/SPP1/SREBF2/TNFRSF11A	24
GO:0045921	SP-7	BP	GO:0045921	positive regulation of exocytosis	24/2967	82/17913	0.00285595	0.0240441	0.0177939	ADORA2B/ATP13A2/CADPS2/CDK5R2/F2RL1/FCER1G/FGR/NCS1/GAB2/IFNG/ITGAM/ITGB2/KCNB1/LAMP1/PDCD6IP/PTAFR/RAB15/RAB9A/SDC1/SNCA/SPHK2/UNC13B/VAMP8/VSNL1	24
GO:0002718	SP-7	BP	GO:0002718	regulation of cytokine production involved in immune response	24/2967	83/17913	0.00339854	0.0270515	0.0200196	BTK/CCR2/CD36/CD74/CD81/CD96/SASH3/F2RL1/FCER1G/GATA3/HMOX1/IL10/IL6/LILRB1/MIF/NLRP3/NOD2/SMAD7/SPON2/TBX21/TGFB3/TLR4/TNFRSF1B/TRPM4	24
GO:0010507	SP-7	BP	GO:0010507	negative regulation of autophagy	24/2967	83/17913	0.00339854	0.0270515	0.0200196	ATG7/BMF/TIGAR/CLEC16A/DAP/HGF/HMOX1/IL10/IL10RA/LEP/TAB3/MTMR9/NPC1/NUPR1/PINK1/PTK2/PTPN22/QSOX1/RNF41/RRAGA/SNCA/TBC1D14/TREM2/TSPO	24
GO:0031532	SP-7	BP	GO:0031532	actin cytoskeleton reorganization	24/2967	85/17913	0.00474578	0.0342602	0.0253544	ABL1/ARHGDIA/ARHGDIB/STAP1/CDC42BPA/CSF1R/DMTN/EPS8/F11R/GMFG/HCK/HCLS1/MYH9/NTF3/NTRK3/PAK1/PARVB/PIP5K1A/PLEK/PTPN1/RALA/SEMA3E/TRPV4/EZR	24
GO:0045185	SP-7	BP	GO:0045185	maintenance of protein location	24/2967	85/17913	0.00474578	0.0342602	0.0253544	ANK3/BARD1/SYNE3/CD4/DBN1/EPB41L3/FAF1/HNRNPU/IL10/INSIG1/NRROS/NFKBIE/NFKBIL1/PINK1/RANGAP1/SCIN/SKP1/SRGN/SUPT7L/TAF8/TMSB4X/TSPO/SUN2/EZR	24
GO:0048013	SP-7	BP	GO:0048013	ephrin receptor signaling pathway	24/2967	86/17913	0.00557055	0.0387536	0.0286797	AP2S1/ARHGEF7/ARPC1A/CDK5R1/CHN1/EFNA4/EFNB3/EPHA4/EPHB1/EPHB2/EPHB3/EPHB6/KALRN/LYN/MMP9/NCSTN/NTRK3/PAK1/PSEN2/PTK2/RBPJ/ROCK2/TIAM1/VAV3	24
GO:1903035	SP-7	BP	GO:1903035	negative regulation of response to wounding	24/2967	87/17913	0.00651055	0.0420476	0.0311175	ABAT/APOE/ADTRP/CD109/EDN1/EPHA4/F12/FAP/HMGCR/INPP5F/KLKB1/PLAUR/PROC/PTPRS/RGMA/SERPINB2/SERPINE1/SERPINE2/SERPINF2/SMAD3/SPP1/UBASH3B/THBS1/WFDC1	24
GO:0004527	SP-5	MF	GO:0004527	exonuclease activity	24/2671	67/16969	4.61493e-05	0.0456417	0.0438175	APEX1/APTX/EXO5/CNOT6/DCLRE1A/DCLRE1B/DCLRE1C/DDX1/ENPP1/ENPP3/EXD2/EXOSC3/EXOSC4/EXOSC9/ISG20/REXO5/PAN3/PARN/RAD1/REXO2/TOE1/WRN/XRN2/ZC3H12A	24
GO:0006414	SP-14	BP	GO:0006414	translational elongation	23/520	124/17913	1.10715e-12	5.92644e-10	5.69893e-10	ERAL1/MRPL58/MRPL12/MRPL14/MRPL2/MRPL23/MRPL24/MRPL28/MRPL36/MRPL4/MRPL43/MRPL46/MRPL53/MRPL55/MRPS11/MRPS12/MRPS15/MRPS18C/MRPS21/MRPS24/MRPS33/SELENOT/TSFM	23
GO:0045333	SP-14	BP	GO:0045333	cellular respiration	23/520	176/17913	1.68055e-09	2.5188e-07	2.42211e-07	BLOC1S1/COX5B/COX6A1/COX6C/ETFB/IDE/NDUFA1/NDUFA11/NDUFA12/NDUFA13/NDUFA2/NDUFA8/NDUFB2/NDUFB6/NDUFB7/NDUFB8/NDUFS3/NDUFS5/PARK7/SURF1/UQCR10/UQCRB/UQCRQ	23
GO:0006402	SP-14	BP	GO:0006402	mRNA catabolic process	23/520	338/17913	0.000148024	0.0106662	0.0102568	CNOT3/YBX3/LARP1/LSM7/TENT2/PSMB3/PSMB7/PSMD1/PUM1/PUM2/RPL11/RPL23A/RPL26/RPL36/RPS14/RPS15/RPS19/RPS20/RPS21/RPS7/RPS9/TOB1/YTHDF3	23
GO:0000377	SP-14	BP	GO:0000377	RNA splicing, via transesterification reactions with bulged adenosine as nucleophile	23/520	344/17913	0.000191477	0.0130448	0.012544	SNRNP25/ESS2/DHX15/GEMIN6/LSM7/WDR83/NOL3/PCBP1/PLRG1/POLR2F/POLR2I/PPIH/RBM22/SCNM1/SF3B5/SMU1/SNRPB2/SNRPC/SNRPD2/SNRPF/SNRPG/U2AF1/U2AF1L4	23
GO:0000398	SP-14	BP	GO:0000398	mRNA splicing, via spliceosome	23/520	344/17913	0.000191477	0.0130448	0.012544	SNRNP25/ESS2/DHX15/GEMIN6/LSM7/WDR83/NOL3/PCBP1/PLRG1/POLR2F/POLR2I/PPIH/RBM22/SCNM1/SF3B5/SMU1/SNRPB2/SNRPC/SNRPD2/SNRPF/SNRPG/U2AF1/U2AF1L4	23
GO:0000375	SP-14	BP	GO:0000375	RNA splicing, via transesterification reactions	23/520	348/17913	0.000226381	0.0143771	0.0138252	SNRNP25/ESS2/DHX15/GEMIN6/LSM7/WDR83/NOL3/PCBP1/PLRG1/POLR2F/POLR2I/PPIH/RBM22/SCNM1/SF3B5/SMU1/SNRPB2/SNRPC/SNRPD2/SNRPF/SNRPG/U2AF1/U2AF1L4	23
GO:0090150	SP-9	BP	GO:0090150	establishment of protein localization to membrane	23/460	287/17913	1.55701e-06	0.000419314	0.000403183	ARFRP1/CHM/CHMP4B/ICMT/C2CD5/PEX16/RAB10/RPL10A/RPL12/RPL31/RPL35A/RPL38/RPS11/RPS12/RPS13/RPS15A/RPS25/RPS27A/RPS5/SGTA/SRP68/STOM/TRAM1	23
GO:00003771	SP-9	BP	GO:0000377	RNA splicing, via transesterification reactions with bulged adenosine as nucleophile	23/460	344/17913	3.03957e-05	0.00532076	0.00511607	SRRT/CD2BP2/CDC40/DCPS/DDX23/HTATSF1/IK/LSM3/NOVA1/PAPOLA/PHF5A/POLR2E/PRPF3/RALY/RBM42/SF3B1/SF3B6/SNRPA/SNRPB/SNUPN/SRRM2/SYMPK/ZMAT5	23
GO:00003981	SP-9	BP	GO:0000398	mRNA splicing, via spliceosome	23/460	344/17913	3.03957e-05	0.00532076	0.00511607	SRRT/CD2BP2/CDC40/DCPS/DDX23/HTATSF1/IK/LSM3/NOVA1/PAPOLA/PHF5A/POLR2E/PRPF3/RALY/RBM42/SF3B1/SF3B6/SNRPA/SNRPB/SNUPN/SRRM2/SYMPK/ZMAT5	23
GO:00003751	SP-9	BP	GO:0000375	RNA splicing, via transesterification reactions	23/460	348/17913	3.63967e-05	0.00606785	0.00583442	SRRT/CD2BP2/CDC40/DCPS/DDX23/HTATSF1/IK/LSM3/NOVA1/PAPOLA/PHF5A/POLR2E/PRPF3/RALY/RBM42/SF3B1/SF3B6/SNRPA/SNRPB/SNUPN/SRRM2/SYMPK/ZMAT5	23
GO:0005884	SP-7	CC	GO:0005884	actin filament	23/3032	74/18678	0.00110168	0.0145337	0.0124887	ACTN2/AIF1/AMOT/BIN3/AIF1L/CORO1A/CORO1B/DNAJA3/DMTN/GAS2/HCK/LCP1/LMOD1/MYO1A/MYO5A/PAK1/PAWR/POF1B/RAC2/RAC3/RCSD1/EZR/WAS	23
GO:0043300	SP-7	BP	GO:0043300	regulation of leukocyte degranulation	23/2967	43/17913	3.20571e-08	2.55166e-06	1.88837e-06	ADORA2B/CCR2/CD300A/CD84/ADGRE2/F2RL1/FCER1G/FCGR2B/FGR/GAB2/HMOX1/ITGAM/ITGB2/LAMP1/LGALS9/LYN/PRAM1/PTAFR/RAC2/SPHK2/STXBP2/SYK/VAMP8	23
GO:0071675	SP-7	BP	GO:0071675	regulation of mononuclear cell migration	23/2967	45/17913	9.77126e-08	6.93483e-06	5.13214e-06	AIF1/C3AR1/C5AR1/CCL1/CCL5/CCR1/CCR2/CMKLR1/CSF1/CXCL10/CXCL12/DUSP1/LGALS3/LGMN/LYN/PDGFD/PLA2G7/RARRES2/SERPINE1/SLAMF8/THBS1/ANO6/TRPV4	23
GO:0008347	SP-7	BP	GO:0008347	glial cell migration	23/2967	50/17913	1.09539e-06	5.22169e-05	3.86433e-05	AZU1/STAP1/CCL2/CCR2/CDK5R1/CDK5R2/CSF1/CSPG4/DAB2IP/GPR183/EPHA4/GLI3/HEXB/IDH2/LAMB1/MBOAT7/MATN2/P2RX4/RTN4/TIAM1/TREM2/TSPO/SUN2	23
GO:0045453	SP-7	BP	GO:0045453	bone resorption	23/2967	57/17913	1.6418e-05	0.000495693	0.00036684	ADRB2/CA2/CD38/CSF1R/CSK/CTSK/IL6/IL7/INPP5D/NF1/P2RX7/PLEKHM1/PPARGC1B/PRKCA/RAC2/SIGLEC15/SNX10/SYK/TFRC/DCSTAMP/TNFAIP3/TNFRSF11A/TPP1	23
GO:0002260	SP-7	BP	GO:0002260	lymphocyte homeostasis	23/2967	60/17913	4.35231e-05	0.000984329	0.000728457	ABL1/CACNA1F/CASP3/CCNB2/CD74/CORO1A/DNAJA3/IL2RA/LGALS9/LYN/MIF/NCKAP1L/P2RX7/PPP3CB/RC3H2/RIPK3/SLC46A2/SOS1/TNFAIP3/TNFRSF17/TNFSF13B/TNFSF14/TSC22D3	23
GO:0050701	SP-7	BP	GO:0050701	interleukin-1 secretion	23/2967	60/17913	4.35231e-05	0.000984329	0.000728457	ABCA1/CASP1/CD36/F2RL1/GAS6/GBP5/IL1R2/LGALS9/LILRA2/LILRA5/LPL/NLRC4/NLRP12/NLRP2/NLRP3/NOD2/P2RX7/PYCARD/TLR4/TLR6/TLR8/TNFAIP3/TRIM16	23
GO:0006801	SP-7	BP	GO:0006801	superoxide metabolic process	23/2967	65/17913	0.000181692	0.00281921	0.00208637	ACP5/AGT/BMP7/CD36/CYB5R4/CYBA/CYBB/EDN1/F2RL1/FBLN5/GSTP1/ITGAM/ITGB2/NRROS/MPO/NCF2/NQO1/PREX1/RGN/SH3PXD2A/SOD2/SYK/TYROBP	23
GO:0032945	SP-7	BP	GO:0032945	negative regulation of mononuclear cell proliferation	23/2967	65/17913	0.000181692	0.00281921	0.00208637	BTK/BTN2A2/CASP3/CD300A/DLG5/FCGR2B/GLMN/GPNMB/HAVCR2/IL10/IL2RA/IDO1/INPP5D/ITCH/LGALS9/LILRB1/LST1/MNDA/PAWR/PTPN6/TNFRSF21/TYROBP/VSIG4	23
GO:0045428	SP-7	BP	GO:0045428	regulation of nitric oxide biosynthetic process	23/2967	65/17913	0.000181692	0.00281921	0.00208637	ACP5/AGT/AIF1/CD36/DDAH1/DNM2/EDN1/GLA/ICAM1/IFNG/IL10/ITGB2/MMP8/P2RX4/PTGIS/PTGS2/RGN/ROCK2/SIRPA/SMAD3/TLR4/TLR6/TSPO	23
GO:0050672	SP-7	BP	GO:0050672	negative regulation of lymphocyte proliferation	23/2967	65/17913	0.000181692	0.00281921	0.00208637	BTK/BTN2A2/CASP3/CD300A/DLG5/FCGR2B/GLMN/GPNMB/HAVCR2/IL10/IL2RA/IDO1/INPP5D/ITCH/LGALS9/LILRB1/LST1/MNDA/PAWR/PTPN6/TNFRSF21/TYROBP/VSIG4	23
GO:0032418	SP-7	BP	GO:0032418	lysosome localization	23/2967	67/17913	0.000303182	0.00438255	0.00324332	ADORA2B/BTK/LAMTOR1/CBL/CD300A/CD84/ADGRE2/FCER1G/FGR/GAB2/HMOX1/HPS6/KIF1B/LAT2/LGALS9/LYN/MYH9/PIK3CG/PLEKHM1/RAC2/SPHK2/STXBP2/VAMP8	23
GO:0043407	SP-7	BP	GO:0043407	negative regulation of MAP kinase activity	23/2967	71/17913	0.000772705	0.00935951	0.00692654	APOE/BMP7/CD300A/DAB2IP/DUSP1/DUSP6/DUSP8/DUSP9/GSTP1/HIPK3/HMGCR/LAX1/LYN/MAPK8IP1/NF1/PTPN1/PTPN22/PTPN6/RGS3/SFRP1/SFRP2/SPRED2/STK38	23
GO:0006081	SP-7	BP	GO:0006081	cellular aldehyde metabolic process	23/2967	72/17913	0.000959953	0.0111855	0.00827784	ADH4/AKR1A1/AKR7A2/AKR7A3/ALDH1A3/ALDH3A1/ALDH3A2/ALDH3B1/BMP6/TIGAR/CACNA1H/CYP1B1/ESD/GLYCTK/IDH2/KHK/PDXK/PGLS/PNKD/PNPO/RDH10/SDR16C5/TPI1	23
GO:0051651	SP-7	BP	GO:0051651	maintenance of location in cell	23/2967	72/17913	0.000959953	0.0111855	0.00827784	ANK3/APOE/ASPM/BARD1/SYNE3/CD4/DBN1/EPB41L3/FTH1/GAA/HNRNPU/INSIG1/PINK1/RANGAP1/SCIN/SKP1/SRGN/SUPT7L/TAF8/TMSB4X/TSPO/SUN2/EZR	23
GO:1901224	SP-7	BP	GO:1901224	positive regulation of NIK/NF-kappaB signaling	23/2967	75/17913	0.00177391	0.0174796	0.0129358	CALR/CD14/CD27/EDN1/AGO1/HAVCR2/IL23A/IRAK1/LGALS9/MMP8/NLRP12/NOD2/NR3C2/RC3H2/SPHK1/TLR4/TLR6/TLR7/TNFRSF10B/TNFSF14/TRADD/TREM2/TRIM44	23
GO:0030516	SP-7	BP	GO:0030516	regulation of axon extension	23/2967	76/17913	0.00215169	0.0200937	0.0148704	ABL1/APOE/CDK5R1/CXCL12/DNM2/FN1/GSK3B/SHTN1/L1CAM/LIMK1/MACF1/NRCAM/NTRK3/PAK1/PLXNA3/PTPRS/RTN4/RYK/SEMA3A/SRF/TRPC5/TTL/VEGFA	23
GO:0034308	SP-7	BP	GO:0034308	primary alcohol metabolic process	23/2967	78/17913	0.00311453	0.0255542	0.0189115	ADH1B/ADH1C/ADH4/ADH5/AKR1A1/AKR1B1/AKR7A2/ALDH1A3/ALDH3A2/ALDH3B1/BMP6/CACNA1H/CBR4/CHKA/CYP1B1/DHRS3/DHRS9/GDE1/RDH10/SDR16C5/SULT1A1/SULT1B1/SULT1C4	23
GO:0014068	SP-7	BP	GO:0014068	positive regulation of phosphatidylinositol 3-kinase signaling	23/2967	81/17913	0.00522051	0.0368836	0.0272958	AGT/MYDGF/CBL/CCL5/CD28/F2RL1/FGR/FLT3/HCLS1/HCST/HGF/INS/LEP/LYN/NTF3/NTRK3/PIK3CG/PIK3R1/PLXNB1/PTK2/PTPN6/SEMA4D/SERPINA12	23
GO:00030731	SP-7	BP	GO:0003073	regulation of systemic arterial blood pressure	23/2967	83/17913	0.00719406	0.045223	0.0334674	ADM/AGT/AGTR1/AOPEP/CMA1/CORIN/CORO2B/CTSZ/CYBA/DDAH1/EDN1/EMP2/F2RL1/GAS6/GSK3A/MME/NAV2/PLCB3/REN/SERPINF2/SLC2A5/SOD2/TPM1	23
GO:0006767	SP-7	BP	GO:0006767	water-soluble vitamin metabolic process	23/2967	84/17913	0.00838886	0.0498694	0.036906	ACP5/ACPP/AMN/AOX1/CD320/CLYBL/FOLR2/FPGS/GSTO1/KMO/KYNU/MCCC1/MMAB/MTHFD1L/PC/PCCA/PCCB/PDXK/PNPO/PSAT1/SHMT2/SLC19A1/VNN1	23
GO:0042446	SP-7	BP	GO:0042446	hormone biosynthetic process	23/2967	84/17913	0.00838886	0.0498694	0.036906	ADM/AKR1B1/ATP1A1/BMP6/CACNA1H/CYP27A1/CYP27B1/DKKL1/GFI1/HSD11B1/HSD17B11/HSD17B14/HSD17B2/HSD17B6/IFNG/NFKB1/PPARGC1A/SCARB1/SRD5A1/SRD5A2/SRD5A3/STARD3/TSPO	23
GO:0090559	SP-7	BP	GO:0090559	regulation of membrane permeability	23/2967	84/17913	0.00838886	0.0498694	0.036906	ACAA2/BID/BMF/BOK/CHCHD10/CNP/DEFA5/E2F1/F11R/FZD9/GSK3A/GSK3B/GZMB/MOAP1/NMT1/PDCD6IP/PPIF/SFN/SLC25A5/TJP2/YWHAE/YWHAQ/ZNF205	23
GO:0005518	SP-7	MF	GO:0005518	collagen binding	23/2955	61/16969	0.000130173	0.0112344	0.00997229	CTSB/CTSK/CTSL/CTSS/FN1/ADGRG6/ITGA1/ITGA10/ITGA2/ITGA3/LRRC15/LUM/MMP12/MMP13/MMP9/PAK1/PCOLCE2/SERPINH1/SMAD3/SMAD7/SPARC/TGFBI/THBS1	23
GO:0030670	SP-5	CC	GO:0030670	phagocytic vesicle membrane	23/2692	74/18678	0.000195812	0.0096927	0.00823	ANXA3/APPL2/ATG12/ATG5/ATP6V0A1/ATP6V0C/ATP6V0D1/ATP6V0E2/HLA-A/HLA-B/HLA-E/HLA-F/OCRL/RAB11FIP1/RAB31/RAB43/RAB8A/RAB9B/SEC22B/TAP1/TAP2/TAPBP/TCIRG1	23
GO:0098800	SP-14	CC	GO:0098800	inner mitochondrial membrane protein complex	22/542	115/18678	1.80885e-12	1.11018e-10	9.63928e-11	ATP5MC1/ATP5PD/ATP5ME/ATP5MF/ATP5MPL/COX6A1/NDUFA1/NDUFA11/NDUFA12/NDUFA13/NDUFA2/NDUFA8/NDUFB2/NDUFB6/NDUFB7/NDUFB8/NDUFS3/NDUFS5/MICOS13/PARK7/TIMM17B/TIMM23	22
GO:0003735	SP-14	MF	GO:0003735	structural constituent of ribosome	22/531	157/16969	3.93025e-09	2.35815e-06	2.25886e-06	MRPL12/MRPL14/MRPL24/MRPL28/MRPL36/MRPL43/MRPL55/MRPS11/MRPS12/MRPS15/MRPS18C/MRPS21/MRPS24/MRPS33/RPL11/RPL23A/RPL26/RPL36/RPL39L/RPS19/RPS20/RPS7	22
GO:0006415	SP-14	BP	GO:0006415	translational termination	22/520	100/17913	8.77941e-14	6.57929e-11	6.32672e-11	ERAL1/TRMT112/MRPL58/MRPL12/MRPL14/MRPL2/MRPL23/MRPL24/MRPL28/MRPL36/MRPL4/MRPL43/MRPL46/MRPL53/MRPL55/MRPS11/MRPS12/MRPS15/MRPS18C/MRPS21/MRPS24/MRPS33	22
GO:0006913	SP-14	BP	GO:0006913	nucleocytoplasmic transport	22/520	302/17913	7.68268e-05	0.00612489	0.00588977	BMP4/HIKESHI/SARNP/ENY2/GCKR/GEMIN6/IPO13/LSG1/PARK7/PTPN14/PTTG1IP/RBM22/RPAIN/RPS15/SEC13/SNRPD2/SNRPF/SNRPG/TXN/U2AF1/U2AF1L4/XPO4	22
GO:0051169	SP-14	BP	GO:0051169	nuclear transport	22/520	305/17913	8.88059e-05	0.0069076	0.00664243	BMP4/HIKESHI/SARNP/ENY2/GCKR/GEMIN6/IPO13/LSG1/PARK7/PTPN14/PTTG1IP/RBM22/RPAIN/RPS15/SEC13/SNRPD2/SNRPF/SNRPG/TXN/U2AF1/U2AF1L4/XPO4	22
GO:00009561	SP-9	BP	GO:0000956	nuclear-transcribed mRNA catabolic process	22/460	197/17913	7.80537e-09	1.54076e-05	1.48148e-05	CNOT1/DCP1A/DCPS/ETF1/TTC37/LSM3/PPP2R1A/RPL10A/RPL12/RPL31/RPL35A/RPL38/RPS11/RPS12/RPS13/RPS15A/RPS25/RPS27A/RPS5/TNKS1BP1/UPF3A/WDR61	22
GO:0044454	SP-4	CC	GO:0044454	nuclear chromosome part	22/407	469/18678	0.000666091	0.0405483	0.0349698	ACTR8/BCAS2/CDC5L/CHD4/CITED2/EED/ETAA1/FKBP6/H1FNT/HDAC2/MSH2/RBBP7/SIRT1/SMARCA1/SMARCA2/SMARCA5/TCF12/TCF7L2/TCP1/TFIP11/XRCC6/YEATS4	22
GO:0031663	SP-7	BP	GO:0031663	lipopolysaccharide-mediated signaling pathway	22/2967	55/17913	2.93347e-05	0.000771642	0.000571057	BMP6/CCL2/CCL5/CD36/CD6/HCK/IRAK1/IRAK2/LILRA2/LY86/LY96/LYN/MIF/NFKBIL1/PRKCA/PRKCE/PTAFR/PTPN22/SCARB1/TLR4/TNFAIP3/TRIB1	22
GO:0030593	SP-7	BP	GO:0030593	neutrophil chemotaxis	22/2967	60/17913	0.000137354	0.00228725	0.00169269	JAML/C3AR1/C5AR1/CCL21/CD74/CKLF/CSF3R/CXCL3/CXCL6/EDN1/IL23A/ITGA1/ITGB2/LGALS3/MPP1/NCKAP1L/PIK3CG/PREX1/RAC2/SYK/VAV1/VAV3	22
GO:0032729	SP-7	BP	GO:0032729	positive regulation of interferon-gamma production	22/2967	62/17913	0.000237837	0.00351253	0.00259946	ABL1/CCR2/CD14/CD2/CD276/CD3E/SASH3/EBI3/HAVCR2/HLA-DPA1/IL12RB1/IL23A/IL27RA/IRF8/LGALS9/PTPN22/PYCARD/SLAMF6/SLC11A1/TLR4/TLR7/TLR8	22
GO:0031670	SP-7	BP	GO:0031670	cellular response to nutrient	22/2967	71/17913	0.00190713	0.0186424	0.0137964	KANK2/BAIAP2/BCL11A/COL1A1/CYBA/CYBB/CYP27B1/FOLR2/GAS6/HMOX1/LEP/LPL/MDM2/NCOA1/P2RX4/P2RX7/PIM1/PPARG/PTGS2/SFRP1/SRF/TRPM4	22
GO:0032677	SP-7	BP	GO:0032677	regulation of interleukin-8 production	22/2967	72/17913	0.00232388	0.0209137	0.0154773	AFAP1L2/ARRB1/CD14/CD2/CD33/F2RL1/HSPA1B/IL10/IL17D/LGALS9/NOD2/PRKD2/PTPN22/PTPRC/PYCARD/SERPINE1/TLR4/TLR5/TLR6/TLR7/TLR8/TMSB4X	22
GO:0070373	SP-7	BP	GO:0070373	negative regulation of ERK1 and ERK2 cascade	22/2967	74/17913	0.00339091	0.0270515	0.0200196	ABL1/ARRB1/BTN2A2/CSK/DAB2IP/DUSP1/DUSP26/DUSP6/EPHB2/GSTP1/LYN/NDRG2/NLRP12/PHB/PTPN1/PTPN2/PTPRC/RPS6KA6/SIRPA/SLC9A3R1/TLR4/EZR	22
GO:0043154	SP-7	BP	GO:0043154	negative regulation of cysteine-type endopeptidase activity involved in apoptotic process	22/2967	79/17913	0.00794681	0.0481761	0.0356529	ARRB1/CD27/CRYAB/DHCR24/DNAJB6/FNIP1/GAS6/GPX1/HGF/MDM2/MMP9/PLAUR/PTGS2/RAF1/RPS6KA1/SFN/SFRP2/SNCA/THBS1/TNFSF14/VEGFA/YWHAE	22
GO:0000151	SP-1	CC	GO:0000151	ubiquitin ligase complex	21/777	224/18678	0.000453605	0.0351738	0.0308437	ANAPC1/ARMC8/BABAM2/DDA1/CACYBP/CUL4A/CUL4B/DDB2/DET1/FBXL15/FBXL17/FBXO24/DCAF6/MAEA/MED12/PCGF6/MED1/RMND5A/RNF11/SHARPIN/UBE2V1	21
GO:1901796	SP-1	BP	GO:1901796	regulation of signal transduction by p53 class mediator	21/749	179/17913	1.96581e-05	0.00995413	0.0092535	BCL2L12/BRD7/RPF2/EHMT1/HNRNPK/HUS1/MAPK14/MDM4/MTA2/MUC1/NBN/PLA2R1/PRKAG2/PRMT6/PSMD10/RAD9A/RFC4/RPA1/SNAI2/TAF2/TP63	21
GO:2001020	SP-1	BP	GO:2001020	regulation of response to DNA damage stimulus	21/749	201/17913	0.00010876	0.0225847	0.020995	BCL2L12/BABAM2/SHLD1/ARMT1/CRY1/CUL4A/DHX9/FBXO5/HNRNPK/HSF1/MCL1/MUC1/NEK4/PLA2R1/PPP4R2/PSMD10/RAD9A/RECQL5/RIF1/SNAI2/UBE2V1	21
GO:0000313	SP-14	CC	GO:0000313	organellar ribosome	21/542	84/18678	2.11974e-14	1.48685e-12	1.29097e-12	MPV17L2/MRPL58/MRPL12/MRPL14/MRPL2/MRPL23/MRPL24/MRPL28/MRPL36/MRPL4/MRPL43/MRPL46/MRPL53/MRPL55/MRPS11/MRPS12/MRPS15/MRPS18C/MRPS21/MRPS24/MRPS33	21
GO:0005761	SP-14	CC	GO:0005761	mitochondrial ribosome	21/542	84/18678	2.11974e-14	1.48685e-12	1.29097e-12	MPV17L2/MRPL58/MRPL12/MRPL14/MRPL2/MRPL23/MRPL24/MRPL28/MRPL36/MRPL4/MRPL43/MRPL46/MRPL53/MRPL55/MRPS11/MRPS12/MRPS15/MRPS18C/MRPS21/MRPS24/MRPS33	21
GO:0070125	SP-14	BP	GO:0070125	mitochondrial translational elongation	21/520	86/17913	3.5073e-14	4.38062e-11	4.21246e-11	ERAL1/MRPL58/MRPL12/MRPL14/MRPL2/MRPL23/MRPL24/MRPL28/MRPL36/MRPL4/MRPL43/MRPL46/MRPL53/MRPL55/MRPS11/MRPS12/MRPS15/MRPS18C/MRPS21/MRPS24/MRPS33	21
GO:0070126	SP-14	BP	GO:0070126	mitochondrial translational termination	21/520	88/17913	5.7535e-14	5.38959e-11	5.18269e-11	ERAL1/MRPL58/MRPL12/MRPL14/MRPL2/MRPL23/MRPL24/MRPL28/MRPL36/MRPL4/MRPL43/MRPL46/MRPL53/MRPL55/MRPS11/MRPS12/MRPS15/MRPS18C/MRPS21/MRPS24/MRPS33	21
GO:00190801	SP-9	BP	GO:0019080	viral gene expression	21/460	191/17913	2.25783e-08	1.54076e-05	1.48148e-05	CDK9/CTDP1/EIF3G/NUP155/NUP58/POLR2E/RPL10A/RPL12/RPL31/RPL35A/RPL38/RPS11/RPS12/RPS13/RPS15A/RPS25/RPS27A/RPS5/SUPT4H1/SUPT5H/USF2	21
GO:0031093	SP-7	CC	GO:0031093	platelet alpha granule lumen	21/3032	67/18678	0.00158105	0.0187	0.0160688	ACTN2/CFD/FN1/GAS6/HGF/LEFTY2/OLA1/PCYOX1L/QSOX1/SERPINA1/SERPINA3/SERPINE1/SERPINF2/SPARC/SRGN/TGFB3/THBS1/TIMP1/TMSB4X/FERMT3/VEGFA	21
GO:0002762	SP-7	BP	GO:0002762	negative regulation of myeloid leukocyte differentiation	21/2967	48/17913	8.5308e-06	0.000297075	0.000219852	C1QC/CDK6/FSTL3/INHBA/INPP5D/LILRB1/LILRB3/LILRB4/LYN/MAFB/MYC/NF1/NME1/PIK3R1/PTPN2/SFRP1/UBASH3B/TLR4/TMEM178A/TOB2/TRIB1	21
GO:0050702	SP-7	BP	GO:0050702	interleukin-1 beta secretion	21/2967	51/17913	2.63736e-05	0.000715238	0.000529315	ABCA1/CASP1/CD36/F2RL1/GBP5/LGALS9/LILRA2/LILRA5/LPL/NLRC4/NLRP12/NLRP2/NLRP3/NOD2/P2RX7/PYCARD/TLR4/TLR6/TLR8/TNFAIP3/TRIM16	21
GO:0032663	SP-7	BP	GO:0032663	regulation of interleukin-2 production	21/2967	54/17913	7.23344e-05	0.00139325	0.00103108	ABL1/CARD9/CCR2/CD28/CD3E/CD4/CD80/CD83/CD86/SASH3/GATA3/GLMN/HAVCR2/LAG3/PRKCQ/PRKD2/PTPRC/TBX21/TNFAIP3/EZR/VSIG4	21
GO:0045576	SP-7	BP	GO:0045576	mast cell activation	21/2967	57/17913	0.000179011	0.00280602	0.00207661	ADORA2B/BTK/CBL/CD300A/CD300LF/CD84/ADGRE2/FCER1G/FGR/GAB2/HMOX1/LAT2/LCP2/LGALS9/LYN/NDRG1/PIK3CG/RAC2/SPHK2/STXBP2/VAMP8	21
GO:0045123	SP-7	BP	GO:0045123	cellular extravasation	21/2967	59/17913	0.000311455	0.00442903	0.00327772	ADD2/JAML/AZU1/CCL2/CCL21/CCR2/CXCL12/GCNT1/ICAM1/IL27RA/ITGA1/ITGB2/ITGB7/LEP/PDGFD/PIK3CG/PODXL2/PTAFR/PTGER4/RIPK3/SIRPA	21
GO:0046635	SP-7	BP	GO:0046635	positive regulation of alpha-beta T cell activation	21/2967	61/17913	0.000522619	0.00681517	0.00504359	CCR2/CD28/CD3E/CD80/CD81/CD83/CD86/SASH3/EBI3/GLI3/IFNG/IL12RB1/IL23A/LGALS9/NCKAP1L/NLRP3/PRKCQ/PTPRC/RUNX3/SOCS1/SYK	21
GO:0046365	SP-7	BP	GO:0046365	monosaccharide catabolic process	21/2967	62/17913	0.000668483	0.00824372	0.0061008	ADPGK/AKR1A1/TIGAR/CRYL1/ENO1/ENO2/FUT1/FUT4/FUT7/GALE/GLB1/GLYCTK/HK3/KHK/NUDT5/PGK1/PGM1/PKM/SLC25A12/TPI1/XYLB	21
GO:0045600	SP-7	BP	GO:0045600	positive regulation of fat cell differentiation	21/2967	63/17913	0.00084827	0.0101346	0.00750015	CEBPA/CMKLR1/DKKL1/FNDC5/FRZB/GDF3/HNRNPU/INS/LPL/NAPEPLD/PPARG/PRDM16/PTGS2/RARRES2/SAV1/SFRP1/SFRP2/STK4/TRPM4/WNT5B/ZNF385A	21
GO:0010517	SP-7	BP	GO:0010517	regulation of phospholipase activity	21/2967	66/17913	0.00165745	0.0165989	0.0122841	ABL1/AGT/AGTR1/ANXA8/APOC2/BDNF/C5AR1/CCL5/S1PR4/EDNRA/ESR1/GNA15/ITK/NMUR1/NTF3/NTRK3/P2RY6/PLA2G5/PLCB2/PTAFR/SNCA	21
GO:0006695	SP-7	BP	GO:0006695	cholesterol biosynthetic process	21/2967	72/17913	0.00529885	0.0372012	0.0275309	ABCG1/ACAA2/ACAT2/APOE/DHCR24/DHCR7/ELOVL6/FASN/HMGCR/HMGCS1/INSIG1/MVD/MVK/NFYB/NSDHL/SC5D/SEC14L2/SQLE/SREBF1/SREBF2/TM7SF2	21
GO:1902653	SP-7	BP	GO:1902653	secondary alcohol biosynthetic process	21/2967	72/17913	0.00529885	0.0372012	0.0275309	ABCG1/ACAA2/ACAT2/APOE/DHCR24/DHCR7/ELOVL6/FASN/HMGCR/HMGCS1/INSIG1/MVD/MVK/NFYB/NSDHL/SC5D/SEC14L2/SQLE/SREBF1/SREBF2/TM7SF2	21
GO:0055072	SP-7	BP	GO:0055072	iron ion homeostasis	21/2967	74/17913	0.0074553	0.0466737	0.034541	ATP13A2/ATP6V1A/BMP6/CYBRD1/EIF2AK1/EPAS1/FBXL5/FTH1/FTL/HAMP/HMOX1/MELTF/MYC/SKP1/SLC11A1/SLC11A2/STEAP1/STEAP3/STEAP4/TFRC/TTC7A	21
GO:0060291	SP-7	BP	GO:0060291	long-term synaptic potentiation	21/2967	74/17913	0.0074553	0.0466737	0.034541	ABL1/ADCY8/APOE/CHRNA7/EPHA4/EPHB2/GSK3B/INS/LGMN/MME/NCSTN/NF1/NFATC4/NLGN3/PLK2/SERPINE2/SNCA/SQSTM1/STX3/TYROBP/VAMP2	21
GO:0042641	SP-5	CC	GO:0042641	actomyosin	21/2692	67/18678	0.000321398	0.0148486	0.0126078	ACTC1/ACTN1/BAG3/FSCN1/LIMA1/LIMCH1/TLNRD1/MYH14/MYLK/MYO18A/NOX4/KAT2B/PDLIM4/PDLIM7/SEPTIN11/SEPTIN9/SH2B2/SIPA1L3/SORBS1/SYNPO2/ZYX	21
GO:0045765	SP-18	BP	GO:0045765	regulation of angiogenesis	21/198	383/17913	1.72705e-09	4.87546e-06	4.38852e-06	APLNR/CARD10/CD34/CDH5/DLL1/DLL4/EFNA1/FLT1/GPR4/HOXA5/HYAL1/KDR/MDK/MMRN2/NOS3/PPP1R16B/RAMP2/SEMA6A/SMAD1/TEK/TIE1	21
GO:1901342	SP-18	BP	GO:1901342	regulation of vasculature development	21/198	425/17913	1.08542e-08	1.21067e-05	1.08975e-05	APLNR/CARD10/CD34/CDH5/DLL1/DLL4/EFNA1/FLT1/GPR4/HOXA5/HYAL1/KDR/MDK/MMRN2/NOS3/PPP1R16B/RAMP2/SEMA6A/SMAD1/TEK/TIE1	21
GO:0006109	SP-1	BP	GO:0006109	regulation of carbohydrate metabolic process	20/749	198/17913	0.000247613	0.0452276	0.0420442	AKT2/C1QTNF1/CRY1/ECD/ENTPD5/FAM3C/MTOR/HIF1A/LEPR/MAEA/NCOA2/NUP153/NUP205/NUP98/NUP42/P2RY1/PGAM1/PHLDA2/PRKAG2/SEH1L	20
GO:0044445	SP-14	CC	GO:0044445	cytosolic part	20/542	207/18678	2.73239e-06	5.26069e-05	4.56765e-05	BLOC1S1/KXD1/CCT2/CYB5R3/DDX3X/CIAO2B/IDE/CIAO3/RPL11/RPL23A/RPL26/RPL36/RPL39L/RPS14/RPS15/RPS19/RPS20/RPS21/RPS7/RPS9	20
GO:0022904	SP-14	BP	GO:0022904	respiratory electron transport chain	20/520	106/17913	2.41324e-11	6.02827e-09	5.79686e-09	COX5B/COX6A1/COX6C/ETFB/NDUFA1/NDUFA11/NDUFA12/NDUFA13/NDUFA2/NDUFA8/NDUFB2/NDUFB6/NDUFB7/NDUFB8/NDUFS3/NDUFS5/PARK7/UQCR10/UQCRB/UQCRQ	20
GO:0006839	SP-14	BP	GO:0006839	mitochondrial transport	20/520	224/17913	9.02284e-06	0.000939127	0.000903075	ATP5MC1/ATP5PD/ATP5ME/ATP5MF/ATP5IF1/BAD/MUL1/DYNLT1/FIS1/HAX1/NDUFA13/NOL3/PDCD5/SFXN3/STOML2/TIMM13/TIMM17B/TIMM23/TMEM14C/UBL5	20
GO:0097193	SP-14	BP	GO:0097193	intrinsic apoptotic signaling pathway	20/520	277/17913	0.000181218	0.0128118	0.01232	BAD/CAV1/YBX3/DDIT3/DDX3X/DNM1L/FIGNL1/FIS1/HINT1/NDUFA13/NDUFS3/NOL3/PARK7/PHLDA3/PTTG1IP/RPL11/RPL26/RPS27L/RPS7/UBQLN1	20
GO:0006612	SP-9	BP	GO:0006612	protein targeting to membrane	20/460	167/17913	1.13766e-08	1.54076e-05	1.48148e-05	CHM/CHMP4B/ICMT/C2CD5/PEX16/RPL10A/RPL12/RPL31/RPL35A/RPL38/RPS11/RPS12/RPS13/RPS15A/RPS25/RPS27A/RPS5/SRP68/STOM/TRAM1	20
GO:00190831	SP-9	BP	GO:0019083	viral transcription	20/460	177/17913	3.08063e-08	1.54076e-05	1.48148e-05	CDK9/CTDP1/NUP155/NUP58/POLR2E/RPL10A/RPL12/RPL31/RPL35A/RPL38/RPS11/RPS12/RPS13/RPS15A/RPS25/RPS27A/RPS5/SUPT4H1/SUPT5H/USF2	20
GO:0005874	SP-4	CC	GO:0005874	microtubule	20/407	357/18678	0.000119843	0.00972728	0.00838903	ARL6/CEP57L1/CCT3/CDC16/CEP57/CLTC/DNAL1/DYNC1LI1/EIF3A/HAUS6/GABARAP/GABARAPL1/IQGAP1/KATNA1/TOGARAM1/TBCD/TCP1/TRIM54/TUBB4B/TUBGCP3	20
GO:00344701	SP-4	BP	GO:0034470	ncRNA processing	20/396	293/17913	8.9206e-06	0.0310169	0.029175	RTRAF/ELP5/TRMT6/DDX27/DUS3L/FRG1/FTSJ1/INTS8/LSM6/PRKRA/TRMT10C/RPL7/UTP3/SBDS/SIRT1/THUMPD1/TRIT1/USP14/UTP11/DCAF13	20
GO:0035577	SP-7	CC	GO:0035577	azurophil granule membrane	20/3032	58/18678	0.000526982	0.0076917	0.00660941	ACPP/AZU1/LAMTOR1/C3AR1/CD68/CKAP4/CMTM6/CPNE1/FPR1/GAA/LAMP1/LAMP2/LRMP/MANBA/NCSTN/NFAM1/SURF4/TOM1/VAMP8/VNN1	20
GO:0002548	SP-7	BP	GO:0002548	monocyte chemotaxis	20/2967	44/17913	6.86354e-06	0.000251896	0.000186417	AIF1/CCL1/CCL2/CCL23/CCL5/CCL7/CCR1/CCR2/CXCL10/CXCL12/DUSP1/IL6/LGALS3/LGMN/LYN/PLA2G7/SERPINE1/SLAMF8/ANO6/TNFRSF11A	20
GO:0030225	SP-7	BP	GO:0030225	macrophage differentiation	20/2967	44/17913	6.86354e-06	0.000251896	0.000186417	C1QC/CD4/CEBPA/CEBPE/CSF1/CSF1R/CSF2/EIF2AK1/GAB3/HCLS1/INHBA/NRROS/MMP9/PRKCA/PTPN2/ROR2/SPI1/TRIB1/TSPAN2/VEGFA	20
GO:0045058	SP-7	BP	GO:0045058	T cell selection	20/2967	45/17913	1.04378e-05	0.000353444	0.000261568	BATF/BCL11B/CD1D/CD28/CD3E/CD4/CD74/DOCK2/GATA3/GLI3/IL12RB1/IL23A/IL6/LY9/PTPN2/PTPRC/SLAMF6/SRF/SYK/TBX21	20
GO:0032873	SP-7	BP	GO:0032873	negative regulation of stress-activated MAPK cascade	20/2967	50/17913	6.69131e-05	0.00130608	0.000966573	DUSP1/F2RL1/GSTP1/HIPK3/ITCH/MAPK8IP1/MECOM/MYC/NCOR1/PRKN/PBK/PER1/PINK1/PTPN22/SFRP1/SFRP2/SH3RF2/SIRPA/EZR/ZMYND11	20
GO:0070303	SP-7	BP	GO:0070303	negative regulation of stress-activated protein kinase signaling cascade	20/2967	50/17913	6.69131e-05	0.00130608	0.000966573	DUSP1/F2RL1/GSTP1/HIPK3/ITCH/MAPK8IP1/MECOM/MYC/NCOR1/PRKN/PBK/PER1/PINK1/PTPN22/SFRP1/SFRP2/SH3RF2/SIRPA/EZR/ZMYND11	20
GO:1905517	SP-7	BP	GO:1905517	macrophage migration	20/2967	50/17913	6.69131e-05	0.00130608	0.000966573	AZU1/STAP1/C3AR1/C5AR1/CCL2/CCL5/CCR2/CD81/CKLF/CMKLR1/CSF1/LGALS3/MIF/P2RX4/RARRES2/ROR2/SLAMF8/THBS1/TREM2/TRPV4	20
GO:0032613	SP-7	BP	GO:0032613	interleukin-10 production	20/2967	51/17913	9.30676e-05	0.00168263	0.00124524	CD28/CD40LG/CD83/SASH3/F2RL1/FCER1G/FCGR2B/HGF/IL23A/IDO1/LGALS9/LILRA5/LILRB1/MMP8/NOD2/PYCARD/TLR4/TNFRSF21/TREM2/TYROBP	20
GO:0150077	SP-7	BP	GO:0150077	regulation of neuroinflammatory response	20/2967	51/17913	9.30676e-05	0.00168263	0.00124524	STAP1/C1QA/C5AR1/CST7/CTSC/TAFA3/GRN/IL6/ITGAM/ITGB2/LDLR/MMP8/MMP9/NR1D1/NUPR1/PTGS2/PTPRC/SPHK1/TNFRSF1B/TREM2	20
GO:0032615	SP-7	BP	GO:0032615	interleukin-12 production	20/2967	55/17913	0.000310074	0.00441964	0.00327077	ACP5/CD36/CD40LG/CMKLR1/IFNG/IL10/IL23A/IDO1/IRF5/IRF8/LEP/LGALS9/LILRA5/LILRB1/MAST2/NFKB1/SLAMF1/THBS1/TLR4/TLR8	20
GO:0035306	SP-7	BP	GO:0035306	positive regulation of dephosphorylation	20/2967	55/17913	0.000310074	0.00441964	0.00327077	CALM1/CALM3/CAMTA1/CD300A/CD33/CDCA2/DUSP26/FCRL3/IFNG/ITGA1/ITGA2/MTMR9/NPNT/PINK1/PLEK/PPARGC1B/PTPRC/RGN/RIPK3/SMAD3	20
GO:1902041	SP-7	BP	GO:1902041	regulation of extrinsic apoptotic signaling pathway via death domain receptors	20/2967	57/17913	0.000531834	0.00690072	0.0051069	ARHGEF2/FAF1/FASLG/GPX1/HGF/HMOX1/ICAM1/LGALS3/MADD/PEA15/RAF1/SERPINE1/SFRP1/SFRP2/STK4/THBS1/TMC8/TNFAIP3/TNFRSF10B/TRADD	20
GO:0072678	SP-7	BP	GO:0072678	T cell migration	20/2967	59/17913	0.000879409	0.0104253	0.00771531	AIF1/CCL2/CCL20/CCL21/CCL5/CCR2/CCR6/CXCL10/CXCL12/CXCR3/DOCK8/GPR183/ICAM1/IL27RA/ITGB7/MYO1G/PIK3CG/PYCARD/RIPK3/TNFSF14	20
GO:0002287	SP-7	BP	GO:0002287	alpha-beta T cell activation involved in immune response	20/2967	61/17913	0.00140622	0.0146826	0.0108659	BATF/CD80/CD86/GPR183/EOMES/GATA3/IFNG/IL12RB1/IL23A/IL6/LGALS9/LY9/NLRP3/PTGER4/RC3H2/RELB/RORA/SLAMF6/SMAD7/TBX21	20
GO:0002293	SP-7	BP	GO:0002293	alpha-beta T cell differentiation involved in immune response	20/2967	61/17913	0.00140622	0.0146826	0.0108659	BATF/CD80/CD86/GPR183/EOMES/GATA3/IFNG/IL12RB1/IL23A/IL6/LGALS9/LY9/NLRP3/PTGER4/RC3H2/RELB/RORA/SLAMF6/SMAD7/TBX21	20
GO:00022281	SP-7	BP	GO:0002228	natural killer cell mediated immunity	20/2967	63/17913	0.00218043	0.0201388	0.0149038	PIK3R6/CD96/CORO1A/GZMB/HAVCR2/LAG3/LAMP1/LEP/LGALS9/LILRB1/NCR3/PRDX1/PTPN6/SH2D1A/SH2D1B/SLAMF6/SLAMF7/ULBP1/ULBP2/VAV1	20
GO:0019915	SP-7	BP	GO:0019915	lipid storage	20/2967	64/17913	0.00268598	0.0232347	0.0171949	ABCA1/ABCG1/PLIN2/APOC4/APOE/BSCL2/CD36/EHD1/GM2A/HEXB/IL6/LEP/LPL/NFKB1/NR1H3/PPARG/PTPN2/SCARB1/SOAT1/SREBF2	20
GO:0002292	SP-7	BP	GO:0002292	T cell differentiation involved in immune response	20/2967	66/17913	0.00399446	0.0304125	0.0225069	BATF/CD80/CD86/GPR183/EOMES/GATA3/IFNG/IL12RB1/IL23A/IL6/LGALS9/LY9/NLRP3/PTGER4/RC3H2/RELB/RORA/SLAMF6/SMAD7/TBX21	20
GO:0051304	SP-7	BP	GO:0051304	chromosome separation	20/2967	68/17913	0.00579225	0.0396656	0.0293547	AURKB/BUB1B/CDC20/CDT1/CENPE/CENPF/DLGAP5/DUSP1/ESPL1/MLH1/NCAPH/NDC80/NEK6/PCID2/PLK1/TACC3/TEX11/TOP3A/TRIP13/TTK	20
GO:1901264	SP-7	BP	GO:1901264	carbohydrate derivative transport	20/2967	69/17913	0.00691321	0.043817	0.0324269	ABCG1/AGR2/CYBA/G6PC3/MFSD2A/NPC2/PRKCE/SCARB1/SLC10A7/SLC25A17/SLC25A23/SLC25A4/SLC25A5/SLC28A1/SLC29A2/SLC29A3/SLC29A4/SLC35B4/SLC37A4/VAMP8	20
GO:0034381	SP-7	BP	GO:0034381	plasma lipoprotein particle clearance	20/2967	70/17913	0.00820465	0.0492808	0.0364704	NCEH1/AMN/AP2S1/APOBR/APOC1/APOC2/APOC4/APOE/CD36/CSK/EHD1/HMOX1/LDLR/LIPA/MYLIP/NPC1/NPC2/SCARB1/SOAT1/SOAT2	20
GO:0070243	SP-17	BP	GO:0070243	regulation of thymocyte apoptotic process	2/60	11/17913	0.000595133	0.0368425	0.0284254	ADAM8/JAK3	2
GO:00450861	SP-17	BP	GO:0045086	positive regulation of interleukin-2 biosynthetic process	2/60	13/17913	0.000840375	0.0384259	0.0296471	IL1B/IRF4	2
GO:0010940	SP-17	BP	GO:0010940	positive regulation of necrotic cell death	2/60	14/17913	0.000978326	0.0412	0.0317874	BNIP3/MT3	2
GO:0051044	SP-17	BP	GO:0051044	positive regulation of membrane protein ectodomain proteolysis	2/60	15/17913	0.00112641	0.0452066	0.0348787	ADAM8/IL1B	2
GO:0070242	SP-17	BP	GO:0070242	thymocyte apoptotic process	2/60	16/17913	0.00128455	0.0455375	0.035134	ADAM8/JAK3	2
GO:0048535	SP-17	BP	GO:0048535	lymph node development	2/60	17/17913	0.00145269	0.049617	0.0382815	CXCR5/PDPN	2
GO:0033691	SP-16	MF	GO:0033691	sialic acid binding	2/41	12/16969	0.000370207	0.0447951	0.0381898	FCN1/SELE	2
GO:0045954	SP-21	BP	GO:0045954	positive regulation of natural killer cell mediated cytotoxicity	2/35	24/17913	0.000996356	0.0338792	0.0224203	CD160/KLRK1	2
GO:0032967	SP-21	BP	GO:0032967	positive regulation of collagen biosynthetic process	2/35	26/17913	0.00117037	0.0374181	0.0247623	F2R/MYB	2
GO:0010714	SP-21	BP	GO:0010714	positive regulation of collagen metabolic process	2/35	27/17913	0.00126245	0.0386434	0.0255732	F2R/MYB	2
GO:0045987	SP-21	BP	GO:0045987	positive regulation of smooth muscle contraction	2/35	31/17913	0.0016643	0.0426266	0.0282091	F2R/KIT	2
GO:0060251	SP-21	BP	GO:0060251	regulation of glial cell proliferation	2/35	36/17913	0.0022411	0.0447975	0.0296458	ADCYAP1/MYB	2
GO:2000516	SP-21	BP	GO:2000516	positive regulation of CD4-positive, alpha-beta T cell activation	2/35	36/17913	0.0022411	0.0447975	0.0296458	CD160/MYB	2
GO:0001912	SP-21	BP	GO:0001912	positive regulation of leukocyte mediated cytotoxicity	2/35	40/17913	0.00276114	0.0462031	0.030576	CD160/KLRK1	2
GO:0051281	SP-21	BP	GO:0051281	positive regulation of release of sequestered calcium ion into cytosol	2/35	40/17913	0.00276114	0.0462031	0.030576	CXCL11/F2R	2
GO:0046189	SP-21	BP	GO:0046189	phenol-containing compound biosynthetic process	2/35	42/17913	0.00304042	0.0478957	0.0316961	HDC/PMEL	2
GO:0048247	SP-21	BP	GO:0048247	lymphocyte chemotaxis	2/35	42/17913	0.00304042	0.0478957	0.0316961	CXCL11/KLRK1	2
GO:0019867	SP-1	CC	GO:0019867	outer membrane	19/777	193/18678	0.000456134	0.0351738	0.0308437	ACSL3/ANKH/ARMCX3/ATF2/BNIP3L/MFF/CASP8/DNAJC11/MTOR/LETMD1/MCL1/MTX1/MYO19/PSEN1/RETSAT/RSAD2/TOMM40/NXNL1/VPS13C	19
GO:0006888	SP-1	BP	GO:0006888	ER to Golgi vesicle-mediated transport	19/749	172/17913	0.00010938	0.0225847	0.020995	ARFGAP3/CNIH1/COG8/COL7A1/COPA/DYNC1I2/LMAN1/SEC23A/SEC23IP/SEC24B/SORL1/SPTBN1/TFG/TMED10/TMED2/TMED7/TRAPPC1/TRAPPC6A/VAPA	19
GO:0015934	SP-14	CC	GO:0015934	large ribosomal subunit	19/542	108/18678	2.712e-10	1.21054e-08	1.05106e-08	MPV17L2/MRPL58/MRPL12/MRPL14/MRPL2/MRPL23/MRPL24/MRPL28/MRPL36/MRPL4/MRPL43/MRPL46/MRPL53/MRPL55/RPL11/RPL23A/RPL26/RPL36/RPL39L	19
GO:0005681	SP-14	CC	GO:0005681	spliceosomal complex	19/542	160/18678	2.07294e-07	4.62643e-06	4.01694e-06	API5/SNRNP25/YJU2/ESS2/DHX15/LSM7/WDR83/PLRG1/PPIH/SCAF8/RBM22/SF3B5/SMU1/SNRPB2/SNRPC/SNRPD2/SNRPF/SNRPG/U2AF1	19
GO:0033108	SP-14	BP	GO:0033108	mitochondrial respiratory chain complex assembly	19/520	87/17913	5.0365e-12	2.35897e-09	2.26841e-09	COX14/COX16/TIMMDC1/UQCC2/COA4/NDUFA1/NDUFA11/NDUFA12/NDUFA13/NDUFA2/NDUFA8/NDUFB2/NDUFB6/NDUFB7/NDUFB8/NDUFS3/NDUFS5/NUBPL/SURF1	19
GO:0042775	SP-14	BP	GO:0042775	mitochondrial ATP synthesis coupled electron transport	19/520	89/17913	7.7388e-12	3.22192e-09	3.09824e-09	COX5B/COX6A1/COX6C/NDUFA1/NDUFA11/NDUFA12/NDUFA13/NDUFA2/NDUFA8/NDUFB2/NDUFB6/NDUFB7/NDUFB8/NDUFS3/NDUFS5/PARK7/UQCR10/UQCRB/UQCRQ	19
GO:0042773	SP-14	BP	GO:0042773	ATP synthesis coupled electron transport	19/520	90/17913	9.54923e-12	3.5781e-09	3.44074e-09	COX5B/COX6A1/COX6C/NDUFA1/NDUFA11/NDUFA12/NDUFA13/NDUFA2/NDUFA8/NDUFB2/NDUFB6/NDUFB7/NDUFB8/NDUFS3/NDUFS5/PARK7/UQCR10/UQCRB/UQCRQ	19
GO:00058401	SP-9	CC	GO:0005840	ribosome	19/480	252/18678	3.00398e-05	0.00286579	0.00252966	LARP4/MRPL18/MRPL20/MRPL34/MRPL40/MRPL48/RPL10A/RPL12/RPL31/RPL35A/RPL38/RPS11/RPS12/RPS13/RPS15A/RPS25/RPS27A/RPS5/SRP68	19
GO:0001772	SP-7	CC	GO:0001772	immunological synapse	19/3032	36/18678	4.85977e-07	1.96106e-05	1.68512e-05	SCIMP/CD28/CD37/CD3E/CD53/CD6/CD81/CORO1A/GZMA/GZMB/HAVCR2/ICAM1/LCK/LGALS3/MYH9/PDCD6IP/PRKCQ/SKAP1/EZR	19
GO:0101003	SP-7	CC	GO:0101003	ficolin-1-rich granule membrane	19/3032	61/18678	0.00280219	0.0310049	0.0266422	LAMTOR1/CD300A/DOK3/DSP/FCER1G/FPR1/GAA/ITGB2/LAMP1/LAMP2/LGALS3/LILRA3/NCKAP1L/PTPRN2/SERPINB6/SIRPA/SLC11A1/STBD1/TBC1D10C	19
GO:0071827	SP-7	BP	GO:0071827	plasma lipoprotein particle organization	19/2967	44/17913	2.85286e-05	0.000756935	0.000560172	ABCA1/ABCA5/ABCA7/ABCG1/AGT/AGTR1/APOC1/APOC2/APOC4/APOE/CETP/LCAT/LPL/MPO/PLA2G7/PLTP/SCARB1/SOAT1/SOAT2	19
GO:0002448	SP-7	BP	GO:0002448	mast cell mediated immunity	19/2967	45/17913	4.17488e-05	0.000965579	0.000714581	ADORA2B/BTK/CBL/CD300A/CD84/ADGRE2/FCER1G/FGR/GAB2/HMOX1/LAT2/LGALS9/LYN/PIK3CG/RAC2/SPHK2/SPON2/STXBP2/VAMP8	19
GO:0033628	SP-7	BP	GO:0033628	regulation of cell adhesion mediated by integrin	19/2967	45/17913	4.17488e-05	0.000965579	0.000714581	CCL21/CCL5/CD3E/CIB1/CYP1B1/DPP4/FOXC2/LPXN/LYN/NCKAP1L/PIK3CG/PTK2/PTPN6/RAC3/SERPINE1/SFRP2/SKAP1/SYK/FERMT3	19
GO:0046850	SP-7	BP	GO:0046850	regulation of bone remodeling	19/2967	45/17913	4.17488e-05	0.000965579	0.000714581	CA2/CD38/CSF1R/CSK/IL6/INPP5D/LEP/NF1/P2RX7/PLEKHM1/PPARGC1B/PRKCA/SFRP1/SIGLEC15/SYK/TFRC/DCSTAMP/TNFAIP3/TNFRSF11A	19
GO:0031638	SP-7	BP	GO:0031638	zymogen activation	19/2967	46/17913	6.01472e-05	0.00121264	0.000897418	CIDEB/CTSH/CTSZ/DHCR24/ENO1/F12/FURIN/GGT1/HPN/IFI16/KLKB1/LGMN/MELTF/PGK1/PYCARD/SERPINE1/SERPINE2/SERPINF2/THBS1	19
GO:0032653	SP-7	BP	GO:0032653	regulation of interleukin-10 production	19/2967	48/17913	0.000119541	0.00204546	0.00151375	CD28/CD40LG/CD83/SASH3/FCER1G/FCGR2B/HGF/IL23A/IDO1/LGALS9/LILRA5/LILRB1/MMP8/NOD2/PYCARD/TLR4/TNFRSF21/TREM2/TYROBP	19
GO:0071825	SP-7	BP	GO:0071825	protein-lipid complex subunit organization	19/2967	48/17913	0.000119541	0.00204546	0.00151375	ABCA1/ABCA5/ABCA7/ABCG1/AGT/AGTR1/APOC1/APOC2/APOC4/APOE/CETP/LCAT/LPL/MPO/PLA2G7/PLTP/SCARB1/SOAT1/SOAT2	19
GO:0032732	SP-7	BP	GO:0032732	positive regulation of interleukin-1 production	19/2967	50/17913	0.000225393	0.00336935	0.0024935	AZU1/CASP1/HAVCR2/IFI16/LGALS9/LILRA2/LILRA5/LPL/NLRP12/NLRP2/NLRP3/NOD2/P2RX7/PYCARD/SMAD3/TLR4/TLR8/TRIM16/TYROBP	19
GO:0070228	SP-7	BP	GO:0070228	regulation of lymphocyte apoptotic process	19/2967	51/17913	0.000303961	0.00438347	0.00324401	AURKB/BIRC7/BTK/CCL5/CD27/CD74/DOCK8/FNIP1/IL10/IDO1/LGALS3/LGALS9/MIF/P2RX7/PDCD1/PRKCQ/RIPK3/SLC46A2/TSC22D3	19
GO:0006968	SP-7	BP	GO:0006968	cellular defense response	19/2967	53/17913	0.000534809	0.00690072	0.0051069	ADORA2B/C5AR1/CCR2/CCR6/CD300C/FCMR/FOSL1/ITK/KIR2DS3/KIR3DL2/KLRG1/LSP1/LY96/MNDA/NCF2/PNLIPRP2/PRF1/SH2D1A/TYROBP	19
GO:0032655	SP-7	BP	GO:0032655	regulation of interleukin-12 production	19/2967	53/17913	0.000534809	0.00690072	0.0051069	ACP5/CD36/CD40LG/CMKLR1/IFNG/IL10/IL23A/IDO1/IRF5/IRF8/LGALS9/LILRA5/LILRB1/MAST2/NFKB1/SLAMF1/THBS1/TLR4/TLR8	19
GO:0046503	SP-7	BP	GO:0046503	glycerolipid catabolic process	19/2967	53/17913	0.000534809	0.00690072	0.0051069	ABHD12/ABHD2/ABHD6/APOC1/APOC2/ABHD16A/ENPP2/FABP4/FABP5/INPP5F/LDLR/LPL/PLA2G15/MGLL/GDE1/PIK3CG/PNPLA6/PRDX6/SCARB1	19
GO:0060760	SP-7	BP	GO:0060760	positive regulation of response to cytokine stimulus	19/2967	54/17913	0.000698495	0.00852804	0.00631121	CASP1/CASP4/CD300LF/CD74/CPNE1/CSF1/EDN1/GAS6/GFI1/HSPA1B/IL7/IRF7/MMP12/PRKN/PARP14/TLR4/TREM2/TRIM32/TRIM44	19
GO:0032722	SP-7	BP	GO:0032722	positive regulation of chemokine production	19/2967	55/17913	0.000903495	0.0106696	0.00789607	ADORA2B/AIF1/ALOX15B/AZU1/CD74/CSF1R/HAVCR2/HMOX1/IL6/IL7/LGALS9/LPL/MBP/MIF/PYCARD/TLR4/TLR7/TRIM32/TRPV4	19
GO:0002294	SP-7	BP	GO:0002294	CD4-positive, alpha-beta T cell differentiation involved in immune response	19/2967	60/17913	0.00287095	0.0240712	0.017814	BATF/CD80/CD86/GPR183/GATA3/IFNG/IL12RB1/IL23A/IL6/LGALS9/LY9/NLRP3/PTGER4/RC3H2/RELB/RORA/SLAMF6/SMAD7/TBX21	19
GO:2000401	SP-7	BP	GO:2000401	regulation of lymphocyte migration	19/2967	60/17913	0.00287095	0.0240712	0.017814	AIF1/ADTRP/CCL2/CCL20/CCL21/CCL5/CCL7/CCR2/CCR6/CXCL10/CXCL12/DOCK8/GCSAM/IL27RA/PYCARD/RIPK3/SLC8B1/STK10/TNFSF14	19
GO:0002709	SP-7	BP	GO:0002709	regulation of T cell mediated immunity	19/2967	61/17913	0.00353357	0.0276593	0.0204694	CCR2/CD81/SASH3/FCGR2B/GATA3/IL12RB1/IL23A/IL6/LILRB1/NLRP3/P2RX7/PPP3CB/PTPRC/RIPK3/SMAD7/TBX21/TNFRSF1B/TRPM4/WAS	19
GO:0034113	SP-7	BP	GO:0034113	heterotypic cell-cell adhesion	19/2967	61/17913	0.00353357	0.0276593	0.0204694	BMP7/CD1D/CD2/DSC2/DSP/IL10/IL1RN/ITGA5/ITGA7/ITGAD/ITGB2/ITGB7/LCK/MBP/NRCAM/PTPRC/RNASE10/SIRPA/SKAP1	19
GO:0035773	SP-7	BP	GO:0035773	insulin secretion involved in cellular response to glucose stimulus	19/2967	61/17913	0.00353357	0.0276593	0.0204694	ADCY8/ARRB1/GHRL/GPR27/HMGCR/NADK/NR1D1/PPP3CB/PRKCE/PTPRN2/RAB11FIP5/RAF1/SIDT2/STXBP4/TIAM1/C2CD2L/TRPM4/UCP2/VSNL1	19
GO:0030101	SP-7	BP	GO:0030101	natural killer cell activation	19/2967	63/17913	0.00524153	0.0368836	0.0272958	CD2/CORO1A/ELF4/GAS6/HAVCR2/IL23A/ITGB2/LAMP1/LEP/NCR3/PRDM1/PRDX1/PTPN22/PTPRC/SLAMF7/TOX/TYROBP/ULBP1/ULBP2	19
GO:0046637	SP-7	BP	GO:0046637	regulation of alpha-beta T cell differentiation	19/2967	63/17913	0.00524153	0.0368836	0.0272958	CD80/CD83/CD86/SASH3/GATA3/GLI3/IFNG/IL12RB1/IL23A/LGALS9/NCKAP1L/NLRP3/PRDM1/RC3H2/RUNX3/SMAD7/SOCS1/SYK/TBX21	19
GO:0090181	SP-7	BP	GO:0090181	regulation of cholesterol metabolic process	19/2967	63/17913	0.00524153	0.0368836	0.0272958	ABCG1/APOE/DHCR7/ELOVL6/FASN/GNB3/HMGCR/HMGCS1/LDLR/MVD/MVK/NFYB/SC5D/SEC14L2/SERPINA12/SQLE/SREBF1/SREBF2/TM7SF2	19
GO:1905710	SP-7	BP	GO:1905710	positive regulation of membrane permeability	19/2967	64/17913	0.00632054	0.0413798	0.0306233	ACAA2/BID/BMF/BOK/CHCHD10/DEFA5/E2F1/FZD9/GSK3A/GSK3B/GZMB/MOAP1/NMT1/PPIF/SFN/SLC25A5/YWHAE/YWHAQ/ZNF205	19
GO:0071242	SP-7	BP	GO:0071242	cellular response to ammonium ion	19/2967	65/17913	0.00757383	0.0467186	0.0345743	ABL1/ADCY8/AIF1/ATF4/ATG7/CASP3/CCNA2/CDK5R1/CHRM4/CHRNA7/DNM2/GNA15/HCN3/LYPD1/PRKN/PPP1R9B/PTAFR/RGS10/ROCK2	19
GO:0098739	SP-7	BP	GO:0098739	import across plasma membrane	19/2967	65/17913	0.00757383	0.0467186	0.0345743	AGT/ARL6IP5/ATP1A1/FOLR2/ISCU/KCNE2/KCNJ2/KCNJ5/KCNJ8/PER2/SLC19A1/SLC1A3/SLC1A5/SLC2A5/SLC30A1/SLC31A1/SLC7A11/TRPM4/TRPV6	19
GO:0042379	SP-7	MF	GO:0042379	chemokine receptor binding	19/2955	47/16969	0.000169961	0.0120065	0.0106577	CCL1/CCL13/CCL2/CCL20/CCL21/CCL23/CCL24/CCL5/CCL7/CCR2/CKLF/CXCL10/CXCL12/CXCL16/CXCL3/CXCL6/ITCH/STAT1/YARS	19
GO:0031968	SP-1	CC	GO:0031968	organelle outer membrane	18/777	191/18678	0.00106035	0.0389787	0.0341802	ACSL3/ARMCX3/ATF2/BNIP3L/MFF/CASP8/DNAJC11/MTOR/LETMD1/MCL1/MTX1/MYO19/PSEN1/RETSAT/RSAD2/TOMM40/NXNL1/VPS13C	18
GO:0006413	SP-14	BP	GO:0006413	translational initiation	18/520	183/17913	6.66165e-06	0.000713177	0.000685799	DDX3X/EIF2A/EIF3K/EIF6/LARP1/MTIF3/RPL11/RPL23A/RPL26/RPL36/RPS14/RPS15/RPS19/RPS20/RPS21/RPS7/RPS9/YTHDF3	18
GO:0042254	SP-14	BP	GO:0042254	ribosome biogenesis	18/520	202/17913	2.58025e-05	0.00254426	0.00244659	BYSL/DDX3X/EIF2A/ERAL1/MPV17L2/GTF2H5/TRMT112/EIF6/KRR1/NHP2/RPL11/RPL26/RPS14/RPS15/RPS19/RPS7/RPS9/UTP6	18
GO:00443911	SP-9	CC	GO:0044391	ribosomal subunit	18/480	173/18678	5.34478e-07	0.000221532	0.000195548	LARP4/MRPL18/MRPL20/MRPL34/MRPL40/MRPL48/RPL10A/RPL12/RPL31/RPL35A/RPL38/RPS11/RPS12/RPS13/RPS15A/RPS25/RPS27A/RPS5	18
GO:0016579	SP-9	BP	GO:0016579	protein deubiquitination	18/460	260/17913	0.0001419	0.0206997	0.0199034	ACTB/INO80E/IFIH1/IKBKG/JOSD1/ABRAXAS2/MCRS1/OTUD4/PSMA3/PSMD4/PSMD9/PSME4/RAD23A/RPS27A/USP21/USP33/USP38/USP5	18
GO:0070646	SP-9	BP	GO:0070646	protein modification by small protein removal	18/460	273/17913	0.000259278	0.0349127	0.0335696	ACTB/INO80E/IFIH1/IKBKG/JOSD1/ABRAXAS2/MCRS1/OTUD4/PSMA3/PSMD4/PSMD9/PSME4/RAD23A/RPS27A/USP21/USP33/USP38/USP5	18
GO:0036336	SP-7	BP	GO:0036336	dendritic cell migration	18/2967	27/17913	8.60499e-09	7.64348e-07	5.65659e-07	ARHGEF5/CALR/CCL21/CCL5/CCR1/CCR2/CCR6/CXCR4/DOCK8/GPR183/EPS8/GAS6/LGALS9/NLRP12/PIK3CG/SLAMF8/ANO6/TRPM4	18
GO:0071402	SP-7	BP	GO:0071402	cellular response to lipoprotein particle stimulus	18/2967	35/17913	2.16316e-06	9.14346e-05	6.76665e-05	ABCA1/ABCG1/APOE/ADTRP/CD36/CD68/CD81/FCER1G/HMGCS1/ITGB2/LDLR/LPL/NPC1/PPARG/SREBF2/SYK/TLR4/TLR6	18
GO:0032731	SP-7	BP	GO:0032731	positive regulation of interleukin-1 beta production	18/2967	42/17913	5.21329e-05	0.00108223	0.000800909	AZU1/CASP1/IFI16/LGALS9/LILRA2/LILRA5/LPL/NLRP12/NLRP2/NLRP3/NOD2/P2RX7/PYCARD/SMAD3/TLR4/TLR8/TRIM16/TYROBP	18
GO:0043303	SP-7	BP	GO:0043303	mast cell degranulation	18/2967	43/17913	7.58638e-05	0.00143068	0.00105878	ADORA2B/BTK/CBL/CD300A/CD84/ADGRE2/FCER1G/FGR/GAB2/HMOX1/LAT2/LGALS9/LYN/PIK3CG/RAC2/SPHK2/STXBP2/VAMP8	18
GO:0002279	SP-7	BP	GO:0002279	mast cell activation involved in immune response	18/2967	45/17913	0.000153225	0.00246487	0.00182413	ADORA2B/BTK/CBL/CD300A/CD84/ADGRE2/FCER1G/FGR/GAB2/HMOX1/LAT2/LGALS9/LYN/PIK3CG/RAC2/SPHK2/STXBP2/VAMP8	18
GO:2000107	SP-7	BP	GO:2000107	negative regulation of leukocyte apoptotic process	18/2967	46/17913	0.00021306	0.00324837	0.00240397	AURKB/CCL21/CCL5/CD27/CD74/CXCL12/DOCK8/FCER1G/GAS6/HCLS1/IDO1/IRF7/LILRB1/MIF/NOD2/PRKCQ/SLC46A2/TSC22D3	18
GO:0001961	SP-7	BP	GO:0001961	positive regulation of cytokine-mediated signaling pathway	18/2967	47/17913	0.000292306	0.00425545	0.00314926	CASP1/CASP4/CD300LF/CD74/CPNE1/CSF1/EDN1/GAS6/GFI1/HSPA1B/IL7/IRF7/MMP12/PRKN/PARP14/TREM2/TRIM32/TRIM44	18
GO:0032715	SP-7	BP	GO:0032715	negative regulation of interleukin-6 production	18/2967	54/17913	0.00193996	0.0188432	0.013945	ARRB1/CSK/GAS6/GHRL/HAVCR2/HGF/IL10/IL27RA/INPP5D/NCKAP1L/NLRP12/PTPN22/PTPN6/SIRPA/SLAMF1/SYT11/TLR4/TNFAIP3	18
GO:1904645	SP-7	BP	GO:1904645	response to amyloid-beta	18/2967	54/17913	0.00193996	0.0188432	0.013945	ADRB2/BCL2L2/CACNB1/CASP4/CD36/CHRNA7/EPHA4/FCGR2B/GSK3B/ICAM1/LGMN/MMP12/MMP13/MMP9/SNX6/TLR4/TLR6/TREM2	18
GO:0000422	SP-7	BP	GO:0000422	autophagy of mitochondrion	18/2967	55/17913	0.00244419	0.0215857	0.0159745	ATG7/ATP13A2/TIGAR/CLEC16A/CTSK/GSK3A/MFN2/PRKN/PINK1/PPARGC1A/RNF41/SQSTM1/SREBF1/SREBF2/TOMM7/TSPO/VPS13D/CISD2	18
GO:0061726	SP-7	BP	GO:0061726	mitochondrion disassembly	18/2967	55/17913	0.00244419	0.0215857	0.0159745	ATG7/ATP13A2/TIGAR/CLEC16A/CTSK/GSK3A/MFN2/PRKN/PINK1/PPARGC1A/RNF41/SQSTM1/SREBF1/SREBF2/TOMM7/TSPO/VPS13D/CISD2	18
GO:0006826	SP-7	BP	GO:0006826	iron ion transport	18/2967	56/17913	0.00305348	0.0252561	0.0186909	ATP6V0B/ATP6V0D2/ATP6V1A/ATP6V1B2/ATP6V1C1/ATP6V1E1/ATP6V1F/DNM2/FTH1/FTL/ISCU/MCOLN1/MELTF/NECTIN1/SLC11A1/SLC11A2/STEAP3/TFRC	18
GO:0033619	SP-7	BP	GO:0033619	membrane protein proteolysis	18/2967	56/17913	0.00305348	0.0252561	0.0186909	APOE/CTSH/FURIN/IFNG/IL10/MYH9/NAPSA/NCSTN/NFKB1/P2RX7/PACSIN3/PRKCQ/PSEN2/PTPN3/RBMX/RHBDD1/TIMP1/TNFRSF1B	18
GO:0001836	SP-7	BP	GO:0001836	release of cytochrome c from mitochondria	18/2967	57/17913	0.00378387	0.0290618	0.0215073	BID/BMF/BOK/CHCHD10/CIDEB/FZD9/GPX1/HGF/HRK/MMP9/MOAP1/PRKN/PINK1/PLAUR/PPIF/PYCARD/SFN/SOD2	18
GO:0010518	SP-7	BP	GO:0010518	positive regulation of phospholipase activity	18/2967	57/17913	0.00378387	0.0290618	0.0215073	AGT/AGTR1/APOC2/BDNF/C5AR1/CCL5/S1PR4/EDNRA/ESR1/GNA15/ITK/NMUR1/NTF3/NTRK3/P2RY6/PLA2G5/PLCB2/PTAFR	18
GO:0032507	SP-7	BP	GO:0032507	maintenance of protein location in cell	18/2967	57/17913	0.00378387	0.0290618	0.0215073	ANK3/BARD1/SYNE3/CD4/DBN1/EPB41L3/HNRNPU/INSIG1/PINK1/RANGAP1/SCIN/SKP1/SUPT7L/TAF8/TMSB4X/TSPO/SUN2/EZR	18
GO:0033047	SP-7	BP	GO:0033047	regulation of mitotic sister chromatid segregation	18/2967	57/17913	0.00378387	0.0290618	0.0215073	AURKB/BUB1B/CDC20/CDT1/CENPE/CENPF/DLGAP5/DUSP1/ESPL1/H2AFY/HNRNPU/NDC80/NEK6/PCID2/PLK1/TACC3/TRIP13/TTK	18
GO:00422671	SP-7	BP	GO:0042267	natural killer cell mediated cytotoxicity	18/2967	59/17913	0.00567896	0.0389769	0.028845	PIK3R6/CORO1A/GZMB/HAVCR2/LAG3/LAMP1/LEP/LGALS9/LILRB1/NCR3/PRDX1/PTPN6/SH2D1A/SLAMF6/SLAMF7/ULBP1/ULBP2/VAV1	18
GO:0090303	SP-7	BP	GO:0090303	positive regulation of wound healing	18/2967	59/17913	0.00567896	0.0389769	0.028845	CAPN3/CD36/CXCR4/DMTN/F12/F3/FOXC2/HBEGF/HPSE/PLEK/PRKCE/SERPINE1/SERPINF2/SOX15/THBS1/TLR4/ANO6/CCN4	18
GO:2000514	SP-7	BP	GO:2000514	regulation of CD4-positive, alpha-beta T cell activation	18/2967	59/17913	0.00567896	0.0389769	0.028845	CD80/CD81/CD83/CD86/SASH3/GATA3/IFNG/IL12RB1/IL23A/LGALS9/NCKAP1L/NLRP3/PRKCQ/RC3H2/RUNX3/SMAD7/SOCS1/TBX21	18
GO:1902686	SP-7	BP	GO:1902686	mitochondrial outer membrane permeabilization involved in programmed cell death	18/2967	60/17913	0.00688239	0.0436953	0.0323369	ACAA2/BID/BMF/BOK/CHCHD10/E2F1/FZD9/GSK3A/GSK3B/GZMB/MOAP1/NMT1/PPIF/SFN/SLC25A5/YWHAE/YWHAQ/ZNF205	18
GO:1990868	SP-7	BP	GO:1990868	response to chemokine	18/2967	60/17913	0.00688239	0.0436953	0.0323369	CCL21/CCL5/CCR1/CCR2/CCR6/CIB1/CMKLR1/CXCL10/CXCL12/CXCR3/CXCR4/CXCR6/ACKR1/DOCK8/DUSP1/EDN1/GPR35/TREM2	18
GO:1990869	SP-7	BP	GO:1990869	cellular response to chemokine	18/2967	60/17913	0.00688239	0.0436953	0.0323369	CCL21/CCL5/CCR1/CCR2/CCR6/CIB1/CMKLR1/CXCL10/CXCL12/CXCR3/CXCR4/CXCR6/ACKR1/DOCK8/DUSP1/EDN1/GPR35/TREM2	18
GO:0032922	SP-7	BP	GO:0032922	circadian regulation of gene expression	18/2967	61/17913	0.00828423	0.0494873	0.0366233	ATF4/CIART/CRY2/CSNK1D/HNRNPU/KDM8/KMT2A/NR1D1/OGT/PER1/PER2/PPARGC1A/PPP1CB/CAVIN3/PRMT5/RELB/RORA/USP2	18
GO:0043388	SP-7	BP	GO:0043388	positive regulation of DNA binding	18/2967	61/17913	0.00828423	0.0494873	0.0366233	DDRGK1/CALM3/CDCA5/GATA3/GTF2B/HES1/IFNG/ITGA2/MMP8/MMP9/NME1/PRKN/PINX1/PLAUR/POU4F1/PPARG/PYHIN1/WAPL	18
GO:0032934	SP-7	MF	GO:0032934	sterol binding	18/2955	47/16969	0.000549145	0.0222751	0.0197727	ABCA1/ABCG1/CD81/CETP/GPR183/NPC1/NPC2/NR1H3/OSBP2/OSBPL2/OSBPL7/RORA/SCP2/SOAT1/SOAT2/STARD3/SULT2B1/TSPO	18
GO:0001725	SP-5	CC	GO:0001725	stress fiber	18/2692	56/18678	0.00059995	0.0230981	0.0196124	ACTN1/BAG3/FSCN1/LIMA1/LIMCH1/TLNRD1/MYH14/MYLK/NOX4/PDLIM4/PDLIM7/SEPTIN11/SEPTIN9/SH2B2/SIPA1L3/SORBS1/SYNPO2/ZYX	18
GO:0097517	SP-5	CC	GO:0097517	contractile actin filament bundle	18/2692	56/18678	0.00059995	0.0230981	0.0196124	ACTN1/BAG3/FSCN1/LIMA1/LIMCH1/TLNRD1/MYH14/MYLK/NOX4/PDLIM4/PDLIM7/SEPTIN11/SEPTIN9/SH2B2/SIPA1L3/SORBS1/SYNPO2/ZYX	18
GO:0032432	SP-5	CC	GO:0032432	actin filament bundle	18/2692	59/18678	0.00119276	0.0375397	0.0318747	ACTN1/BAG3/FSCN1/LIMA1/LIMCH1/TLNRD1/MYH14/MYLK/NOX4/PDLIM4/PDLIM7/SEPTIN11/SEPTIN9/SH2B2/SIPA1L3/SORBS1/SYNPO2/ZYX	18
GO:00421191	SP-23	BP	GO:0042119	neutrophil activation	18/136	499/17913	4.40961e-08	8.55906e-05	8.03013e-05	CEACAM1/CEACAM3/ADGRE3/FCGR3B/FOLR3/FPR2/ADGRG3/IL18RAP/CXCR2/LRG1/LTF/MMP25/ORM1/PGLYRP1/PPBP/S100A8/S100A9/S100P	18
GO:0002694	SP-7	BP	GO:0002694	regulation of leukocyte activation	177/2967	492/17913	3.44796e-26	2.11326e-22	1.56392e-22	ABL1/ADORA2B/AIF1/STAP1/BTK/BTN2A2/PIK3R6/C1QA/C5AR1/CASP3/CCDC88B/CCL2/CCL21/CCL5/CCR2/CD1D/CD2/CD209/CD22/CD27/CD276/CD28/CD300A/CD300LF/CD320/CD38/CD3E/CD4/CD40LG/CD6/CD70/CD74/CD80/CD81/CD83/CD84/CD86/CEBPA/CLECL1/CORO1A/CSK/CST7/CTSC/SASH3/DLG5/DNAJA3/DOCK8/DPP4/DTX1/GPR183/EBI3/EFNB3/ADGRE2/F2RL1/TAFA3/FANCD2/FCER1G/FCGR2B/FCRL3/FGR/GAB2/GAS6/GATA3/GLI2/GLI3/GLMN/GPNMB/GRAP2/GRB2/GRN/HAVCR2…	177
GO:0005746	SP-14	CC	GO:0005746	mitochondrial respiratory chain	17/542	79/18678	8.64685e-11	4.2456e-09	3.68629e-09	COX6A1/COX7A1/NDUFA1/NDUFA11/NDUFA12/NDUFA13/NDUFA2/NDUFA8/NDUFB2/NDUFB6/NDUFB7/NDUFB8/NDUFS3/NDUFS5/PARK7/SURF1/UQCRB	17
GO:0070469	SP-14	CC	GO:0070469	respiratory chain	17/542	88/18678	5.20947e-10	1.82704e-08	1.58634e-08	COX6A1/COX7A1/NDUFA1/NDUFA11/NDUFA12/NDUFA13/NDUFA2/NDUFA8/NDUFB2/NDUFB6/NDUFB7/NDUFB8/NDUFS3/NDUFS5/PARK7/SURF1/UQCRB	17
GO:2001242	SP-14	BP	GO:2001242	regulation of intrinsic apoptotic signaling pathway	17/520	163/17913	5.46079e-06	0.000601811	0.000578708	BAD/CAV1/YBX3/DDIT3/DDX3X/DNM1L/FIGNL1/FIS1/NDUFA13/NDUFS3/NOL3/PARK7/PTTG1IP/RPL11/RPL26/RPS7/UBQLN1	17
GO:0019083	SP-14	BP	GO:0019083	viral transcription	17/520	177/17913	1.63699e-05	0.00165779	0.00159415	IFITM3/POLR2F/POLR2I/RPL11/RPL23A/RPL26/RPL36/RPS14/RPS15/RPS19/RPS20/RPS21/RPS7/RPS9/SEC13/TFAP4/TRIM21	17
GO:0019080	SP-14	BP	GO:0019080	viral gene expression	17/520	191/17913	4.36577e-05	0.0041945	0.00403348	IFITM3/POLR2F/POLR2I/RPL11/RPL23A/RPL26/RPL36/RPS14/RPS15/RPS19/RPS20/RPS21/RPS7/RPS9/SEC13/TFAP4/TRIM21	17
GO:0071826	SP-14	BP	GO:0071826	ribonucleoprotein complex subunit organization	17/520	221/17913	0.000260035	0.015973	0.0153598	DDX3X/EIF2A/EIF3K/ERAL1/MPV17L2/GEMIN6/EIF6/MTIF3/NOL3/PUM2/RPL11/RPS14/RPS19/SNRPC/SNRPD2/SNRPF/SNRPG	17
GO:00444451	SP-9	CC	GO:0044445	cytosolic part	17/480	207/18678	2.65903e-05	0.00286579	0.00252966	BORCS7/IKBKG/LARP4/PFKL/RPL10A/RPL12/RPL31/RPL35A/RPL38/RPS11/RPS12/RPS13/RPS15A/RPS25/RPS27A/RPS5/TSC2	17
GO:00709721	SP-9	BP	GO:0070972	protein localization to endoplasmic reticulum	17/460	128/17913	3.06632e-08	1.54076e-05	1.48148e-05	CHMP4B/GPAA1/RAB10/RPL10A/RPL12/RPL31/RPL35A/RPL38/RPS11/RPS12/RPS13/RPS15A/RPS25/RPS27A/RPS5/SRP68/TRAM1	17
GO:0005819	SP-4	CC	GO:0005819	spindle	17/407	326/18678	0.000855936	0.0436307	0.0376281	ARL8B/RTRAF/KATNBL1/CDC16/CLTC/DCTN4/DIAPH1/DYNC1LI1/EFHC1/HAUS6/KATNA1/NUDCD2/NUP85/SBDS/SEPTIN7/TUBGCP3/POC1B	17
GO:0098636	SP-7	CC	GO:0098636	protein complex involved in cell adhesion	17/3032	33/18678	3.03473e-06	0.000104091	8.94447e-05	CD28/CD80/ITGA1/ITGA10/ITGA2/ITGA3/ITGA5/ITGA7/ITGAD/ITGAL/ITGAM/ITGB2/ITGB5/ITGB7/ITGB8/LYN/NPNT	17
GO:0055094	SP-7	BP	GO:0055094	response to lipoprotein particle	17/2967	33/17913	4.03121e-06	0.000160437	0.000118732	ABCA1/APOE/ADTRP/CD36/CD68/CD81/FCER1G/HMGCS1/ITGB2/LDLR/LPL/NPC1/PPARG/SREBF2/SYK/TLR4/TLR6	17
GO:0010742	SP-7	BP	GO:0010742	macrophage derived foam cell differentiation	17/2967	36/17913	1.79808e-05	0.000527292	0.000390224	ABCA1/ABCA5/ABCG1/AGT/AGTR1/ALOX15B/CD36/CETP/CSF1/CSF2/LPL/NFKB1/NR1H3/PPARG/SOAT1/SOAT2/STAT1	17
GO:0090077	SP-7	BP	GO:0090077	foam cell differentiation	17/2967	36/17913	1.79808e-05	0.000527292	0.000390224	ABCA1/ABCA5/ABCG1/AGT/AGTR1/ALOX15B/CD36/CETP/CSF1/CSF2/LPL/NFKB1/NR1H3/PPARG/SOAT1/SOAT2/STAT1	17
GO:0045124	SP-7	BP	GO:0045124	regulation of bone resorption	17/2967	37/17913	2.81468e-05	0.000753326	0.000557502	CA2/CD38/CSF1R/CSK/IL6/INPP5D/NF1/P2RX7/PLEKHM1/PPARGC1B/PRKCA/SIGLEC15/SYK/TFRC/DCSTAMP/TNFAIP3/TNFRSF11A	17
GO:0034122	SP-7	BP	GO:0034122	negative regulation of toll-like receptor signaling pathway	17/2967	41/17913	0.000137705	0.00228725	0.00169269	CD14/CD300A/CD300LF/DAB2IP/F2RL1/LILRA2/LY96/LYN/MFHAS1/NFKBIL1/NR1D1/PTPRS/SARM1/SMPDL3B/TLR4/TLR6/TNFAIP3	17
GO:0045840	SP-7	BP	GO:0045840	positive regulation of mitotic nuclear division	17/2967	48/17913	0.00120752	0.0131231	0.00971178	AURKA/RGCC/CD28/CDCA5/CDT1/DLGAP5/EDN1/ESPL1/H2AFY/HNRNPU/INS/NSFL1C/NUSAP1/PHIP/SPHK1/TGFA/UBE2C	17
GO:0071349	SP-7	BP	GO:0071349	cellular response to interleukin-12	17/2967	49/17913	0.00156747	0.0160922	0.0119091	CFL1/GSTA2/GSTO1/IFNG/IL10/IL12RB1/LCP1/LMNB1/MIF/PSME2/RALA/RPLP0/SERPINB2/SIRPA/SOD2/STAT4/TYK2	17
GO:0002931	SP-7	BP	GO:0002931	response to ischemia	17/2967	50/17913	0.00201367	0.0193602	0.0143276	AIFM1/TIGAR/CIB1/CSF1/CSF1R/EEF2K/EIF4EBP1/GJB2/P2RX4/P2RX7/PER2/PINK1/PPARGC1A/PPIF/ROCK2/SQSTM1/TREM2	17
GO:0050732	SP-7	BP	GO:0050732	negative regulation of peptidyl-tyrosine phosphorylation	17/2967	50/17913	0.00201367	0.0193602	0.0143276	CD300A/DMTN/GPRC5A/INPP5F/NTF3/PARP14/PTPN2/PTPN6/PTPRC/SAMSN1/SEMA4D/SFRP1/SFRP2/SNX6/SOCS1/ZFYVE28/GGNBP2	17
GO:0070671	SP-7	BP	GO:0070671	response to interleukin-12	17/2967	50/17913	0.00201367	0.0193602	0.0143276	CFL1/GSTA2/GSTO1/IFNG/IL10/IL12RB1/LCP1/LMNB1/MIF/PSME2/RALA/RPLP0/SERPINB2/SIRPA/SOD2/STAT4/TYK2	17
GO:0048146	SP-7	BP	GO:0048146	positive regulation of fibroblast proliferation	17/2967	51/17913	0.00256149	0.0225242	0.0166691	AGT/BMI1/CTC1/CCNA2/CD74/CDK6/E2F1/ESR1/FN1/GAS6/MIF/MYC/PDGFD/SPHK1/WAPL/WNT2/ZMIZ1	17
GO:0050704	SP-7	BP	GO:0050704	regulation of interleukin-1 secretion	17/2967	52/17913	0.00322791	0.0262385	0.0194179	CASP1/GAS6/IL1R2/LGALS9/LILRA2/LILRA5/LPL/NLRP12/NLRP2/NLRP3/NOD2/P2RX7/PYCARD/TLR4/TLR8/TNFAIP3/TRIM16	17
GO:0097345	SP-7	BP	GO:0097345	mitochondrial outer membrane permeabilization	17/2967	52/17913	0.00322791	0.0262385	0.0194179	ACAA2/BID/BMF/BOK/CHCHD10/E2F1/FZD9/GSK3A/GSK3B/GZMB/MOAP1/NMT1/SFN/SLC25A5/YWHAE/YWHAQ/ZNF205	17
GO:0002763	SP-7	BP	GO:0002763	positive regulation of myeloid leukocyte differentiation	17/2967	54/17913	0.00499251	0.0357049	0.0264235	CA2/CCR1/CD4/CD74/CSF1/CTNNBIP1/HCLS1/IFNG/IL23A/POU4F1/PPARGC1B/PRKCA/ROR2/DCSTAMP/TREM2/TRIB1/TYROBP	17
GO:0006636	SP-7	BP	GO:0006636	unsaturated fatty acid biosynthetic process	17/2967	54/17913	0.00499251	0.0357049	0.0264235	ALOX15B/ALOX5/ALOX5AP/PRXL2B/CD74/DECR2/EDN1/ELOVL6/FABP5/FADS1/FADS3/MIF/PTGDS/PTGIS/PTGS1/PTGS2/TBXAS1	17
GO:0097755	SP-7	BP	GO:0097755	positive regulation of blood vessel diameter	17/2967	54/17913	0.00499251	0.0357049	0.0264235	ADM/ADORA2B/AGT/APOE/BBS2/F2RL1/GPX1/HMOX1/INS/ITGA1/KCNMB1/LEP/MKKS/PLOD3/PTAFR/SOD2/UCN	17
GO:0002381	SP-7	BP	GO:0002381	immunoglobulin production involved in immunoglobulin mediated immune response	17/2967	55/17913	0.00613254	0.0410332	0.0303667	BATF/BTK/CCR6/CD28/CD40LG/EXO1/GCNT3/HLA-DQB1/IL10/IL27RA/MLH1/POU2F2/PTPRC/TBX21/TFRC/TNFSF13/NSD2	17
GO:0019320	SP-7	BP	GO:0019320	hexose catabolic process	17/2967	55/17913	0.00613254	0.0410332	0.0303667	ADPGK/TIGAR/ENO1/ENO2/FUT1/FUT4/FUT7/GALE/GLB1/GLYCTK/HK3/KHK/PGK1/PGM1/PKM/SLC25A12/TPI1	17
GO:0042982	SP-7	BP	GO:0042982	amyloid precursor protein metabolic process	17/2967	55/17913	0.00613254	0.0410332	0.0303667	ABCA7/ABCG1/APOE/CASP3/CHRNA7/DHCR24/DYRK1A/EPHA4/GSK3A/LYN/NCSTN/PAWR/PSEN2/ROCK2/SOAT1/SPON1/TMCC2	17
GO:0033344	SP-7	BP	GO:0033344	cholesterol efflux	17/2967	56/17913	0.0074747	0.0467186	0.0345743	ABCA1/ABCA5/ABCA7/ABCG1/APOC1/APOC2/APOE/LAMTOR1/CETP/NPC1/NPC2/NR1H3/PLTP/SCARB1/SOAT1/SOAT2/SREBF2	17
GO:0001667	SP-18	BP	GO:0001667	ameboidal-type cell migration	17/198	446/17913	9.86822e-06	0.00253254	0.00227961	CARD10/CLEC14A/DLL4/DOCK5/EFNA1/EPHB4/HYAL1/HYAL2/KDR/MMRN2/NOS3/PECAM1/PKN3/SEMA3F/SOX17/SOX18/TEK	17
GO:00433121	SP-23	BP	GO:0043312	neutrophil degranulation	17/136	485/17913	1.62235e-07	0.000114556	0.000107477	CEACAM1/CEACAM3/ADGRE3/FCGR3B/FOLR3/FPR2/ADGRG3/CXCR2/LRG1/LTF/MMP25/ORM1/PGLYRP1/PPBP/S100A8/S100A9/S100P	17
GO:00022831	SP-23	BP	GO:0002283	neutrophil activation involved in immune response	17/136	488/17913	1.77057e-07	0.000114556	0.000107477	CEACAM1/CEACAM3/ADGRE3/FCGR3B/FOLR3/FPR2/ADGRG3/CXCR2/LRG1/LTF/MMP25/ORM1/PGLYRP1/PPBP/S100A8/S100A9/S100P	17
GO:00024461	SP-23	BP	GO:0002446	neutrophil mediated immunity	17/136	499/17913	2.426e-07	0.000117722	0.000110447	CEACAM1/CEACAM3/ADGRE3/FCGR3B/FOLR3/FPR2/ADGRG3/CXCR2/LRG1/LTF/MMP25/ORM1/PGLYRP1/PPBP/S100A8/S100A9/S100P	17
GO:0002521	SP-7	BP	GO:0002521	leukocyte differentiation	166/2967	485/17913	5.64081e-22	1.72863e-18	1.27928e-18	ABL1/BATF/BCL11B/BTK/BTN2A2/PRXL2A/PIK3R6/C1QC/CA2/CCR1/CCR2/CCR6/CD109/CD1D/CD2/CD27/CD28/CD3E/CD4/CD40LG/CD74/CD79A/CD80/CD81/CD83/CD86/CDK6/CEBPA/CEBPE/CHD7/CMTM7/CSF1/CSF1R/CSF2/CTNNBIP1/SASH3/DNAJA3/DOCK2/DTX1/GPR183/EIF2AK1/EOMES/ESRRA/F2RL1/FAM20C/FANCD2/FASN/FCER1G/FCGR2B/FCRL3/FLT3/FNIP1/FSTL3/FUT7/FZD9/GAB2/GAB3/GAS6/GATA3/GLI2/GLI3/GPR18/HCLS1/HHEX/HLA-DOA/HMGB3/IFI16/IFNG/IKZF1/IL10/I…	166
GO:0006903	SP-1	BP	GO:0006903	vesicle targeting	16/749	89/17913	7.56857e-07	0.00126882	0.00117951	CLASP2/CNIH1/COL7A1/FAM91A1/LMAN1/PSEN1/SEC23A/SEC23IP/SEC24B/SNAP23/SNAP29/TFG/TMED10/TMED2/TRAPPC1/TRAPPC6A	16
GO:0050684	SP-1	BP	GO:0050684	regulation of mRNA processing	16/749	108/17913	1.04161e-05	0.0091291	0.00848654	AHCYL1/DHX9/HNRNPK/HNRNPL/HSF1/NCBP2/NUDT21/NUP98/RBM15/RBM4/SFSWAP/SNW1/SON/THRAP3/TIA1/U2AF2	16
GO:0140056	SP-1	BP	GO:0140056	organelle localization by membrane tethering	16/749	141/17913	0.000274366	0.0465345	0.0432591	TCTN3/CEP76/DYNC1I2/B9D1/HSP90AA1/MAPRE1/MARK4/NEDD1/BLOC1S6/RAB11A/SNAP29/STXBP3/TMEM67/TUBG1/VAMP3/VPS45	16
GO:0016651	SP-14	MF	GO:0016651	oxidoreductase activity, acting on NAD(P)H	16/531	96/16969	4.43003e-08	1.17958e-05	1.12991e-05	CYB5R3/DCXR/GMPR2/NDUFA1/NDUFA12/NDUFA13/NDUFA2/NDUFA8/NDUFB2/NDUFB6/NDUFB7/NDUFB8/NDUFS3/NDUFS5/SELENOT/TXN	16
GO:0022618	SP-14	BP	GO:0022618	ribonucleoprotein complex assembly	16/520	209/17913	0.000412375	0.0234117	0.0225129	DDX3X/EIF2A/EIF3K/ERAL1/MPV17L2/GEMIN6/EIF6/NOL3/PUM2/RPL11/RPS14/RPS19/SNRPC/SNRPD2/SNRPF/SNRPG	16
GO:1903320	SP-14	BP	GO:1903320	regulation of protein modification by small protein conjugation or removal	16/520	223/17913	0.000834685	0.0376815	0.036235	MUL1/CAV1/CDC14B/DNM1L/OTUB1/PARK7/PARP10/PELI1/PTTG1IP/RCHY1/RPL11/RPS7/SASH1/TRIM21/UBQLN1/VPS28	16
GO:00725991	SP-9	BP	GO:0072599	establishment of protein localization to endoplasmic reticulum	16/460	112/17913	2.7351e-08	1.54076e-05	1.48148e-05	CHMP4B/RAB10/RPL10A/RPL12/RPL31/RPL35A/RPL38/RPS11/RPS12/RPS13/RPS15A/RPS25/RPS27A/RPS5/SRP68/TRAM1	16
GO:00001841	SP-9	BP	GO:0000184	nuclear-transcribed mRNA catabolic process, nonsense-mediated decay	16/460	118/17913	5.81192e-08	2.54344e-05	2.44559e-05	DCP1A/ETF1/PPP2R1A/RPL10A/RPL12/RPL31/RPL35A/RPL38/RPS11/RPS12/RPS13/RPS15A/RPS25/RPS27A/RPS5/UPF3A	16
GO:00064131	SP-9	BP	GO:0006413	translational initiation	16/460	183/17913	2.08911e-05	0.00430233	0.00413682	CDC123/EIF3G/EIF3H/EIF4G3/RPL10A/RPL12/RPL31/RPL35A/RPL38/RPS11/RPS12/RPS13/RPS15A/RPS25/RPS27A/RPS5	16
GO:0050869	SP-7	BP	GO:0050869	negative regulation of B cell activation	16/2967	28/17913	1.2569e-06	5.74891e-05	4.2545e-05	BTK/CASP3/CD300A/FCGR2B/HMGB3/IL10/INHBA/INPP5D/MNDA/PAWR/SAMSN1/SFRP1/SLA2/TNFAIP3/TNFRSF21/TYROBP	16
GO:1903978	SP-7	BP	GO:1903978	regulation of microglial cell activation	16/2967	31/17913	7.5224e-06	0.000269619	0.000199532	STAP1/C1QA/C5AR1/CST7/CTSC/TAFA3/GRN/IL6/ITGAM/ITGB2/LDLR/MMP8/NR1D1/PTPRC/SPHK1/TREM2	16
GO:0032633	SP-7	BP	GO:0032633	interleukin-4 production	16/2967	32/17913	1.27337e-05	0.000412935	0.000305594	CD28/CD3E/CD40LG/CD83/CD86/CLECL1/SASH3/FCER1G/GATA3/HAVCR2/ITK/LGALS9/NLRP3/PRKCQ/RBPJ/SYK	16
GO:0010922	SP-7	BP	GO:0010922	positive regulation of phosphatase activity	16/2967	33/17913	2.09243e-05	0.000596487	0.000441433	CALM1/CALM3/CD300A/CD33/FCRL3/IFNG/ITGA1/ITGA2/MTMR9/NPNT/PLEK/PPARGC1B/PTPRC/RGN/RIPK3/SMAD3	16
GO:0034142	SP-7	BP	GO:0034142	toll-like receptor 4 signaling pathway	16/2967	34/17913	3.3462e-05	0.00085099	0.000629778	CD14/DAB2IP/F2RL1/ITGAM/ITGB2/LILRA2/LY96/LYN/MFHAS1/NR1D1/NR1H3/PRKCE/PTPN22/TLR4/TNFAIP3/TNIP3	16
GO:0009395	SP-7	BP	GO:0009395	phospholipid catabolic process	16/2967	35/17913	5.21948e-05	0.00108223	0.000800909	ABHD12/ABHD6/APOC1/APOC2/ABHD16A/ENPP2/INPP5F/LDLR/PLA2G15/GDE1/NAPEPLD/PNLIPRP2/PNPLA6/PRDX6/SCARB1/SMPDL3B	16
GO:0030224	SP-7	BP	GO:0030224	monocyte differentiation	16/2967	35/17913	5.21948e-05	0.00108223	0.000800909	CD4/CD74/CDK6/CSF1/CSF1R/CTNNBIP1/FASN/IFI16/INPP5D/IRF7/MYC/MYH9/PIR/PPARG/DCSTAMP/VEGFA	16
GO:1903131	SP-7	BP	GO:1903131	mononuclear cell differentiation	16/2967	35/17913	5.21948e-05	0.00108223	0.000800909	CD4/CD74/CDK6/CSF1/CSF1R/CTNNBIP1/FASN/IFI16/INPP5D/IRF7/MYC/MYH9/PIR/PPARG/DCSTAMP/VEGFA	16
GO:0046329	SP-7	BP	GO:0046329	negative regulation of JNK cascade	16/2967	38/17913	0.000173754	0.00275177	0.00203646	F2RL1/GSTP1/HIPK3/ITCH/MAPK8IP1/MECOM/NCOR1/PRKN/PER1/PINK1/PTPN22/SFRP1/SFRP2/SH3RF2/SIRPA/ZMYND11	16
GO:0090382	SP-7	BP	GO:0090382	phagosome maturation	16/2967	42/17913	0.00067117	0.00826025	0.00611303	ATP6V0B/ATP6V0D2/ATP6V1A/ATP6V1B2/ATP6V1C1/ATP6V1E1/ATP6V1F/CORO1A/MREG/MYO7A/P2RX7/RAB20/SLAMF8/SPG11/SYT11/UNC13B	16
GO:0097028	SP-7	BP	GO:0097028	dendritic cell differentiation	16/2967	43/17913	0.000906308	0.0106822	0.00790543	BATF/CSF2/F2RL1/FCGR2B/FLT3/GAS6/LGALS9/LILRB1/LYN/RBPJ/RELB/SPI1/DCSTAMP/TMEM176A/TREM2/UBD	16
GO:0002437	SP-7	BP	GO:0002437	inflammatory response to antigenic stimulus	16/2967	44/17913	0.00120778	0.0131231	0.00971178	BTK/CD28/CD6/CD68/CD81/FCER1G/FCGR2B/GATA3/GPX1/ICAM1/IL10/IL2RA/IL5RA/NPY5R/PNMA1/RBPJ	16
GO:0030834	SP-7	BP	GO:0030834	regulation of actin filament depolymerization	16/2967	45/17913	0.00158965	0.0161843	0.0119773	ACTN2/ADD2/CAPG/CFL1/CFL2/DMTN/EPS8/F2RL1/LMOD1/PLEK/CARMIL2/SCIN/SH3BP1/TMOD3/TMOD4/WDR1	16
GO:0072604	SP-7	BP	GO:0072604	interleukin-6 secretion	16/2967	45/17913	0.00158965	0.0161843	0.0119773	AIF1/F2RL1/GAS6/IL27RA/LEP/LGALS9/LILRA2/LILRA5/LPL/MBP/PTPN22/PYCARD/SPHK2/SYT11/TLR8/TRPV4	16
GO:0007091	SP-7	BP	GO:0007091	metaphase/anaphase transition of mitotic cell cycle	16/2967	47/17913	0.00266024	0.0230617	0.0170669	AURKB/BUB1B/CDC20/CDT1/CENPE/CENPF/DLGAP5/DUSP1/ESPL1/NDC80/NEK6/PCID2/PLK1/TACC3/TRIP13/TTK	16
[truncated: 330 more rows]

## Sheet: Table S2-2
Table S3-1. GSOA of WGCNA clusters (UP)
[truncated: 2,138 more rows]
