# Supplementary material for: Identification of a PRDM1-regulated T cell network to regulate atherosclerotic plaque inflammation
Source: Genome Med. 2025 Oct 2;17:109. doi: 10.1186/s13073-025-01541-6 (PMC12490039; doi:10.1186/s13073-025-01541-6)
Supplement: Supplementary file 4 — Additional file 4: Table S3-1. GSEA of WGCNA clusters (UP). Table S3-2. GSEA of WGCNA clusters (UP; differential expression of GSEA core genes). [file 13073_2025_1541_MOESM4_ESM.xlsx]

## Sheet: Table S3-1
Table S2-1. GSEA of WGCNA clusters (UP)
gene set	setSize	enrichmentScore	NES	pvalue	p.adjust	qvalue	rank	leading_edge	core_enrichment
UP-12	237	0.606058	2.17921	1.75361e-14	1.98742e-13	9.2295e-14	2525	tags=49%, list=19%, signal=41%	MARCO/LAPTM5/CD14/EMILIN2/LILRB3/CXCL16/GNA15/ABCA1/LPL/ALOX5/TMEM51/IL1B/ADORA3/CYBB/VSIG4/PLAU/KIAA1199/MAF/FLVCR2/PDPN/CLEC5A/SMPDL3A/UPP1/KCNN4/ABCG1/SERPINA1/ZMYND15/TRPV4/MT2A/ALOX5AP/TMEM158/C3AR1/ATP8B4/CLDN1/CYP2S1/PTGS1/IGSF21/GPR84/CARD9/CACNA2D4/MT1F/CMTM3/PAQR4/HLA-DRB5/KCNK13/GFPT2/CDCP1/RASSF4/IFNGR2/TLR8/FAM100B/MERTK/PLEK2/MXRA5/COL6A3/SERPINE2/CXADR/SREBF1/PNCK/NCSTN/DCN/SPRED1/…
UP-32	250	0.585776	2.12066	1.85395e-13	1.57586e-12	7.31822e-13	3128	tags=49%, list=23%, signal=39%	COTL1/GIMAP4/RUNX3/CCL21/FAIM3/TIMD4/GIMAP5/COL11A1/BIRC3/CD2/PRDM1/GZMA/SPOCK2/GZMK/GIMAP7/TBC1D10C/NKG7/GIMAP8/PRKCH/SEMA4D/PDK4/GIMAP6/CCL5/LRMP/CD247/ISG20/CD6/ARHGAP15/GZMB/MAP4K1/PTPN7/BTG1/CCR7/CST7/IL2RB/P2RY8/CENTB1/CD8A/MEOX1/PRF1/RARRES3/KLRG1/C2orf55/GPR171/EOMES/ITK/SLC9A3R1/SKAP1/LEF1/AKNA/P2RY6/SH2D2A/CD96/ICAM3/EDG6/LY9/PTPRCAP/PLCL2/LTB/MCOLN2/SH2D1A/CLEC2B/STAT4/CXCR3/CTLA4/CCND…
UP-22	102	0.718189	2.32784	7.75652e-13	5.27443e-12	2.44943e-12	2142	tags=55%, list=16%, signal=47%	EPSTI1/OAS2/CD209/CXCL10/IFI27/IFI44/RGL1/IFITM1/IRF7/IFIT3/LY6E/OAS3/TNFSF10/DUSP5/IFIT1/ISG15/TAP1/HLA-E/IFI44L/MX1/IFI35/SLC9A9/IFIT2/OASL/IFIH1/IRF1/UBE2L6/XAF1/SP110/GBP5/RSAD2/PARP9/SP140/GBP4/CXCL9/SCO2/PARP14/MLKL/IGF2BP3/STAT1/LAG3/FBXO6/TAP2/KNTC1/PRIC285/CLEC12A/GZMH/IL2RA/HERC6/APOBEC3G/BTN3A1/DHX58/STAT2/REC8/SAMD9L/CYB561
UP-31	82	0.711212	2.24159	1.98951e-10	1.12739e-09	5.23556e-10	1904	tags=57%, list=14%, signal=50%	MMP9/C15orf48/SLC2A5/HK3/IL4I1/PLAUR/ANPEP/MAPK13/ADM/GAL/SLAMF9/LFNG/HLA-DRB3/HK2/ATF5/SLCO4A1/MTP18/TOP2A/NUSAP1/CYP27B1/CDC20/CCNB2/CEP55/AURKA/NCAPG/TK1/KIAA0101/CENPM/PTTG1/PRC1/MELK/AURKB/CDC2/ASPM/DLG7/KIF20A/CCNA2/HMMR/BUB1/KIF11/BUB1B/TPI1/CDKN3/TRIP13/ARPC4/ANLN/CENPA
UP-3	351	-0.462709	-1.77355	5.85855e-09	2.84558e-08	1.32148e-08	2534	tags=43%, list=19%, signal=36%	PTPN14/TRIM23/IFT81/C1orf190/LONRF1/SFRS3/SEC22C/THNSL1/INTU/ADNP2/76P/BBS7/TPT1/RSBN1/TRAPPC6B/DNAJC19/SKI/RAPH1/RANBP6/GSTT1/AKAP11/BBS2/MAP4K4/NAPE-PLD/CSNK1G3/SEPHS1/TMED7/KLHL7/TRIB2/C3orf26/GOLPH3L/TOP2B/PRKAR1A/KIAA1913/KIF3B/PPP1R2/FGF1/CLUAP1/CCDC121/SH3BGRL/LRCH3/BRD8/PER3/NUDT21/EIF3F/ATAD1/C5orf14/APBB2/RDH14/TOM1L1/SPRY1/BCOR/BMI1/SFRS2B/IK/SNX7/GALNT10/WDR35/C2orf30/PTPRM/FLJ10154/I…
UP-19	110	0.623631	2.03573	2.82146e-08	1.19912e-07	5.56868e-08	3137	tags=55%, list=23%, signal=42%	PTPN6/MYO1G/RHBDF2/HSPA6/MAN2B1/CORO7/GALNAC4S-6ST/CEBPB/EFTUD2/SLC6A10P/C6orf85/C17orf62/ARID3A/PDGFB/TUBGCP2/FAM20A/NECAP2/APH1A/MFSD7/PTDSS1/SBNO2/PVRL2/ALDOA/SLC6A8/FHOD1/ENO1/PIK3CD/TLE3/DNM2/DULLARD/FLJ20699/PITPNM1/MAP1S/WDR91/PCTK3/TBRG4/C9orf167/CLMN/LARP5/GLYCTK/RNF145/DCTN5/ARHGEF1/NUDT18/HTR2B/FLII/VPS33A/NRD1/SERPINA5/ABCF3/GADD45B/ILVBL/DENND3/VPS33B/RNF40/EFTUD1/GTF3C1/VPS26B/PPARD…
UP-27	59	0.685522	2.06127	1.62626e-06	6.14365e-06	2.85309e-06	2846	tags=53%, list=21%, signal=42%	CD68/GMFG/SLC16A3/CAPG/FABP5/FTH1/SLC38A6/RNF130/ACSL1/MMP1/RNF135/S100A11/DPP4/GPR65/SULF2/P4HA1/BLVRA/NANS/EGLN3/BLVRB/CARD6/UBE1L2/OSBPL11/MRPS7/SH3GLB1/C14orf169/PCTP/ARRDC3/FAHD1/LMNB1/SIGLEC10
UP-15	187	0.500818	1.74833	8.2267e-06	2.65979e-05	1.2352e-05	2281	tags=30%, list=17%, signal=26%	CFD/SPP1/LY86/OLR1/CEBPA/HLA-DMB/CYGB/CTSK/RRAGD/P2RX7/HLA-DOA/C6orf105/MLPH/TSPAN10/CD74/SLC47A1/C12orf59/SLC46A3/TLR7/FLJ14213/ALPK2/DNASE2B/TLR5/DHDH/ADRB2/NCOA4/CHKA/ALDH1A2/SEPHS2/RDH10/HS3ST3A1/LTA4H/ARSD/ALDH1A1/ALK/CHRNA1/HVCN1/RGS12/PRAM1/NAPSA/ITGAD/CAT/BIRC7/GAL3ST4/MFSD2/TRIM14/SCIN/HAGHL/HRK/FTSJ2/TUBB4/ADCK1/DUS2L/FLJ20581/SEPT3/ST6GALNAC2/RASL10A
UP-11	196	0.492661	1.72839	8.60519e-06	2.65979e-05	1.2352e-05	3058	tags=37%, list=22%, signal=29%	DARC/SLCO2A1/CCL15/GPR116/AGTRL1/PLVAP/MARCKSL1/SELE/SOX18/CDH5/SLC11A2/SH2D3C/ICAM2/VWF/ADAM15/NLRP12/CYYR1/MMRN1/RASIP1/LDB2/LHX6/CLDN5/ADCY4/LAMP3/GPR56/EMCN/HYAL2/RHOBTB3/OLFML2A/FAM124B/HSPA12B/TM4SF18/DNASE1L3/CALCRL/NOS3/RAMP3/CLEC1A/RASD1/PTPN1/NAT5/SEMA6A/JAG2/RAMP2/EVA1/MYO5C/C20orf160/NOTCH4/FAM107A/NOXA1/EGFL7/NR5A2/CARD10/SOX17/ACOT7/TUSC3/ASB9/SLC9A7/CPLX1/SOX7/BCL6B/TIE1/IL3RA/ZNF3…
UP-38	33	-0.726317	-2.0187	4.35994e-05	0.000114029	5.29548e-05	2574	tags=52%, list=19%, signal=42%	POMZP3/RSPO2/ZFHX4/ZP3/SCUBE1/ZNF533/TMEFF2/DKFZP586H2123/DLX5/DLX1/HAPLN1/CPNE4/DYNC1I1/LMO3/MAB21L2/CARTPT/SFRP1
UP-7	131	0.515365	1.73253	9.59326e-05	0.000232979	0.000108195	2275	tags=31%, list=17%, signal=26%	CD36/TM4SF19/CTSL1/CSTB/ZNF385/AADACL1/CLDN23/ATP6V1A/LIMK1/ATP6V1F/TFRC/KLK4/SLC31A1/APH1B/TOMM40/TRAK1/PAPLN/SLC22A18AS/EPB41L1/DOPEY2/C10orf132/MITF/STX3/CNIH3/SLC6A6/SIRPB1/KEL/CALR/HECW2/TBC1D8/AFAP1L1/RGS20/ABHD12/INSM1/ATF3/B4GALT5/MIDN/IER5L/SLC17A5/SESN1
UP-29	61	0.584177	1.75657	0.000643827	0.00145934	0.000677712	2379	tags=36%, list=17%, signal=30%	CTSG/TPSAB1/KIAA0746/TDO2/CCL13/CPA3/CD163L1/GCLM/CXCL2/CXCL1/GFRA2/MS4A2/FAM43A/PLAC8/CADM3/KRT14/C1orf186/HDC/CD69/KIT/NQO1/IL18R1
UP-14	70	-0.524019	-1.64798	0.00151768	0.00322507	0.00149771	3015	tags=69%, list=22%, signal=54%	SSX2IP/ARPP-21/SLC16A2/UBTF/LRRC51/GDPD5/ZDHHC1/DGCR2/SH3PX3/LRFN3/SH3GLB2/C16orf77/NRSN2/C9orf7/ACTR1B/LRRC20/GPC1/GABRR1/LOC400406/CLCNKA/NUDCD3/CTF1/EXTL3/ASTN2/C16orf5/UNC45A/RAB5B/ARVCF/SERPING1/LPPR2/PLEKHA4/MACROD1/TRIP6/C1QTNF5/COL6A2/ABCA3/COL6A1/PLCD1/LOXL1/C3orf18/DCLK2/C16orf45/FBXO17/DDX24/MAN2B2/MAGED2/WISP2/LAYN
UP-36	89	-0.468905	-1.52865	0.00475803	0.00951605	0.00441922	4699	tags=54%, list=34%, signal=36%	COX19/PRKAR1B/CRYGS/WDR90/NPEPL1/MST1/ZNF500/DGKD/CYP2R1/GCN5L2/USP52/TLE6/POLE/TAF1C/ME3/ZNF193/TRRAP/AZI1/LRDD/PLA2G4B/STK36/FLJ38717/ZDHHC8/TTLL3/KIAA0182/ZNF767/TRIM46/FLJ27365/HEMK1/C1orf175/APBB3/ZNF526/FRS3/GSDML/HOOK2/SURF5/DIDO1/RBM5/RBM33/MZF1/LOC442582/TMEM29/RUTBC1/LOC730994/ZNF337/NKTR/ULK1/GABBR1
UP-28	38	0.513794	1.4272	0.0254024	0.0479822	0.0222828	2633	tags=32%, list=19%, signal=26%	TMEM119/C7/CCR2/FCER1A/BHLHB5/TESC/TNFRSF19/PLXDC1/COL23A1/CD1C/RPIA/COX4I2
UP-20	368	0.332067	1.24043	0.031028	0.0555237	0.025785	3179	tags=28%, list=23%, signal=22%	VAMP8/PSMB10/ATP6V0B/TMEM149/NINJ2/FXYD5/C11orf75/ATOX1/SDSL/C17orf49/MGC3731/C6orf108/BATF/TFPT/BOLA2/SCAMP2/LOC374395/SCAMP3/NYD-SP21/C19orf24/COMT/G6PC3/RNASEH2A/TEX264/CIB1/HDDC3/COX4I1/ALG3/MRPS12/SIGIRR/UBE2I/PLXNC1/PAFAH1B3/MTX1/C20orf27/CFL1/DHRS3/TSPO/TRAPPC2L/TRMT1/PTRH1/GNPTG/XTP3TPA/DOCK11/SPG11/CLIC1/C16orf33/C16orf24/ETFB/TMEM141/BRMS1/RFXANK/HSPC111/C11orf48/UNQ501/BCL2L12/C20orf11…
UP-16	435	-0.279955	-1.09415	0.145038	0.246565	0.114504	4358	tags=37%, list=32%, signal=26%	C7orf11/C1orf102/PSMC6/KIAA1787/FAM63B/MRPL34/AMACR/LOC389517/GLIPR1/NAG/BET1/TFG/BCR/DPH5/CDKN2B/WDR61/CYP39A1/ASCIZ/CDK8/GDF6/LOC645676/CAMKK2/CDKN2AIP/NLGN3/CRLS1/PSMD10/HIST2H4B/C20orf67/NGEF/CDC123/ASB6/PIGB/CCBP2/MDN1/TMEM59L/WTAP/ACN9/C19orf44/ZNF519/ACOT2/HERC3/CLK3/ALG13/UBE2E3/HBA2/FAM104B/ZCCHC9/PBX2/SCRIB/ARMCX6/C3orf63/PTS/WDR5/ING3/LOC730316/CRSP9/AOX1/FANCL/TYRO3/GBE1/ZNF234/ACP1/P…
UP-35	47	0.415875	1.21618	0.163121	0.2641	0.122647	829	tags=4%, list=6%, signal=4%	MMP12/TMSB10
UP-33	88	0.367237	1.16819	0.171076	0.26439	0.122782	1477	tags=24%, list=11%, signal=21%	HMOX1/FABP4/DYSF/PRKCB1/CCL23/CMIP/SLC7A8/MGST1/EDNRB/IMPA2/THY1/CRABP2/PLEKHM1/SRXN1/HNT/TSC22D4/G6PD/PDIA4/POR/MESDC1/NDP
UP-10	158	-0.301819	-1.06186	0.294258	0.434991	0.202008	2393	tags=42%, list=18%, signal=35%	ZNF3/MGAM/FAF1/TTC17/PPP1R3F/KCTD2/IRF2BP1/CEP68/FRMD3/LRRC14/RGL2/FLJ10081/PSMF1/C8orf46/ZNF514/LOC55565/GAS8/DHFRL1/DUSP8/RPL17/CABIN1/KRBA1/XRCC5/NAP1L4/WDR59/EEF2/BET1L/YAF2/TCF7L2/PHIP/MYST3/MRPL18/FAM46A/ST5/BAI3/ZNF133/PRMT2/CRBN/FOXO3/NAV1/MGC52110/FBXO31/NR2F6/IHPK1/URG4/ALDH6A1/MXD4/RCOR3/IDS/KLHL21/CASZ1/MYO9A/C12orf53/SPTAN1/OSBPL5/RYK/RAB11FIP5/TEF/DAP/C1orf86/PIAS3/THBS2/CBX6/DDR2/E…
UP-23	88	0.294939	0.938209	0.587302	0.832011	0.386383	3816	tags=28%, list=28%, signal=21%	S100A8/LILRA3/MS4A6E/IL1R2/ACADVL/H2AFY2/TKTL1/SEMA6B/RXRA/FAM70A/MXD1/FASTKD1/LOC729021/SUV39H1/FPRL1/PROK2/ESM1/LAMC2/FCGR3B/LRG1/EPS8L1/SLC22A4/ZNF185/IL8RB/S100P
UP-18	75	0.277059	0.864593	0.738899	1	0.464396	2885	tags=35%, list=21%, signal=27%	TXNL5/NMI/PTPN22/POMP/VDAC1/TBC1D7/BOLA3/SEP15/ENOSF1/RPA3/NIP7/ATP6V1G1/PSMD14/C14orf142/RTCD1/PANK2/ABCE1/C1orf43/RAB2A/ATP5H/C10orf59/MAP2K1IP1/CDKN1A/MLLT11/NT5C3/RAD23B
UP-26	69	-0.262379	-0.822163	0.851016	1	0.464396	4906	tags=57%, list=36%, signal=36%	RUVBL1/RAB40A/ZNF84/MKRN1/RRM1/CEP350/CRIPT/DDIT3/KHK/LCOR/ZNF550/ZMYM2/EP400/FER/JUND/MTCH1/NCOA6/LRRC37B/ZNF559/ZNF177/ZNF451/TMEM32/BAZ2B/CHD9/DIAPH2/GALK2/RICS/RAF1/CENPT/RICTOR/NUBPL/RPS6KB1/RBM12/TRIM33/NLGN4Y/CDRT4/MDC1/AHSA2/CCDC14
UP-30	157	0.229322	0.786481	0.96587	1	0.464396	3160	tags=23%, list=23%, signal=18%	IGJ/CD38/PIM2/CD79A/FCRLB/SLC2A8/MDK/KCTD5/ZBP1/GLB1L/PFKL/FKBP11/FCRLA/LAX1/SDC1/HLA-DOB/BGN/DDX28/CAMK1G/XBP1/SCAMP5/JSRP1/C20orf103/CRKRS/NAPRT1/IFT122/SPAG4/PLXNA1/TP53INP1/VPREB3/SEC11C/POU2AF1/HSH2D/FZD5/TNFRSF17/CD79B
UP-25	128	-0.20728	-0.709002	0.997717	1	0.464396	1809	tags=14%, list=13%, signal=12%	PDHB/NAP1L1/TLOC1/PTEN/ROCK1/SPATA18/ALS2CR13/TPH1/CMPK/CCNG1/ICK/HNRPDL/BRMS1L/CYP2U1/CTGF/PURA/DDAH1/PLSCR4
UP-17	264	-0.184737	-0.690597	1	1	0.464396	4904	tags=35%, list=36%, signal=23%	RMND5B/C1orf55/LAS1L/ZNF777/COG4/TMEM121/POLR3C/IDH3B/ATP6V1E1/IFT140/PLEKHG4/DPH4/SLC9A3R2/CLCC1/PAK4/KRBA2/RPUSD2/PIGQ/IDH3G/DNAJB2/C1orf216/TNK2/TEAD4/DNAJC8/UBE2D2/PSMD8/RBCK1/ZNF470/DHPS/C19orf25/UBL4A/MRPL35/KLHL22/RBM23/SLC10A3/PLXNA3/DMAP1/SLC26A6/ZNF263/ASB2/RAB11B/C20orf149/PNPLA7/MLYCD/PSMC3/LOC401433/CDC37/EML3/BTBD2/GALT/CUL5/C9orf37/DHX36/C9orf9/RBM4B/HDAC11/ZCWPW1/THOC5/ILKAP/UBE2L…
UP-21	125	0.203181	0.679279	0.996441	1	0.464396	3560	tags=24%, list=26%, signal=18%	MTHFS/PQLC1/LOC728776/ANKRD1/HLA-DRB1/SLC1A5/CABC1/ABHD5/KIAA0391/G3BP1/NDUFV2/LYSMD2/CCDC90A/CSTF2/SYNCRIP/MRPS15/SDHD/AMMECR1/EFHA1/RBM45/SSBP1/CXorf26/GPX3/KCTD13/MED6/SLC35E3/ZCD1/C6orf113/SPATA5L1/GTF2F2
UP-34	301	0.171891	0.631854	1	1	0.464396	3624	tags=23%, list=27%, signal=17%	LYN/S100A10/PRCP/HIGD2A/DDEF1/HOXB7/ZMIZ1/ATP5J2/DUSP23/BLOC1S1/PTRH2/TMEM49/RNF181/PSMA5/PABPC1/LOC642197/C6orf125/NDUFA3/SNRPC/PSMB3/FLJ20186/RPS21/SV2B/NDUFA7/TMEM147/NDUFB2/ZFPM1/LOC432369/CUL2/CHCHD5/SNRPG/VKORC1L1/UXT/GPX4/EXOSC5/MRPL23/ZMYM6/PRDX5/FAM26B/CDS1/TP53RK/C1orf166/GEMIN6/AYTL1/HOXB5/NDUFS3/PFDN5/ENY2/UQCRFS1/EIF3K/POLR2L/C12orf45/IL12RB2/POLR1C/MRPS33/PCGF1/RPL36/HSPE1/U2AF2/MRP…
UP-37	83	0.193111	0.611572	0.998227	1	0.464396	3631	tags=25%, list=27%, signal=19%	POSTN/COL4A3BP/FLJ45909/ZNF281/CFLAR/EIF5A/EIF4G3/KLF6/TMEM163/PPARGC1B/MAD2L1/PIAS4/MTHFR/JARID1A/PON2/SETX/VRK1/CENPK/RASA1/DCUN1D5/COMMD10
UP-24	211	-0.147316	-0.539049	1	1	0.464396	4582	tags=28%, list=34%, signal=19%	SPPL3/KLHL26/LOC728739/MAP3K12/PMS2/USP5/KIAA1026/RAD54L2/ECSIT/SMC1A/IL17RC/MGC52000/ZNF324/CABLES1/ACBD6/TSC2/SMU1/GMEB2/XPA/C12orf52/BSDC1/DHX38/ZNF16/C17orf76/EPHB6/SAPS3/KIAA0913/CD99L2/KPNA6/ACSS1/KLC2/SUPT5H/FLJ20433/NPLOC4/TMEM112/RAI16/KIAA1328/GALNT2/NCDN/RCOR2/STOML1/RAB24/LDLRAP1/PNPLA2/DYRK4/HERC2/ILF3/PLP2/DYNC1H1/PIP5K1C/EXOC7/HSPC152/NCOA1/C21orf2/ENSA/LOC130074/POLR2J3/S100A4/ID2…
UP-13	415	-0.0840159	-0.326405	1	1	0.464396	4542	tags=20%, list=33%, signal=13%	C1orf2/GRIK1/PPM1J/C1QTNF8/ZNF501/TMEM39A/ANXA5/MMP23B/FAM39DP/FOXP2/KALRN/SFI1/PELP1/LOC728944/STAG1/PHF17/TUSC2/HSPBP1/ARF3/WNT2B/NBEAL1/WDR75/BMP1/CEP164/C14orf45/FNDC4/LOC349196/GSTM4/ZBTB22/TRIM41/MED4/DYRK3/CCDC85B/ITGA7/GSTA2/TH1L/FXC1/ROM1/TMED4/DLG5/POMT2/IQCB1/CDC26/RIOK1/PPP1R16A/TMEM103/CENPJ/TOB2/CROCC/TOPORS/ZFAND3/C10orf26/ETF1/FLJ21687/BCL7B/RELA/HCFC1/MAF1/MKRN2/FAM19A5/MARVELD1/…

## Sheet: Table S3-2
Table S3-2. GSEA of WGCNA clusters (UP; differential expression of GSEA core genes)
Cluster	GSEA core genes	log2 fold change	Average expression	p-value	adjusted p-value
UP-12	HMOX1	2.77145	11.2536	3.52349e-09	1.03571e-07
UP-12	AQP9	1.92966	10.4401	5.74466e-09	1.46651e-07
UP-12	CTSB	1.88245	13.2169	3.58611e-09	1.04815e-07
UP-12	ACP5	1.84155	10.5032	8.90536e-08	1.22859e-06
UP-12	MARCO	1.76272	10.2647	1.17942e-05	7.44569e-05
UP-12	HK3	1.71188	9.47971	1.26152e-10	1.18199e-08
UP-12	CYP1B1	1.68985	10.1314	6.85153e-11	8.30571e-09
UP-12	FBP1	1.67125	10.4611	1.3855e-07	1.75694e-06
UP-12	HAVCR2	1.65873	12.0317	2.40796e-09	7.9138e-08
UP-12	FGR	1.65498	10.3765	2.56355e-10	1.77848e-08
UP-12	TTYH3	1.64138	9.95396	8.24047e-12	2.7698e-09
UP-12	RGS1	1.63785	11.0859	2.01782e-07	2.35473e-06
UP-12	PLEK	1.63533	11.3784	8.919e-08	1.22894e-06
UP-12	LAPTM5	1.62487	12.6056	1.92286e-07	2.27198e-06
UP-12	SNX10	1.62415	10.8138	4.30232e-09	1.19058e-07
UP-12	ITGAM	1.60607	10.5775	6.68782e-10	3.42392e-08
UP-12	LCP1	1.59439	12.6606	1.06638e-08	2.28565e-07
UP-12	PLAUR	1.59121	10.5311	2.12565e-07	2.44963e-06
UP-12	LIPA	1.5672	13.3286	5.08253e-09	1.34708e-07
UP-12	CD68	1.54652	13.1696	2.08328e-08	3.81002e-07
UP-12	KYNU	1.53723	10.1881	1.73592e-10	1.39632e-08
UP-12	NCKAP1L	1.51446	9.08367	2.30213e-12	1.44143e-09
UP-12	TYROBP	1.51357	13.7701	1.52694e-08	2.99502e-07
UP-12	FCER1G	1.45995	13.2075	1.02096e-06	9.02349e-06
UP-12	RNASE1	1.4444	13.7953	1.72167e-06	1.40121e-05
UP-12	EMILIN2	1.44076	11.1129	8.40751e-08	1.17082e-06
UP-12	CCL3	1.44012	11.0795	3.26198e-06	2.42019e-05
UP-12	CD300A	1.4349	9.87871	1.17627e-08	2.45017e-07
UP-12	CPVL	1.4301	11.0084	4.69429e-07	4.71e-06
UP-12	CD86	1.42005	10.4439	1.69418e-09	6.24314e-08
UP-12	LHFPL2	1.40433	11.2028	8.90333e-11	9.87557e-09
UP-12	CCL3L1	1.3825	10.413	3.17407e-07	3.39506e-06
UP-12	SLC16A10	1.37044	9.20967	3.19743e-09	9.63747e-08
UP-12	MAFB	1.36043	12.1078	2.66299e-08	4.6553e-07
UP-12	SLC15A3	1.35979	11.5102	3.51772e-08	5.77158e-07
UP-12	PTPN6	1.34321	10.3839	3.19012e-09	9.62852e-08
UP-12	MYO1G	1.33114	9.85097	8.04062e-08	1.13109e-06
UP-12	SLA	1.32544	10.5574	1.00849e-09	4.39534e-08
UP-12	LYN	1.32447	11.2997	3.57489e-08	5.84417e-07
UP-12	STAB1	1.31742	11.4999	5.75725e-07	5.54335e-06
UP-12	LY86	1.31635	10.6932	9.91736e-09	2.16611e-07
UP-12	CTSC	1.31589	11.241	8.72631e-08	1.20915e-06
UP-12	CYBA	1.31231	12.9019	4.67628e-08	7.23421e-07
UP-12	SLC2A3	1.30957	11.3943	4.38341e-08	6.84223e-07
UP-12	LPXN	1.30917	11.313	2.32059e-10	1.66065e-08
UP-12	WAS	1.30913	11.1027	1.4965e-09	5.76361e-08
UP-12	C1orf162	1.29314	12.0527	8.4036e-08	1.17082e-06
UP-12	CCL4L2	1.28587	10.4271	2.04783e-07	2.38347e-06
UP-12	GPSM3	1.2858	10.7093	3.73263e-09	1.08135e-07
UP-12	CCL8	1.28222	11.3016	8.32112e-05	0.000412966
UP-12	CD53	1.27841	10.0889	1.54276e-08	3.01923e-07
UP-12	CD84	1.2745	9.5415	8.66293e-08	1.20182e-06
UP-12	ITGB2	1.26865	13.8262	7.72532e-07	7.09936e-06
UP-12	SDS	1.25198	8.9172	1.04773e-06	9.21238e-06
UP-12	APBB1IP	1.24084	9.78089	2.56856e-10	1.77848e-08
UP-12	CTSZ	1.23772	13.0694	1.95292e-08	3.61331e-07
UP-12	SLC7A7	1.22965	11.4051	8.15575e-08	1.14438e-06
UP-12	HCK	1.22511	9.98211	1.94075e-09	6.84476e-08
UP-12	PYCARD	1.22232	10.9419	1.8392e-09	6.55111e-08
UP-12	ABCA1	1.21744	11.7845	2.38667e-05	0.000138312
UP-12	TNFRSF1B	1.21696	10.6735	2.24886e-08	4.04942e-07
UP-12	DOCK2	1.20656	10.6706	1.08755e-08	2.31537e-07
UP-12	CD83	1.20452	10.1268	3.86858e-08	6.20871e-07
UP-12	CSF1R	1.20384	12.7165	2.63416e-07	2.92214e-06
UP-12	TPP1	1.19711	12.0702	3.30209e-08	5.49952e-07
UP-12	RENBP	1.17993	10.391	1.94035e-09	6.84476e-08
UP-12	ALOX5	1.17169	11.8584	7.54428e-06	5.02497e-05
UP-12	CD4	1.15623	9.47051	3.33258e-09	9.8969e-08
UP-12	CD48	1.15622	9.43381	1.3433e-07	1.71165e-06
UP-12	GMIP	1.15276	9.39661	8.22071e-13	9.59833e-10
UP-12	CTSD	1.13518	14.1249	2.13061e-09	7.28677e-08
UP-12	TCIRG1	1.12765	10.7329	1.05378e-08	2.26741e-07
UP-12	ARHGAP30	1.12363	10.0541	4.75633e-08	7.3274e-07
UP-12	SIRPA	1.11735	12.6007	3.37894e-08	5.60227e-07
UP-12	HCLS1	1.11578	11.6806	4.73519e-07	4.74484e-06
UP-12	SRGN	1.104	13.1602	7.08559e-07	6.58788e-06
UP-12	MFSD1	1.10385	11.7516	2.22362e-09	7.47405e-08
UP-12	BTK	1.10194	9.97143	4.30151e-09	1.19058e-07
UP-12	LCP2	1.10167	10.8586	9.68345e-07	8.63068e-06
UP-12	GMFG	1.09892	10.057	2.0329e-08	3.72709e-07
UP-12	CORO1A	1.0928	10.7708	3.87587e-07	3.99561e-06
UP-12	TRPV2	1.09194	9.85996	1.33294e-10	1.21188e-08
UP-12	OAS2	1.07783	10.3736	4.33621e-07	4.40653e-06
UP-12	SLCO2B1	1.0704	11.1476	2.20494e-06	1.72537e-05
UP-12	PILRA	1.06689	9.325	5.4088e-08	8.15142e-07
UP-12	HLA-DMA	1.06064	13.0549	3.33652e-06	2.46724e-05
UP-12	ADORA3	1.05896	9.49742	3.7589e-06	2.73312e-05
UP-12	CCL13	1.05385	9.61976	0.00468439	0.0143832
UP-12	HLA-DMB	1.05291	12.9821	1.93146e-05	0.00011478
UP-12	TNFSF13B	1.05169	10.1336	5.21709e-07	5.14382e-06
UP-12	IL10RA	1.04719	9.66345	2.85659e-08	4.90288e-07
UP-12	EVI2B	1.04696	10.2032	1.50683e-05	9.24181e-05
UP-12	MCOLN1	1.04615	10.1433	1.70471e-09	6.26914e-08
UP-12	PARVG	1.04598	9.66043	3.28496e-08	5.4916e-07
UP-12	CYBB	1.04569	9.88523	8.99775e-08	1.23822e-06
UP-12	LY96	1.04078	10.0503	1.21485e-10	1.16815e-08
UP-12	CXCL10	1.03293	9.33765	3.35561e-06	2.47971e-05
UP-12	LGALS9	1.02592	8.59714	9.71939e-11	1.02341e-08
UP-12	RHBDF2	1.01306	10.1413	4.99165e-09	1.32775e-07
UP-12	MS4A7	0.995684	11.7449	5.15127e-06	3.61061e-05
UP-12	COTL1	0.981599	9.11537	9.99691e-10	4.38283e-08
UP-12	EGR2	0.981441	9.26368	1.95252e-05	0.000115815
UP-12	NCF2	0.974519	9.00492	4.2161e-08	6.64276e-07
UP-12	RGS19	0.962888	9.81731	2.22946e-09	7.47923e-08
UP-12	SYK	0.956949	9.10053	6.29136e-08	9.26743e-07
UP-12	FPR1	0.945473	9.68796	8.71824e-07	7.87161e-06
UP-12	LYZ	0.944926	12.9644	0.0296349	0.07181
UP-12	CCL7	0.941552	8.91807	8.79627e-06	5.76985e-05
UP-12	MAN2B1	0.940146	9.8779	1.78673e-07	2.15067e-06
UP-12	UPP1	0.932399	10.31	4.26002e-09	1.18426e-07
UP-12	CD300C	0.928178	8.63626	9.38365e-10	4.23103e-08
UP-12	ARHGAP4	0.927998	9.82725	1.37752e-07	1.74822e-06
UP-12	PLCB2	0.908223	9.49495	7.1914e-09	1.72337e-07
UP-12	PTPRE	0.900698	9.79007	9.86348e-08	1.33503e-06
UP-12	GPNMB	0.883091	14.0821	3.30033e-06	2.44701e-05
UP-12	DOCK8	0.874781	9.33953	1.15021e-07	1.51057e-06
UP-12	DPEP2	0.872669	9.204	3.92256e-07	4.03796e-06
UP-12	SH2B3	0.865249	11.2318	2.91157e-07	3.16774e-06
UP-12	RGL1	0.848764	10.7206	8.95293e-10	4.09351e-08
UP-12	HLA-DOA	0.846971	10.353	6.42149e-06	4.3711e-05
UP-12	SPOCD1	0.836649	8.59314	2.63275e-06	2.01396e-05
UP-12	ALOX5AP	0.830759	12.7408	0.000284376	0.00121109
UP-12	TGFBI	0.828494	13.3067	2.73041e-08	4.73584e-07
UP-12	ATP6V0C	0.817595	9.86333	4.91222e-08	7.52573e-07
UP-12	RAB20	0.812311	10.7581	1.13982e-06	9.9007e-06
UP-12	CHIT1	0.805046	8.69798	0.00259615	0.00855002
UP-12	PIK3AP1	0.798103	8.51032	4.20166e-06	3.01356e-05
UP-12	NOD2	0.786648	8.77919	3.6218e-08	5.89721e-07
UP-12	LSP1	0.78547	8.69127	6.05004e-06	4.15266e-05
UP-12	GK	0.78206	8.65524	1.91221e-06	1.53032e-05
UP-12	VAV1	0.777176	8.74249	1.70959e-09	6.26914e-08
UP-12	STK10	0.763725	8.54051	2.51945e-09	8.17127e-08
UP-12	NCF4	0.752791	8.99869	1.80752e-07	2.16981e-06
UP-12	LST1	0.745041	9.24362	1.21666e-06	1.0477e-05
UP-12	MNDA	0.741208	10.5773	3.60307e-05	0.000198117
UP-12	CD72	0.739525	8.82728	1.7869e-06	1.44673e-05
UP-12	HLA-DRA	0.734093	14.6236	0.000434354	0.00176123
UP-12	HLA-DPB1	0.725876	9.68406	0.000103975	0.000502414
UP-12	MYO1F	0.722896	8.46757	7.19141e-09	1.72337e-07
UP-12	HLA-DQB1	0.720477	10.1786	0.160367	0.2879
UP-12	CARD9	0.717657	9.00877	5.22652e-08	7.92516e-07
UP-12	KLHL6	0.709009	8.5028	2.57074e-07	2.86436e-06
UP-12	OSM	0.700407	8.10025	1.60607e-05	9.75873e-05
UP-12	STX11	0.69861	9.0888	4.97227e-08	7.59969e-07
UP-12	CD74	0.686734	14.8788	8.76971e-05	0.000432808
UP-12	CEBPB	0.683451	12.9835	5.82083e-09	1.47576e-07
UP-12	HLA-DRB5	0.682742	9.12873	0.468824	0.631974
UP-12	OLFML2B	0.679792	10.2606	5.19851e-09	1.36964e-07
UP-12	EVI2A	0.679455	9.06354	2.76491e-06	2.09626e-05
UP-12	STARD8	0.669424	8.69562	6.86045e-08	9.93422e-07
UP-12	SH3TC1	0.666417	8.58467	6.36915e-09	1.56471e-07
UP-12	ABI3	0.665706	8.40785	8.84371e-10	4.08727e-08
UP-12	PTAFR	0.65819	8.24243	3.57173e-10	2.20098e-08
UP-12	TSPAN33	0.653886	9.42229	0.000119986	0.000570339
UP-12	GPR34	0.652421	9.40961	5.87389e-06	4.04788e-05
UP-12	FCGR2B	0.648451	9.08349	0.00065019	0.00251417
UP-12	CSF2RA	0.64811	8.74007	7.28814e-07	6.76024e-06
UP-12	RGS10	0.642302	11.0933	1.47371e-06	1.23226e-05
UP-12	TMEM71	0.632456	8.5281	3.84118e-07	3.96892e-06
UP-12	CASP1	0.631253	9.21276	2.15328e-07	2.47589e-06
UP-12	GBGT1	0.622683	8.53637	2.586e-09	8.31418e-08
UP-12	HLA-DPA1	0.620351	14.2052	0.000660969	0.00255141
UP-12	PDGFB	0.618396	8.47866	1.43727e-07	1.80348e-06
UP-12	MERTK	0.615879	9.50058	3.59905e-07	3.7661e-06
UP-12	ICAM1	0.611335	8.27347	9.88085e-09	2.16384e-07
UP-12	VNN2	0.606504	9.17963	0.000542139	0.00214191
UP-12	LAIR1	0.585974	8.64505	0.000192068	0.000861996
UP-12	TLR7	0.582594	9.69402	0.00072658	0.00277617
UP-12	TNFAIP3	0.575594	9.10841	5.23108e-06	3.66192e-05
UP-12	AOAH	0.566581	8.34152	1.97492e-06	1.572e-05
UP-12	TM6SF1	0.554205	9.34683	0.000216317	0.000952893
UP-12	CD300LB	0.553973	7.71289	1.2391e-06	1.06215e-05
UP-12	DSE	0.546486	10.9347	2.62165e-07	2.91376e-06
UP-12	CD93	0.539605	12.1681	0.000750425	0.00285645
UP-12	PPT1	0.530736	12.4422	8.34764e-06	5.49345e-05
UP-12	FES	0.517787	9.16298	8.77179e-09	1.97156e-07
UP-12	NLRP12	0.51421	8.0997	3.38345e-06	2.49695e-05
UP-12	SLC16A6	0.513043	7.86369	3.45669e-07	3.636e-06
UP-12	KCTD12	0.512219	11.0966	0.0140141	0.0375425
UP-12	CD1D	0.504681	8.32881	1.47752e-05	9.08461e-05
UP-12	UNC93B1	0.499745	8.31945	0.000902879	0.00335558
UP-12	TLR1	0.499133	8.35676	0.000107903	0.000519133
UP-12	KBTBD8	0.491893	8.28332	1.79678e-09	6.47073e-08
UP-12	PSAP	0.48508	14.205	3.10627e-07	3.33379e-06
UP-12	RIN3	0.481335	8.35103	4.39996e-08	6.85454e-07
UP-12	TLR4	0.479074	8.86605	5.25828e-07	5.17523e-06
UP-12	CIITA	0.478234	8.06361	1.22564e-08	2.53162e-07
UP-12	POU2F2	0.477738	9.44462	0.00143487	0.00507754
UP-12	GPR132	0.475333	7.8995	1.35114e-08	2.72488e-07
UP-12	MMP8	0.471907	7.66054	3.46482e-05	0.000191155
UP-12	GCA	0.469194	10.5631	1.04759e-06	9.21238e-06
UP-12	IRAK2	0.46573	8.67236	2.95549e-07	3.20923e-06
UP-12	PIK3CG	0.462734	8.21648	0.000115933	0.00055285
UP-12	MMP19	0.461947	8.00606	0.00036051	0.00149431
UP-12	GPRIN3	0.457234	7.8215	2.92663e-07	3.18256e-06
UP-12	GBP5	0.45609	8.04094	1.34157e-05	8.35122e-05
UP-12	PTPRC	0.454966	8.30485	0.00319855	0.0102746
UP-12	IL17RA	0.43884	8.54049	1.1656e-05	7.36474e-05
UP-12	ENTPD1	0.435369	9.4055	0.000482177	0.00193324
UP-12	EMP3	0.42525	12.5624	0.000898703	0.00334286
UP-12	TNF	0.423619	8.27188	5.97691e-05	0.000309216
UP-12	THBD	0.417668	8.51239	3.90216e-05	0.000212587
UP-12	CXCL9	0.417405	8.5616	0.0214477	0.0542837
UP-12	LILRB1	0.412966	8.02081	6.94987e-06	4.67767e-05
UP-12	RGS18	0.405945	8.30242	1.82619e-05	0.000109109
UP-12	MLKL	0.400404	10.0363	1.08618e-05	6.93803e-05
UP-12	TNFAIP8L2	0.390697	7.83077	1.03445e-09	4.47255e-08
UP-12	AP1S2	0.379203	11.5396	0.000289375	0.00122908
UP-12	ADCY7	0.376291	8.4234	0.000120356	0.00057164
UP-12	RCSD1	0.374569	8.38037	8.16782e-06	5.3911e-05
UP-12	PIK3CD	0.369346	8.6103	1.74455e-05	0.000104796
UP-12	CATSPER1	0.367894	7.8575	1.84355e-07	2.20352e-06
UP-12	DMXL2	0.365387	8.08383	0.000401547	0.00164474
UP-12	NCF1	0.361041	8.78786	0.0355202	0.0838813
UP-12	SNAI3	0.356626	8.00647	1.67918e-06	1.37305e-05
UP-32	HMOX1	2.77145	11.2536	3.52349e-09	1.03571e-07
UP-32	AQP9	1.92966	10.4401	5.74466e-09	1.46651e-07
UP-32	CTSB	1.88245	13.2169	3.58611e-09	1.04815e-07
UP-32	ACP5	1.84155	10.5032	8.90536e-08	1.22859e-06
UP-32	MARCO	1.76272	10.2647	1.17942e-05	7.44569e-05
UP-32	HK3	1.71188	9.47971	1.26152e-10	1.18199e-08
UP-32	CYP1B1	1.68985	10.1314	6.85153e-11	8.30571e-09
UP-32	FBP1	1.67125	10.4611	1.3855e-07	1.75694e-06
UP-32	HAVCR2	1.65873	12.0317	2.40796e-09	7.9138e-08
UP-32	FGR	1.65498	10.3765	2.56355e-10	1.77848e-08
UP-32	TTYH3	1.64138	9.95396	8.24047e-12	2.7698e-09
UP-32	RGS1	1.63785	11.0859	2.01782e-07	2.35473e-06
UP-32	PLEK	1.63533	11.3784	8.919e-08	1.22894e-06
UP-32	LAPTM5	1.62487	12.6056	1.92286e-07	2.27198e-06
UP-32	SNX10	1.62415	10.8138	4.30232e-09	1.19058e-07
UP-32	ITGAM	1.60607	10.5775	6.68782e-10	3.42392e-08
UP-32	LCP1	1.59439	12.6606	1.06638e-08	2.28565e-07
UP-32	PLAUR	1.59121	10.5311	2.12565e-07	2.44963e-06
UP-32	LIPA	1.5672	13.3286	5.08253e-09	1.34708e-07
UP-32	CD68	1.54652	13.1696	2.08328e-08	3.81002e-07
UP-32	KYNU	1.53723	10.1881	1.73592e-10	1.39632e-08
UP-32	NCKAP1L	1.51446	9.08367	2.30213e-12	1.44143e-09
UP-32	TYROBP	1.51357	13.7701	1.52694e-08	2.99502e-07
UP-32	FCER1G	1.45995	13.2075	1.02096e-06	9.02349e-06
UP-32	RNASE1	1.4444	13.7953	1.72167e-06	1.40121e-05
UP-32	EMILIN2	1.44076	11.1129	8.40751e-08	1.17082e-06
UP-32	CCL3	1.44012	11.0795	3.26198e-06	2.42019e-05
UP-32	CD300A	1.4349	9.87871	1.17627e-08	2.45017e-07
UP-32	CPVL	1.4301	11.0084	4.69429e-07	4.71e-06
UP-32	CD86	1.42005	10.4439	1.69418e-09	6.24314e-08
UP-32	LHFPL2	1.40433	11.2028	8.90333e-11	9.87557e-09
UP-32	CCL3L1	1.3825	10.413	3.17407e-07	3.39506e-06
UP-32	SLC16A10	1.37044	9.20967	3.19743e-09	9.63747e-08
UP-32	MAFB	1.36043	12.1078	2.66299e-08	4.6553e-07
UP-32	SLC15A3	1.35979	11.5102	3.51772e-08	5.77158e-07
UP-32	PTPN6	1.34321	10.3839	3.19012e-09	9.62852e-08
UP-32	MYO1G	1.33114	9.85097	8.04062e-08	1.13109e-06
UP-32	SLA	1.32544	10.5574	1.00849e-09	4.39534e-08
UP-32	LYN	1.32447	11.2997	3.57489e-08	5.84417e-07
UP-32	STAB1	1.31742	11.4999	5.75725e-07	5.54335e-06
UP-32	LY86	1.31635	10.6932	9.91736e-09	2.16611e-07
UP-32	CTSC	1.31589	11.241	8.72631e-08	1.20915e-06
UP-32	CYBA	1.31231	12.9019	4.67628e-08	7.23421e-07
UP-32	SLC2A3	1.30957	11.3943	4.38341e-08	6.84223e-07
UP-32	LPXN	1.30917	11.313	2.32059e-10	1.66065e-08
UP-32	WAS	1.30913	11.1027	1.4965e-09	5.76361e-08
UP-32	C1orf162	1.29314	12.0527	8.4036e-08	1.17082e-06
UP-32	CCL4L2	1.28587	10.4271	2.04783e-07	2.38347e-06
UP-32	GPSM3	1.2858	10.7093	3.73263e-09	1.08135e-07
UP-32	CCL8	1.28222	11.3016	8.32112e-05	0.000412966
UP-32	CD53	1.27841	10.0889	1.54276e-08	3.01923e-07
UP-32	CD84	1.2745	9.5415	8.66293e-08	1.20182e-06
UP-32	ITGB2	1.26865	13.8262	7.72532e-07	7.09936e-06
UP-32	SDS	1.25198	8.9172	1.04773e-06	9.21238e-06
UP-32	APBB1IP	1.24084	9.78089	2.56856e-10	1.77848e-08
UP-32	CTSZ	1.23772	13.0694	1.95292e-08	3.61331e-07
UP-32	SLC7A7	1.22965	11.4051	8.15575e-08	1.14438e-06
UP-32	HCK	1.22511	9.98211	1.94075e-09	6.84476e-08
UP-32	PYCARD	1.22232	10.9419	1.8392e-09	6.55111e-08
UP-32	ABCA1	1.21744	11.7845	2.38667e-05	0.000138312
UP-32	TNFRSF1B	1.21696	10.6735	2.24886e-08	4.04942e-07
UP-32	DOCK2	1.20656	10.6706	1.08755e-08	2.31537e-07
UP-32	CD83	1.20452	10.1268	3.86858e-08	6.20871e-07
UP-32	CSF1R	1.20384	12.7165	2.63416e-07	2.92214e-06
UP-32	TPP1	1.19711	12.0702	3.30209e-08	5.49952e-07
UP-32	RENBP	1.17993	10.391	1.94035e-09	6.84476e-08
UP-32	ALOX5	1.17169	11.8584	7.54428e-06	5.02497e-05
UP-32	CD4	1.15623	9.47051	3.33258e-09	9.8969e-08
UP-32	CD48	1.15622	9.43381	1.3433e-07	1.71165e-06
UP-32	GMIP	1.15276	9.39661	8.22071e-13	9.59833e-10
UP-32	CTSD	1.13518	14.1249	2.13061e-09	7.28677e-08
UP-32	TCIRG1	1.12765	10.7329	1.05378e-08	2.26741e-07
UP-32	ARHGAP30	1.12363	10.0541	4.75633e-08	7.3274e-07
UP-32	SIRPA	1.11735	12.6007	3.37894e-08	5.60227e-07
UP-32	HCLS1	1.11578	11.6806	4.73519e-07	4.74484e-06
UP-32	SRGN	1.104	13.1602	7.08559e-07	6.58788e-06
UP-32	MFSD1	1.10385	11.7516	2.22362e-09	7.47405e-08
UP-32	BTK	1.10194	9.97143	4.30151e-09	1.19058e-07
UP-32	LCP2	1.10167	10.8586	9.68345e-07	8.63068e-06
UP-32	GMFG	1.09892	10.057	2.0329e-08	3.72709e-07
UP-32	CORO1A	1.0928	10.7708	3.87587e-07	3.99561e-06
UP-32	TRPV2	1.09194	9.85996	1.33294e-10	1.21188e-08
UP-32	OAS2	1.07783	10.3736	4.33621e-07	4.40653e-06
UP-32	SLCO2B1	1.0704	11.1476	2.20494e-06	1.72537e-05
UP-32	PILRA	1.06689	9.325	5.4088e-08	8.15142e-07
UP-32	HLA-DMA	1.06064	13.0549	3.33652e-06	2.46724e-05
UP-32	ADORA3	1.05896	9.49742	3.7589e-06	2.73312e-05
UP-32	CCL13	1.05385	9.61976	0.00468439	0.0143832
UP-32	HLA-DMB	1.05291	12.9821	1.93146e-05	0.00011478
UP-32	TNFSF13B	1.05169	10.1336	5.21709e-07	5.14382e-06
UP-32	IL10RA	1.04719	9.66345	2.85659e-08	4.90288e-07
UP-32	EVI2B	1.04696	10.2032	1.50683e-05	9.24181e-05
UP-32	MCOLN1	1.04615	10.1433	1.70471e-09	6.26914e-08
UP-32	PARVG	1.04598	9.66043	3.28496e-08	5.4916e-07
UP-32	CYBB	1.04569	9.88523	8.99775e-08	1.23822e-06
UP-32	LY96	1.04078	10.0503	1.21485e-10	1.16815e-08
UP-32	CXCL10	1.03293	9.33765	3.35561e-06	2.47971e-05
UP-32	LGALS9	1.02592	8.59714	9.71939e-11	1.02341e-08
UP-32	RHBDF2	1.01306	10.1413	4.99165e-09	1.32775e-07
UP-32	MS4A7	0.995684	11.7449	5.15127e-06	3.61061e-05
UP-32	COTL1	0.981599	9.11537	9.99691e-10	4.38283e-08
UP-32	EGR2	0.981441	9.26368	1.95252e-05	0.000115815
UP-32	NCF2	0.974519	9.00492	4.2161e-08	6.64276e-07
UP-32	RGS19	0.962888	9.81731	2.22946e-09	7.47923e-08
UP-32	SYK	0.956949	9.10053	6.29136e-08	9.26743e-07
UP-32	FPR1	0.945473	9.68796	8.71824e-07	7.87161e-06
UP-32	LYZ	0.944926	12.9644	0.0296349	0.07181
UP-32	CCL7	0.941552	8.91807	8.79627e-06	5.76985e-05
UP-32	MAN2B1	0.940146	9.8779	1.78673e-07	2.15067e-06
UP-32	UPP1	0.932399	10.31	4.26002e-09	1.18426e-07
UP-32	CD300C	0.928178	8.63626	9.38365e-10	4.23103e-08
UP-32	ARHGAP4	0.927998	9.82725	1.37752e-07	1.74822e-06
UP-32	PLCB2	0.908223	9.49495	7.1914e-09	1.72337e-07
UP-32	PTPRE	0.900698	9.79007	9.86348e-08	1.33503e-06
UP-32	GPNMB	0.883091	14.0821	3.30033e-06	2.44701e-05
UP-32	DOCK8	0.874781	9.33953	1.15021e-07	1.51057e-06
UP-32	DPEP2	0.872669	9.204	3.92256e-07	4.03796e-06
UP-32	SH2B3	0.865249	11.2318	2.91157e-07	3.16774e-06
UP-32	RGL1	0.848764	10.7206	8.95293e-10	4.09351e-08
UP-32	HLA-DOA	0.846971	10.353	6.42149e-06	4.3711e-05
UP-32	SPOCD1	0.836649	8.59314	2.63275e-06	2.01396e-05
UP-32	ALOX5AP	0.830759	12.7408	0.000284376	0.00121109
UP-32	TGFBI	0.828494	13.3067	2.73041e-08	4.73584e-07
UP-32	ATP6V0C	0.817595	9.86333	4.91222e-08	7.52573e-07
UP-32	RAB20	0.812311	10.7581	1.13982e-06	9.9007e-06
UP-32	CHIT1	0.805046	8.69798	0.00259615	0.00855002
UP-32	PIK3AP1	0.798103	8.51032	4.20166e-06	3.01356e-05
UP-32	NOD2	0.786648	8.77919	3.6218e-08	5.89721e-07
UP-32	LSP1	0.78547	8.69127	6.05004e-06	4.15266e-05
UP-32	GK	0.78206	8.65524	1.91221e-06	1.53032e-05
UP-32	VAV1	0.777176	8.74249	1.70959e-09	6.26914e-08
UP-32	STK10	0.763725	8.54051	2.51945e-09	8.17127e-08
UP-32	NCF4	0.752791	8.99869	1.80752e-07	2.16981e-06
UP-32	LST1	0.745041	9.24362	1.21666e-06	1.0477e-05
UP-32	MNDA	0.741208	10.5773	3.60307e-05	0.000198117
UP-32	CD72	0.739525	8.82728	1.7869e-06	1.44673e-05
UP-32	HLA-DRA	0.734093	14.6236	0.000434354	0.00176123
UP-32	HLA-DPB1	0.725876	9.68406	0.000103975	0.000502414
UP-32	MYO1F	0.722896	8.46757	7.19141e-09	1.72337e-07
UP-32	HLA-DQB1	0.720477	10.1786	0.160367	0.2879
UP-32	CARD9	0.717657	9.00877	5.22652e-08	7.92516e-07
UP-32	KLHL6	0.709009	8.5028	2.57074e-07	2.86436e-06
UP-32	OSM	0.700407	8.10025	1.60607e-05	9.75873e-05
UP-32	STX11	0.69861	9.0888	4.97227e-08	7.59969e-07
UP-32	CD74	0.686734	14.8788	8.76971e-05	0.000432808
UP-32	CEBPB	0.683451	12.9835	5.82083e-09	1.47576e-07
UP-32	HLA-DRB5	0.682742	9.12873	0.468824	0.631974
UP-32	OLFML2B	0.679792	10.2606	5.19851e-09	1.36964e-07
UP-32	EVI2A	0.679455	9.06354	2.76491e-06	2.09626e-05
UP-32	STARD8	0.669424	8.69562	6.86045e-08	9.93422e-07
UP-32	SH3TC1	0.666417	8.58467	6.36915e-09	1.56471e-07
UP-32	ABI3	0.665706	8.40785	8.84371e-10	4.08727e-08
UP-32	PTAFR	0.65819	8.24243	3.57173e-10	2.20098e-08
UP-32	TSPAN33	0.653886	9.42229	0.000119986	0.000570339
UP-32	GPR34	0.652421	9.40961	5.87389e-06	4.04788e-05
UP-32	FCGR2B	0.648451	9.08349	0.00065019	0.00251417
UP-32	CSF2RA	0.64811	8.74007	7.28814e-07	6.76024e-06
UP-32	RGS10	0.642302	11.0933	1.47371e-06	1.23226e-05
UP-32	TMEM71	0.632456	8.5281	3.84118e-07	3.96892e-06
UP-32	CASP1	0.631253	9.21276	2.15328e-07	2.47589e-06
UP-32	GBGT1	0.622683	8.53637	2.586e-09	8.31418e-08
UP-32	HLA-DPA1	0.620351	14.2052	0.000660969	0.00255141
UP-32	PDGFB	0.618396	8.47866	1.43727e-07	1.80348e-06
UP-32	MERTK	0.615879	9.50058	3.59905e-07	3.7661e-06
UP-32	ICAM1	0.611335	8.27347	9.88085e-09	2.16384e-07
UP-32	VNN2	0.606504	9.17963	0.000542139	0.00214191
UP-32	LAIR1	0.585974	8.64505	0.000192068	0.000861996
UP-32	TLR7	0.582594	9.69402	0.00072658	0.00277617
UP-32	TNFAIP3	0.575594	9.10841	5.23108e-06	3.66192e-05
UP-32	AOAH	0.566581	8.34152	1.97492e-06	1.572e-05
UP-32	TM6SF1	0.554205	9.34683	0.000216317	0.000952893
UP-32	CD300LB	0.553973	7.71289	1.2391e-06	1.06215e-05
UP-32	DSE	0.546486	10.9347	2.62165e-07	2.91376e-06
UP-32	CD93	0.539605	12.1681	0.000750425	0.00285645
UP-32	PPT1	0.530736	12.4422	8.34764e-06	5.49345e-05
UP-32	FES	0.517787	9.16298	8.77179e-09	1.97156e-07
UP-32	NLRP12	0.51421	8.0997	3.38345e-06	2.49695e-05
UP-32	SLC16A6	0.513043	7.86369	3.45669e-07	3.636e-06
UP-32	KCTD12	0.512219	11.0966	0.0140141	0.0375425
UP-32	CD1D	0.504681	8.32881	1.47752e-05	9.08461e-05
UP-32	UNC93B1	0.499745	8.31945	0.000902879	0.00335558
UP-32	TLR1	0.499133	8.35676	0.000107903	0.000519133
UP-32	KBTBD8	0.491893	8.28332	1.79678e-09	6.47073e-08
UP-32	PSAP	0.48508	14.205	3.10627e-07	3.33379e-06
UP-32	RIN3	0.481335	8.35103	4.39996e-08	6.85454e-07
UP-32	TLR4	0.479074	8.86605	5.25828e-07	5.17523e-06
UP-32	CIITA	0.478234	8.06361	1.22564e-08	2.53162e-07
UP-32	POU2F2	0.477738	9.44462	0.00143487	0.00507754
UP-32	GPR132	0.475333	7.8995	1.35114e-08	2.72488e-07
UP-32	MMP8	0.471907	7.66054	3.46482e-05	0.000191155
UP-32	GCA	0.469194	10.5631	1.04759e-06	9.21238e-06
UP-32	IRAK2	0.46573	8.67236	2.95549e-07	3.20923e-06
UP-32	PIK3CG	0.462734	8.21648	0.000115933	0.00055285
UP-32	MMP19	0.461947	8.00606	0.00036051	0.00149431
UP-32	GPRIN3	0.457234	7.8215	2.92663e-07	3.18256e-06
UP-32	GBP5	0.45609	8.04094	1.34157e-05	8.35122e-05
UP-32	PTPRC	0.454966	8.30485	0.00319855	0.0102746
UP-32	IL17RA	0.43884	8.54049	1.1656e-05	7.36474e-05
UP-32	ENTPD1	0.435369	9.4055	0.000482177	0.00193324
UP-32	EMP3	0.42525	12.5624	0.000898703	0.00334286
UP-32	TNF	0.423619	8.27188	5.97691e-05	0.000309216
UP-32	THBD	0.417668	8.51239	3.90216e-05	0.000212587
UP-32	CXCL9	0.417405	8.5616	0.0214477	0.0542837
UP-32	LILRB1	0.412966	8.02081	6.94987e-06	4.67767e-05
UP-32	RGS18	0.405945	8.30242	1.82619e-05	0.000109109
UP-32	MLKL	0.400404	10.0363	1.08618e-05	6.93803e-05
UP-32	TNFAIP8L2	0.390697	7.83077	1.03445e-09	4.47255e-08
UP-32	AP1S2	0.379203	11.5396	0.000289375	0.00122908
UP-32	ADCY7	0.376291	8.4234	0.000120356	0.00057164
UP-32	RCSD1	0.374569	8.38037	8.16782e-06	5.3911e-05
UP-32	PIK3CD	0.369346	8.6103	1.74455e-05	0.000104796
UP-32	CATSPER1	0.367894	7.8575	1.84355e-07	2.20352e-06
UP-32	DMXL2	0.365387	8.08383	0.000401547	0.00164474
UP-32	NCF1	0.361041	8.78786	0.0355202	0.0838813
UP-32	SNAI3	0.356626	8.00647	1.67918e-06	1.37305e-05
UP-22	HMOX1	2.77145	11.2536	3.52349e-09	1.03571e-07
UP-22	AQP9	1.92966	10.4401	5.74466e-09	1.46651e-07
UP-22	CTSB	1.88245	13.2169	3.58611e-09	1.04815e-07
UP-22	ACP5	1.84155	10.5032	8.90536e-08	1.22859e-06
UP-22	MARCO	1.76272	10.2647	1.17942e-05	7.44569e-05
UP-22	HK3	1.71188	9.47971	1.26152e-10	1.18199e-08
UP-22	CYP1B1	1.68985	10.1314	6.85153e-11	8.30571e-09
UP-22	FBP1	1.67125	10.4611	1.3855e-07	1.75694e-06
UP-22	HAVCR2	1.65873	12.0317	2.40796e-09	7.9138e-08
UP-22	FGR	1.65498	10.3765	2.56355e-10	1.77848e-08
UP-22	TTYH3	1.64138	9.95396	8.24047e-12	2.7698e-09
UP-22	RGS1	1.63785	11.0859	2.01782e-07	2.35473e-06
UP-22	PLEK	1.63533	11.3784	8.919e-08	1.22894e-06
UP-22	LAPTM5	1.62487	12.6056	1.92286e-07	2.27198e-06
UP-22	SNX10	1.62415	10.8138	4.30232e-09	1.19058e-07
UP-22	ITGAM	1.60607	10.5775	6.68782e-10	3.42392e-08
UP-22	LCP1	1.59439	12.6606	1.06638e-08	2.28565e-07
UP-22	PLAUR	1.59121	10.5311	2.12565e-07	2.44963e-06
UP-22	LIPA	1.5672	13.3286	5.08253e-09	1.34708e-07
UP-22	CD68	1.54652	13.1696	2.08328e-08	3.81002e-07
UP-22	KYNU	1.53723	10.1881	1.73592e-10	1.39632e-08
UP-22	NCKAP1L	1.51446	9.08367	2.30213e-12	1.44143e-09
UP-22	TYROBP	1.51357	13.7701	1.52694e-08	2.99502e-07
UP-22	FCER1G	1.45995	13.2075	1.02096e-06	9.02349e-06
UP-22	RNASE1	1.4444	13.7953	1.72167e-06	1.40121e-05
UP-22	EMILIN2	1.44076	11.1129	8.40751e-08	1.17082e-06
UP-22	CCL3	1.44012	11.0795	3.26198e-06	2.42019e-05
UP-22	CD300A	1.4349	9.87871	1.17627e-08	2.45017e-07
UP-22	CPVL	1.4301	11.0084	4.69429e-07	4.71e-06
UP-22	CD86	1.42005	10.4439	1.69418e-09	6.24314e-08
UP-22	LHFPL2	1.40433	11.2028	8.90333e-11	9.87557e-09
UP-22	CCL3L1	1.3825	10.413	3.17407e-07	3.39506e-06
UP-22	SLC16A10	1.37044	9.20967	3.19743e-09	9.63747e-08
UP-22	MAFB	1.36043	12.1078	2.66299e-08	4.6553e-07
UP-22	SLC15A3	1.35979	11.5102	3.51772e-08	5.77158e-07
UP-22	PTPN6	1.34321	10.3839	3.19012e-09	9.62852e-08
UP-22	MYO1G	1.33114	9.85097	8.04062e-08	1.13109e-06
UP-22	SLA	1.32544	10.5574	1.00849e-09	4.39534e-08
UP-22	LYN	1.32447	11.2997	3.57489e-08	5.84417e-07
UP-22	STAB1	1.31742	11.4999	5.75725e-07	5.54335e-06
UP-22	LY86	1.31635	10.6932	9.91736e-09	2.16611e-07
UP-22	CTSC	1.31589	11.241	8.72631e-08	1.20915e-06
UP-22	CYBA	1.31231	12.9019	4.67628e-08	7.23421e-07
UP-22	SLC2A3	1.30957	11.3943	4.38341e-08	6.84223e-07
UP-22	LPXN	1.30917	11.313	2.32059e-10	1.66065e-08
UP-22	WAS	1.30913	11.1027	1.4965e-09	5.76361e-08
UP-22	C1orf162	1.29314	12.0527	8.4036e-08	1.17082e-06
UP-22	CCL4L2	1.28587	10.4271	2.04783e-07	2.38347e-06
UP-22	GPSM3	1.2858	10.7093	3.73263e-09	1.08135e-07
UP-22	CCL8	1.28222	11.3016	8.32112e-05	0.000412966
UP-22	CD53	1.27841	10.0889	1.54276e-08	3.01923e-07
UP-22	CD84	1.2745	9.5415	8.66293e-08	1.20182e-06
UP-22	ITGB2	1.26865	13.8262	7.72532e-07	7.09936e-06
UP-22	SDS	1.25198	8.9172	1.04773e-06	9.21238e-06
UP-22	APBB1IP	1.24084	9.78089	2.56856e-10	1.77848e-08
UP-22	CTSZ	1.23772	13.0694	1.95292e-08	3.61331e-07
UP-22	SLC7A7	1.22965	11.4051	8.15575e-08	1.14438e-06
UP-22	HCK	1.22511	9.98211	1.94075e-09	6.84476e-08
UP-22	PYCARD	1.22232	10.9419	1.8392e-09	6.55111e-08
UP-22	ABCA1	1.21744	11.7845	2.38667e-05	0.000138312
UP-22	TNFRSF1B	1.21696	10.6735	2.24886e-08	4.04942e-07
UP-22	DOCK2	1.20656	10.6706	1.08755e-08	2.31537e-07
UP-22	CD83	1.20452	10.1268	3.86858e-08	6.20871e-07
UP-22	CSF1R	1.20384	12.7165	2.63416e-07	2.92214e-06
UP-22	TPP1	1.19711	12.0702	3.30209e-08	5.49952e-07
UP-22	RENBP	1.17993	10.391	1.94035e-09	6.84476e-08
UP-22	ALOX5	1.17169	11.8584	7.54428e-06	5.02497e-05
UP-22	CD4	1.15623	9.47051	3.33258e-09	9.8969e-08
UP-22	CD48	1.15622	9.43381	1.3433e-07	1.71165e-06
UP-22	GMIP	1.15276	9.39661	8.22071e-13	9.59833e-10
UP-22	CTSD	1.13518	14.1249	2.13061e-09	7.28677e-08
UP-22	TCIRG1	1.12765	10.7329	1.05378e-08	2.26741e-07
UP-22	ARHGAP30	1.12363	10.0541	4.75633e-08	7.3274e-07
UP-22	SIRPA	1.11735	12.6007	3.37894e-08	5.60227e-07
UP-22	HCLS1	1.11578	11.6806	4.73519e-07	4.74484e-06
UP-22	SRGN	1.104	13.1602	7.08559e-07	6.58788e-06
UP-22	MFSD1	1.10385	11.7516	2.22362e-09	7.47405e-08
UP-22	BTK	1.10194	9.97143	4.30151e-09	1.19058e-07
UP-22	LCP2	1.10167	10.8586	9.68345e-07	8.63068e-06
UP-22	GMFG	1.09892	10.057	2.0329e-08	3.72709e-07
UP-22	CORO1A	1.0928	10.7708	3.87587e-07	3.99561e-06
UP-22	TRPV2	1.09194	9.85996	1.33294e-10	1.21188e-08
UP-22	OAS2	1.07783	10.3736	4.33621e-07	4.40653e-06
UP-22	SLCO2B1	1.0704	11.1476	2.20494e-06	1.72537e-05
UP-22	PILRA	1.06689	9.325	5.4088e-08	8.15142e-07
UP-22	HLA-DMA	1.06064	13.0549	3.33652e-06	2.46724e-05
UP-22	ADORA3	1.05896	9.49742	3.7589e-06	2.73312e-05
UP-22	CCL13	1.05385	9.61976	0.00468439	0.0143832
UP-22	HLA-DMB	1.05291	12.9821	1.93146e-05	0.00011478
UP-22	TNFSF13B	1.05169	10.1336	5.21709e-07	5.14382e-06
UP-22	IL10RA	1.04719	9.66345	2.85659e-08	4.90288e-07
UP-22	EVI2B	1.04696	10.2032	1.50683e-05	9.24181e-05
UP-22	MCOLN1	1.04615	10.1433	1.70471e-09	6.26914e-08
UP-22	PARVG	1.04598	9.66043	3.28496e-08	5.4916e-07
UP-22	CYBB	1.04569	9.88523	8.99775e-08	1.23822e-06
UP-22	LY96	1.04078	10.0503	1.21485e-10	1.16815e-08
UP-22	CXCL10	1.03293	9.33765	3.35561e-06	2.47971e-05
UP-22	LGALS9	1.02592	8.59714	9.71939e-11	1.02341e-08
UP-22	RHBDF2	1.01306	10.1413	4.99165e-09	1.32775e-07
UP-22	MS4A7	0.995684	11.7449	5.15127e-06	3.61061e-05
UP-22	COTL1	0.981599	9.11537	9.99691e-10	4.38283e-08
UP-22	EGR2	0.981441	9.26368	1.95252e-05	0.000115815
UP-22	NCF2	0.974519	9.00492	4.2161e-08	6.64276e-07
UP-22	RGS19	0.962888	9.81731	2.22946e-09	7.47923e-08
UP-22	SYK	0.956949	9.10053	6.29136e-08	9.26743e-07
UP-22	FPR1	0.945473	9.68796	8.71824e-07	7.87161e-06
UP-22	LYZ	0.944926	12.9644	0.0296349	0.07181
UP-22	CCL7	0.941552	8.91807	8.79627e-06	5.76985e-05
UP-22	MAN2B1	0.940146	9.8779	1.78673e-07	2.15067e-06
UP-22	UPP1	0.932399	10.31	4.26002e-09	1.18426e-07
UP-22	CD300C	0.928178	8.63626	9.38365e-10	4.23103e-08
UP-22	ARHGAP4	0.927998	9.82725	1.37752e-07	1.74822e-06
UP-22	PLCB2	0.908223	9.49495	7.1914e-09	1.72337e-07
UP-22	PTPRE	0.900698	9.79007	9.86348e-08	1.33503e-06
UP-22	GPNMB	0.883091	14.0821	3.30033e-06	2.44701e-05
UP-22	DOCK8	0.874781	9.33953	1.15021e-07	1.51057e-06
UP-22	DPEP2	0.872669	9.204	3.92256e-07	4.03796e-06
UP-22	SH2B3	0.865249	11.2318	2.91157e-07	3.16774e-06
UP-22	RGL1	0.848764	10.7206	8.95293e-10	4.09351e-08
UP-22	HLA-DOA	0.846971	10.353	6.42149e-06	4.3711e-05
UP-22	SPOCD1	0.836649	8.59314	2.63275e-06	2.01396e-05
UP-22	ALOX5AP	0.830759	12.7408	0.000284376	0.00121109
UP-22	TGFBI	0.828494	13.3067	2.73041e-08	4.73584e-07
UP-22	ATP6V0C	0.817595	9.86333	4.91222e-08	7.52573e-07
UP-22	RAB20	0.812311	10.7581	1.13982e-06	9.9007e-06
UP-22	CHIT1	0.805046	8.69798	0.00259615	0.00855002
UP-22	PIK3AP1	0.798103	8.51032	4.20166e-06	3.01356e-05
UP-22	NOD2	0.786648	8.77919	3.6218e-08	5.89721e-07
UP-22	LSP1	0.78547	8.69127	6.05004e-06	4.15266e-05
UP-22	GK	0.78206	8.65524	1.91221e-06	1.53032e-05
UP-22	VAV1	0.777176	8.74249	1.70959e-09	6.26914e-08
UP-22	STK10	0.763725	8.54051	2.51945e-09	8.17127e-08
UP-22	NCF4	0.752791	8.99869	1.80752e-07	2.16981e-06
UP-22	LST1	0.745041	9.24362	1.21666e-06	1.0477e-05
UP-22	MNDA	0.741208	10.5773	3.60307e-05	0.000198117
UP-22	CD72	0.739525	8.82728	1.7869e-06	1.44673e-05
UP-22	HLA-DRA	0.734093	14.6236	0.000434354	0.00176123
UP-22	HLA-DPB1	0.725876	9.68406	0.000103975	0.000502414
UP-22	MYO1F	0.722896	8.46757	7.19141e-09	1.72337e-07
UP-22	HLA-DQB1	0.720477	10.1786	0.160367	0.2879
UP-22	CARD9	0.717657	9.00877	5.22652e-08	7.92516e-07
UP-22	KLHL6	0.709009	8.5028	2.57074e-07	2.86436e-06
UP-22	OSM	0.700407	8.10025	1.60607e-05	9.75873e-05
UP-22	STX11	0.69861	9.0888	4.97227e-08	7.59969e-07
UP-22	CD74	0.686734	14.8788	8.76971e-05	0.000432808
UP-22	CEBPB	0.683451	12.9835	5.82083e-09	1.47576e-07
UP-22	HLA-DRB5	0.682742	9.12873	0.468824	0.631974
UP-22	OLFML2B	0.679792	10.2606	5.19851e-09	1.36964e-07
UP-22	EVI2A	0.679455	9.06354	2.76491e-06	2.09626e-05
UP-22	STARD8	0.669424	8.69562	6.86045e-08	9.93422e-07
UP-22	SH3TC1	0.666417	8.58467	6.36915e-09	1.56471e-07
UP-22	ABI3	0.665706	8.40785	8.84371e-10	4.08727e-08
UP-22	PTAFR	0.65819	8.24243	3.57173e-10	2.20098e-08
UP-22	TSPAN33	0.653886	9.42229	0.000119986	0.000570339
UP-22	GPR34	0.652421	9.40961	5.87389e-06	4.04788e-05
UP-22	FCGR2B	0.648451	9.08349	0.00065019	0.00251417
UP-22	CSF2RA	0.64811	8.74007	7.28814e-07	6.76024e-06
UP-22	RGS10	0.642302	11.0933	1.47371e-06	1.23226e-05
UP-22	TMEM71	0.632456	8.5281	3.84118e-07	3.96892e-06
UP-22	CASP1	0.631253	9.21276	2.15328e-07	2.47589e-06
UP-22	GBGT1	0.622683	8.53637	2.586e-09	8.31418e-08
UP-22	HLA-DPA1	0.620351	14.2052	0.000660969	0.00255141
UP-22	PDGFB	0.618396	8.47866	1.43727e-07	1.80348e-06
UP-22	MERTK	0.615879	9.50058	3.59905e-07	3.7661e-06
UP-22	ICAM1	0.611335	8.27347	9.88085e-09	2.16384e-07
UP-22	VNN2	0.606504	9.17963	0.000542139	0.00214191
UP-22	LAIR1	0.585974	8.64505	0.000192068	0.000861996
UP-22	TLR7	0.582594	9.69402	0.00072658	0.00277617
UP-22	TNFAIP3	0.575594	9.10841	5.23108e-06	3.66192e-05
UP-22	AOAH	0.566581	8.34152	1.97492e-06	1.572e-05
UP-22	TM6SF1	0.554205	9.34683	0.000216317	0.000952893
UP-22	CD300LB	0.553973	7.71289	1.2391e-06	1.06215e-05
UP-22	DSE	0.546486	10.9347	2.62165e-07	2.91376e-06
UP-22	CD93	0.539605	12.1681	0.000750425	0.00285645
UP-22	PPT1	0.530736	12.4422	8.34764e-06	5.49345e-05
UP-22	FES	0.517787	9.16298	8.77179e-09	1.97156e-07
UP-22	NLRP12	0.51421	8.0997	3.38345e-06	2.49695e-05
UP-22	SLC16A6	0.513043	7.86369	3.45669e-07	3.636e-06
UP-22	KCTD12	0.512219	11.0966	0.0140141	0.0375425
UP-22	CD1D	0.504681	8.32881	1.47752e-05	9.08461e-05
UP-22	UNC93B1	0.499745	8.31945	0.000902879	0.00335558
UP-22	TLR1	0.499133	8.35676	0.000107903	0.000519133
UP-22	KBTBD8	0.491893	8.28332	1.79678e-09	6.47073e-08
UP-22	PSAP	0.48508	14.205	3.10627e-07	3.33379e-06
UP-22	RIN3	0.481335	8.35103	4.39996e-08	6.85454e-07
UP-22	TLR4	0.479074	8.86605	5.25828e-07	5.17523e-06
UP-22	CIITA	0.478234	8.06361	1.22564e-08	2.53162e-07
UP-22	POU2F2	0.477738	9.44462	0.00143487	0.00507754
UP-22	GPR132	0.475333	7.8995	1.35114e-08	2.72488e-07
UP-22	MMP8	0.471907	7.66054	3.46482e-05	0.000191155
UP-22	GCA	0.469194	10.5631	1.04759e-06	9.21238e-06
UP-22	IRAK2	0.46573	8.67236	2.95549e-07	3.20923e-06
UP-22	PIK3CG	0.462734	8.21648	0.000115933	0.00055285
UP-22	MMP19	0.461947	8.00606	0.00036051	0.00149431
UP-22	GPRIN3	0.457234	7.8215	2.92663e-07	3.18256e-06
UP-22	GBP5	0.45609	8.04094	1.34157e-05	8.35122e-05
UP-22	PTPRC	0.454966	8.30485	0.00319855	0.0102746
UP-22	IL17RA	0.43884	8.54049	1.1656e-05	7.36474e-05
UP-22	ENTPD1	0.435369	9.4055	0.000482177	0.00193324
UP-22	EMP3	0.42525	12.5624	0.000898703	0.00334286
UP-22	TNF	0.423619	8.27188	5.97691e-05	0.000309216
UP-22	THBD	0.417668	8.51239	3.90216e-05	0.000212587
UP-22	CXCL9	0.417405	8.5616	0.0214477	0.0542837
UP-22	LILRB1	0.412966	8.02081	6.94987e-06	4.67767e-05
UP-22	RGS18	0.405945	8.30242	1.82619e-05	0.000109109
UP-22	MLKL	0.400404	10.0363	1.08618e-05	6.93803e-05
UP-22	TNFAIP8L2	0.390697	7.83077	1.03445e-09	4.47255e-08
UP-22	AP1S2	0.379203	11.5396	0.000289375	0.00122908
UP-22	ADCY7	0.376291	8.4234	0.000120356	0.00057164
UP-22	RCSD1	0.374569	8.38037	8.16782e-06	5.3911e-05
UP-22	PIK3CD	0.369346	8.6103	1.74455e-05	0.000104796
UP-22	CATSPER1	0.367894	7.8575	1.84355e-07	2.20352e-06
UP-22	DMXL2	0.365387	8.08383	0.000401547	0.00164474
UP-22	NCF1	0.361041	8.78786	0.0355202	0.0838813
UP-22	SNAI3	0.356626	8.00647	1.67918e-06	1.37305e-05
UP-31	HMOX1	2.77145	11.2536	3.52349e-09	1.03571e-07
UP-31	AQP9	1.92966	10.4401	5.74466e-09	1.46651e-07
UP-31	CTSB	1.88245	13.2169	3.58611e-09	1.04815e-07
UP-31	ACP5	1.84155	10.5032	8.90536e-08	1.22859e-06
UP-31	MARCO	1.76272	10.2647	1.17942e-05	7.44569e-05
UP-31	HK3	1.71188	9.47971	1.26152e-10	1.18199e-08
UP-31	CYP1B1	1.68985	10.1314	6.85153e-11	8.30571e-09
UP-31	FBP1	1.67125	10.4611	1.3855e-07	1.75694e-06
UP-31	HAVCR2	1.65873	12.0317	2.40796e-09	7.9138e-08
UP-31	FGR	1.65498	10.3765	2.56355e-10	1.77848e-08
UP-31	TTYH3	1.64138	9.95396	8.24047e-12	2.7698e-09
UP-31	RGS1	1.63785	11.0859	2.01782e-07	2.35473e-06
UP-31	PLEK	1.63533	11.3784	8.919e-08	1.22894e-06
UP-31	LAPTM5	1.62487	12.6056	1.92286e-07	2.27198e-06
UP-31	SNX10	1.62415	10.8138	4.30232e-09	1.19058e-07
UP-31	ITGAM	1.60607	10.5775	6.68782e-10	3.42392e-08
UP-31	LCP1	1.59439	12.6606	1.06638e-08	2.28565e-07
UP-31	PLAUR	1.59121	10.5311	2.12565e-07	2.44963e-06
UP-31	LIPA	1.5672	13.3286	5.08253e-09	1.34708e-07
UP-31	CD68	1.54652	13.1696	2.08328e-08	3.81002e-07
UP-31	KYNU	1.53723	10.1881	1.73592e-10	1.39632e-08
UP-31	NCKAP1L	1.51446	9.08367	2.30213e-12	1.44143e-09
UP-31	TYROBP	1.51357	13.7701	1.52694e-08	2.99502e-07
UP-31	FCER1G	1.45995	13.2075	1.02096e-06	9.02349e-06
UP-31	RNASE1	1.4444	13.7953	1.72167e-06	1.40121e-05
UP-31	EMILIN2	1.44076	11.1129	8.40751e-08	1.17082e-06
UP-31	CCL3	1.44012	11.0795	3.26198e-06	2.42019e-05
UP-31	CD300A	1.4349	9.87871	1.17627e-08	2.45017e-07
UP-31	CPVL	1.4301	11.0084	4.69429e-07	4.71e-06
UP-31	CD86	1.42005	10.4439	1.69418e-09	6.24314e-08
UP-31	LHFPL2	1.40433	11.2028	8.90333e-11	9.87557e-09
UP-31	CCL3L1	1.3825	10.413	3.17407e-07	3.39506e-06
UP-31	SLC16A10	1.37044	9.20967	3.19743e-09	9.63747e-08
UP-31	MAFB	1.36043	12.1078	2.66299e-08	4.6553e-07
UP-31	SLC15A3	1.35979	11.5102	3.51772e-08	5.77158e-07
UP-31	PTPN6	1.34321	10.3839	3.19012e-09	9.62852e-08
UP-31	MYO1G	1.33114	9.85097	8.04062e-08	1.13109e-06
UP-31	SLA	1.32544	10.5574	1.00849e-09	4.39534e-08
UP-31	LYN	1.32447	11.2997	3.57489e-08	5.84417e-07
UP-31	STAB1	1.31742	11.4999	5.75725e-07	5.54335e-06
UP-31	LY86	1.31635	10.6932	9.91736e-09	2.16611e-07
UP-31	CTSC	1.31589	11.241	8.72631e-08	1.20915e-06
UP-31	CYBA	1.31231	12.9019	4.67628e-08	7.23421e-07
UP-31	SLC2A3	1.30957	11.3943	4.38341e-08	6.84223e-07
UP-31	LPXN	1.30917	11.313	2.32059e-10	1.66065e-08
UP-31	WAS	1.30913	11.1027	1.4965e-09	5.76361e-08
UP-31	C1orf162	1.29314	12.0527	8.4036e-08	1.17082e-06
UP-31	CCL4L2	1.28587	10.4271	2.04783e-07	2.38347e-06
UP-31	GPSM3	1.2858	10.7093	3.73263e-09	1.08135e-07
UP-31	CCL8	1.28222	11.3016	8.32112e-05	0.000412966
UP-31	CD53	1.27841	10.0889	1.54276e-08	3.01923e-07
UP-31	CD84	1.2745	9.5415	8.66293e-08	1.20182e-06
UP-31	ITGB2	1.26865	13.8262	7.72532e-07	7.09936e-06
UP-31	SDS	1.25198	8.9172	1.04773e-06	9.21238e-06
UP-31	APBB1IP	1.24084	9.78089	2.56856e-10	1.77848e-08
UP-31	CTSZ	1.23772	13.0694	1.95292e-08	3.61331e-07
UP-31	SLC7A7	1.22965	11.4051	8.15575e-08	1.14438e-06
UP-31	HCK	1.22511	9.98211	1.94075e-09	6.84476e-08
UP-31	PYCARD	1.22232	10.9419	1.8392e-09	6.55111e-08
UP-31	ABCA1	1.21744	11.7845	2.38667e-05	0.000138312
UP-31	TNFRSF1B	1.21696	10.6735	2.24886e-08	4.04942e-07
UP-31	DOCK2	1.20656	10.6706	1.08755e-08	2.31537e-07
UP-31	CD83	1.20452	10.1268	3.86858e-08	6.20871e-07
UP-31	CSF1R	1.20384	12.7165	2.63416e-07	2.92214e-06
UP-31	TPP1	1.19711	12.0702	3.30209e-08	5.49952e-07
UP-31	RENBP	1.17993	10.391	1.94035e-09	6.84476e-08
UP-31	ALOX5	1.17169	11.8584	7.54428e-06	5.02497e-05
UP-31	CD4	1.15623	9.47051	3.33258e-09	9.8969e-08
UP-31	CD48	1.15622	9.43381	1.3433e-07	1.71165e-06
UP-31	GMIP	1.15276	9.39661	8.22071e-13	9.59833e-10
UP-31	CTSD	1.13518	14.1249	2.13061e-09	7.28677e-08
UP-31	TCIRG1	1.12765	10.7329	1.05378e-08	2.26741e-07
UP-31	ARHGAP30	1.12363	10.0541	4.75633e-08	7.3274e-07
UP-31	SIRPA	1.11735	12.6007	3.37894e-08	5.60227e-07
UP-31	HCLS1	1.11578	11.6806	4.73519e-07	4.74484e-06
UP-31	SRGN	1.104	13.1602	7.08559e-07	6.58788e-06
UP-31	MFSD1	1.10385	11.7516	2.22362e-09	7.47405e-08
UP-31	BTK	1.10194	9.97143	4.30151e-09	1.19058e-07
UP-31	LCP2	1.10167	10.8586	9.68345e-07	8.63068e-06
UP-31	GMFG	1.09892	10.057	2.0329e-08	3.72709e-07
UP-31	CORO1A	1.0928	10.7708	3.87587e-07	3.99561e-06
UP-31	TRPV2	1.09194	9.85996	1.33294e-10	1.21188e-08
UP-31	OAS2	1.07783	10.3736	4.33621e-07	4.40653e-06
UP-31	SLCO2B1	1.0704	11.1476	2.20494e-06	1.72537e-05
UP-31	PILRA	1.06689	9.325	5.4088e-08	8.15142e-07
UP-31	HLA-DMA	1.06064	13.0549	3.33652e-06	2.46724e-05
UP-31	ADORA3	1.05896	9.49742	3.7589e-06	2.73312e-05
UP-31	CCL13	1.05385	9.61976	0.00468439	0.0143832
UP-31	HLA-DMB	1.05291	12.9821	1.93146e-05	0.00011478
UP-31	TNFSF13B	1.05169	10.1336	5.21709e-07	5.14382e-06
UP-31	IL10RA	1.04719	9.66345	2.85659e-08	4.90288e-07
UP-31	EVI2B	1.04696	10.2032	1.50683e-05	9.24181e-05
UP-31	MCOLN1	1.04615	10.1433	1.70471e-09	6.26914e-08
UP-31	PARVG	1.04598	9.66043	3.28496e-08	5.4916e-07
UP-31	CYBB	1.04569	9.88523	8.99775e-08	1.23822e-06
UP-31	LY96	1.04078	10.0503	1.21485e-10	1.16815e-08
UP-31	CXCL10	1.03293	9.33765	3.35561e-06	2.47971e-05
UP-31	LGALS9	1.02592	8.59714	9.71939e-11	1.02341e-08
UP-31	RHBDF2	1.01306	10.1413	4.99165e-09	1.32775e-07
UP-31	MS4A7	0.995684	11.7449	5.15127e-06	3.61061e-05
UP-31	COTL1	0.981599	9.11537	9.99691e-10	4.38283e-08
UP-31	EGR2	0.981441	9.26368	1.95252e-05	0.000115815
UP-31	NCF2	0.974519	9.00492	4.2161e-08	6.64276e-07
UP-31	RGS19	0.962888	9.81731	2.22946e-09	7.47923e-08
UP-31	SYK	0.956949	9.10053	6.29136e-08	9.26743e-07
UP-31	FPR1	0.945473	9.68796	8.71824e-07	7.87161e-06
UP-31	LYZ	0.944926	12.9644	0.0296349	0.07181
UP-31	CCL7	0.941552	8.91807	8.79627e-06	5.76985e-05
UP-31	MAN2B1	0.940146	9.8779	1.78673e-07	2.15067e-06
UP-31	UPP1	0.932399	10.31	4.26002e-09	1.18426e-07
UP-31	CD300C	0.928178	8.63626	9.38365e-10	4.23103e-08
UP-31	ARHGAP4	0.927998	9.82725	1.37752e-07	1.74822e-06
UP-31	PLCB2	0.908223	9.49495	7.1914e-09	1.72337e-07
UP-31	PTPRE	0.900698	9.79007	9.86348e-08	1.33503e-06
UP-31	GPNMB	0.883091	14.0821	3.30033e-06	2.44701e-05
UP-31	DOCK8	0.874781	9.33953	1.15021e-07	1.51057e-06
UP-31	DPEP2	0.872669	9.204	3.92256e-07	4.03796e-06
UP-31	SH2B3	0.865249	11.2318	2.91157e-07	3.16774e-06
UP-31	RGL1	0.848764	10.7206	8.95293e-10	4.09351e-08
UP-31	HLA-DOA	0.846971	10.353	6.42149e-06	4.3711e-05
UP-31	SPOCD1	0.836649	8.59314	2.63275e-06	2.01396e-05
UP-31	ALOX5AP	0.830759	12.7408	0.000284376	0.00121109
UP-31	TGFBI	0.828494	13.3067	2.73041e-08	4.73584e-07
UP-31	ATP6V0C	0.817595	9.86333	4.91222e-08	7.52573e-07
UP-31	RAB20	0.812311	10.7581	1.13982e-06	9.9007e-06
UP-31	CHIT1	0.805046	8.69798	0.00259615	0.00855002
UP-31	PIK3AP1	0.798103	8.51032	4.20166e-06	3.01356e-05
UP-31	NOD2	0.786648	8.77919	3.6218e-08	5.89721e-07
UP-31	LSP1	0.78547	8.69127	6.05004e-06	4.15266e-05
UP-31	GK	0.78206	8.65524	1.91221e-06	1.53032e-05
UP-31	VAV1	0.777176	8.74249	1.70959e-09	6.26914e-08
UP-31	STK10	0.763725	8.54051	2.51945e-09	8.17127e-08
UP-31	NCF4	0.752791	8.99869	1.80752e-07	2.16981e-06
UP-31	LST1	0.745041	9.24362	1.21666e-06	1.0477e-05
UP-31	MNDA	0.741208	10.5773	3.60307e-05	0.000198117
UP-31	CD72	0.739525	8.82728	1.7869e-06	1.44673e-05
UP-31	HLA-DRA	0.734093	14.6236	0.000434354	0.00176123
UP-31	HLA-DPB1	0.725876	9.68406	0.000103975	0.000502414
UP-31	MYO1F	0.722896	8.46757	7.19141e-09	1.72337e-07
UP-31	HLA-DQB1	0.720477	10.1786	0.160367	0.2879
UP-31	CARD9	0.717657	9.00877	5.22652e-08	7.92516e-07
UP-31	KLHL6	0.709009	8.5028	2.57074e-07	2.86436e-06
UP-31	OSM	0.700407	8.10025	1.60607e-05	9.75873e-05
UP-31	STX11	0.69861	9.0888	4.97227e-08	7.59969e-07
UP-31	CD74	0.686734	14.8788	8.76971e-05	0.000432808
UP-31	CEBPB	0.683451	12.9835	5.82083e-09	1.47576e-07
UP-31	HLA-DRB5	0.682742	9.12873	0.468824	0.631974
UP-31	OLFML2B	0.679792	10.2606	5.19851e-09	1.36964e-07
UP-31	EVI2A	0.679455	9.06354	2.76491e-06	2.09626e-05
UP-31	STARD8	0.669424	8.69562	6.86045e-08	9.93422e-07
UP-31	SH3TC1	0.666417	8.58467	6.36915e-09	1.56471e-07
UP-31	ABI3	0.665706	8.40785	8.84371e-10	4.08727e-08
UP-31	PTAFR	0.65819	8.24243	3.57173e-10	2.20098e-08
UP-31	TSPAN33	0.653886	9.42229	0.000119986	0.000570339
UP-31	GPR34	0.652421	9.40961	5.87389e-06	4.04788e-05
UP-31	FCGR2B	0.648451	9.08349	0.00065019	0.00251417
UP-31	CSF2RA	0.64811	8.74007	7.28814e-07	6.76024e-06
UP-31	RGS10	0.642302	11.0933	1.47371e-06	1.23226e-05
UP-31	TMEM71	0.632456	8.5281	3.84118e-07	3.96892e-06
UP-31	CASP1	0.631253	9.21276	2.15328e-07	2.47589e-06
UP-31	GBGT1	0.622683	8.53637	2.586e-09	8.31418e-08
UP-31	HLA-DPA1	0.620351	14.2052	0.000660969	0.00255141
UP-31	PDGFB	0.618396	8.47866	1.43727e-07	1.80348e-06
UP-31	MERTK	0.615879	9.50058	3.59905e-07	3.7661e-06
UP-31	ICAM1	0.611335	8.27347	9.88085e-09	2.16384e-07
UP-31	VNN2	0.606504	9.17963	0.000542139	0.00214191
UP-31	LAIR1	0.585974	8.64505	0.000192068	0.000861996
UP-31	TLR7	0.582594	9.69402	0.00072658	0.00277617
UP-31	TNFAIP3	0.575594	9.10841	5.23108e-06	3.66192e-05
UP-31	AOAH	0.566581	8.34152	1.97492e-06	1.572e-05
UP-31	TM6SF1	0.554205	9.34683	0.000216317	0.000952893
UP-31	CD300LB	0.553973	7.71289	1.2391e-06	1.06215e-05
UP-31	DSE	0.546486	10.9347	2.62165e-07	2.91376e-06
UP-31	CD93	0.539605	12.1681	0.000750425	0.00285645
UP-31	PPT1	0.530736	12.4422	8.34764e-06	5.49345e-05
UP-31	FES	0.517787	9.16298	8.77179e-09	1.97156e-07
UP-31	NLRP12	0.51421	8.0997	3.38345e-06	2.49695e-05
UP-31	SLC16A6	0.513043	7.86369	3.45669e-07	3.636e-06
UP-31	KCTD12	0.512219	11.0966	0.0140141	0.0375425
UP-31	CD1D	0.504681	8.32881	1.47752e-05	9.08461e-05
UP-31	UNC93B1	0.499745	8.31945	0.000902879	0.00335558
UP-31	TLR1	0.499133	8.35676	0.000107903	0.000519133
UP-31	KBTBD8	0.491893	8.28332	1.79678e-09	6.47073e-08
UP-31	PSAP	0.48508	14.205	3.10627e-07	3.33379e-06
UP-31	RIN3	0.481335	8.35103	4.39996e-08	6.85454e-07
UP-31	TLR4	0.479074	8.86605	5.25828e-07	5.17523e-06
UP-31	CIITA	0.478234	8.06361	1.22564e-08	2.53162e-07
UP-31	POU2F2	0.477738	9.44462	0.00143487	0.00507754
UP-31	GPR132	0.475333	7.8995	1.35114e-08	2.72488e-07
UP-31	MMP8	0.471907	7.66054	3.46482e-05	0.000191155
UP-31	GCA	0.469194	10.5631	1.04759e-06	9.21238e-06
UP-31	IRAK2	0.46573	8.67236	2.95549e-07	3.20923e-06
UP-31	PIK3CG	0.462734	8.21648	0.000115933	0.00055285
UP-31	MMP19	0.461947	8.00606	0.00036051	0.00149431
UP-31	GPRIN3	0.457234	7.8215	2.92663e-07	3.18256e-06
UP-31	GBP5	0.45609	8.04094	1.34157e-05	8.35122e-05
UP-31	PTPRC	0.454966	8.30485	0.00319855	0.0102746
UP-31	IL17RA	0.43884	8.54049	1.1656e-05	7.36474e-05
UP-31	ENTPD1	0.435369	9.4055	0.000482177	0.00193324
UP-31	EMP3	0.42525	12.5624	0.000898703	0.00334286
UP-31	TNF	0.423619	8.27188	5.97691e-05	0.000309216
UP-31	THBD	0.417668	8.51239	3.90216e-05	0.000212587
UP-31	CXCL9	0.417405	8.5616	0.0214477	0.0542837
UP-31	LILRB1	0.412966	8.02081	6.94987e-06	4.67767e-05
UP-31	RGS18	0.405945	8.30242	1.82619e-05	0.000109109
UP-31	MLKL	0.400404	10.0363	1.08618e-05	6.93803e-05
UP-31	TNFAIP8L2	0.390697	7.83077	1.03445e-09	4.47255e-08
UP-31	AP1S2	0.379203	11.5396	0.000289375	0.00122908
UP-31	ADCY7	0.376291	8.4234	0.000120356	0.00057164
UP-31	RCSD1	0.374569	8.38037	8.16782e-06	5.3911e-05
UP-31	PIK3CD	0.369346	8.6103	1.74455e-05	0.000104796
UP-31	CATSPER1	0.367894	7.8575	1.84355e-07	2.20352e-06
UP-31	DMXL2	0.365387	8.08383	0.000401547	0.00164474
UP-31	NCF1	0.361041	8.78786	0.0355202	0.0838813
UP-31	SNAI3	0.356626	8.00647	1.67918e-06	1.37305e-05
UP-3	HMOX1	2.77145	11.2536	3.52349e-09	1.03571e-07
UP-3	AQP9	1.92966	10.4401	5.74466e-09	1.46651e-07
UP-3	CTSB	1.88245	13.2169	3.58611e-09	1.04815e-07
UP-3	ACP5	1.84155	10.5032	8.90536e-08	1.22859e-06
UP-3	MARCO	1.76272	10.2647	1.17942e-05	7.44569e-05
UP-3	HK3	1.71188	9.47971	1.26152e-10	1.18199e-08
UP-3	CYP1B1	1.68985	10.1314	6.85153e-11	8.30571e-09
UP-3	FBP1	1.67125	10.4611	1.3855e-07	1.75694e-06
UP-3	HAVCR2	1.65873	12.0317	2.40796e-09	7.9138e-08
UP-3	FGR	1.65498	10.3765	2.56355e-10	1.77848e-08
UP-3	TTYH3	1.64138	9.95396	8.24047e-12	2.7698e-09
UP-3	RGS1	1.63785	11.0859	2.01782e-07	2.35473e-06
UP-3	PLEK	1.63533	11.3784	8.919e-08	1.22894e-06
UP-3	LAPTM5	1.62487	12.6056	1.92286e-07	2.27198e-06
UP-3	SNX10	1.62415	10.8138	4.30232e-09	1.19058e-07
UP-3	ITGAM	1.60607	10.5775	6.68782e-10	3.42392e-08
UP-3	LCP1	1.59439	12.6606	1.06638e-08	2.28565e-07
UP-3	PLAUR	1.59121	10.5311	2.12565e-07	2.44963e-06
UP-3	LIPA	1.5672	13.3286	5.08253e-09	1.34708e-07
UP-3	CD68	1.54652	13.1696	2.08328e-08	3.81002e-07
UP-3	KYNU	1.53723	10.1881	1.73592e-10	1.39632e-08
UP-3	NCKAP1L	1.51446	9.08367	2.30213e-12	1.44143e-09
UP-3	TYROBP	1.51357	13.7701	1.52694e-08	2.99502e-07
UP-3	FCER1G	1.45995	13.2075	1.02096e-06	9.02349e-06
UP-3	RNASE1	1.4444	13.7953	1.72167e-06	1.40121e-05
UP-3	EMILIN2	1.44076	11.1129	8.40751e-08	1.17082e-06
UP-3	CCL3	1.44012	11.0795	3.26198e-06	2.42019e-05
UP-3	CD300A	1.4349	9.87871	1.17627e-08	2.45017e-07
UP-3	CPVL	1.4301	11.0084	4.69429e-07	4.71e-06
UP-3	CD86	1.42005	10.4439	1.69418e-09	6.24314e-08
UP-3	LHFPL2	1.40433	11.2028	8.90333e-11	9.87557e-09
UP-3	CCL3L1	1.3825	10.413	3.17407e-07	3.39506e-06
UP-3	SLC16A10	1.37044	9.20967	3.19743e-09	9.63747e-08
UP-3	MAFB	1.36043	12.1078	2.66299e-08	4.6553e-07
UP-3	SLC15A3	1.35979	11.5102	3.51772e-08	5.77158e-07
UP-3	PTPN6	1.34321	10.3839	3.19012e-09	9.62852e-08
UP-3	MYO1G	1.33114	9.85097	8.04062e-08	1.13109e-06
UP-3	SLA	1.32544	10.5574	1.00849e-09	4.39534e-08
UP-3	LYN	1.32447	11.2997	3.57489e-08	5.84417e-07
UP-3	STAB1	1.31742	11.4999	5.75725e-07	5.54335e-06
UP-3	LY86	1.31635	10.6932	9.91736e-09	2.16611e-07
UP-3	CTSC	1.31589	11.241	8.72631e-08	1.20915e-06
UP-3	CYBA	1.31231	12.9019	4.67628e-08	7.23421e-07
UP-3	SLC2A3	1.30957	11.3943	4.38341e-08	6.84223e-07
UP-3	LPXN	1.30917	11.313	2.32059e-10	1.66065e-08
UP-3	WAS	1.30913	11.1027	1.4965e-09	5.76361e-08
UP-3	C1orf162	1.29314	12.0527	8.4036e-08	1.17082e-06
UP-3	CCL4L2	1.28587	10.4271	2.04783e-07	2.38347e-06
UP-3	GPSM3	1.2858	10.7093	3.73263e-09	1.08135e-07
UP-3	CCL8	1.28222	11.3016	8.32112e-05	0.000412966
UP-3	CD53	1.27841	10.0889	1.54276e-08	3.01923e-07
UP-3	CD84	1.2745	9.5415	8.66293e-08	1.20182e-06
UP-3	ITGB2	1.26865	13.8262	7.72532e-07	7.09936e-06
UP-3	SDS	1.25198	8.9172	1.04773e-06	9.21238e-06
UP-3	APBB1IP	1.24084	9.78089	2.56856e-10	1.77848e-08
UP-3	CTSZ	1.23772	13.0694	1.95292e-08	3.61331e-07
UP-3	SLC7A7	1.22965	11.4051	8.15575e-08	1.14438e-06
UP-3	HCK	1.22511	9.98211	1.94075e-09	6.84476e-08
UP-3	PYCARD	1.22232	10.9419	1.8392e-09	6.55111e-08
UP-3	ABCA1	1.21744	11.7845	2.38667e-05	0.000138312
UP-3	TNFRSF1B	1.21696	10.6735	2.24886e-08	4.04942e-07
UP-3	DOCK2	1.20656	10.6706	1.08755e-08	2.31537e-07
UP-3	CD83	1.20452	10.1268	3.86858e-08	6.20871e-07
UP-3	CSF1R	1.20384	12.7165	2.63416e-07	2.92214e-06
UP-3	TPP1	1.19711	12.0702	3.30209e-08	5.49952e-07
UP-3	RENBP	1.17993	10.391	1.94035e-09	6.84476e-08
UP-3	ALOX5	1.17169	11.8584	7.54428e-06	5.02497e-05
UP-3	CD4	1.15623	9.47051	3.33258e-09	9.8969e-08
UP-3	CD48	1.15622	9.43381	1.3433e-07	1.71165e-06
UP-3	GMIP	1.15276	9.39661	8.22071e-13	9.59833e-10
UP-3	CTSD	1.13518	14.1249	2.13061e-09	7.28677e-08
UP-3	TCIRG1	1.12765	10.7329	1.05378e-08	2.26741e-07
UP-3	ARHGAP30	1.12363	10.0541	4.75633e-08	7.3274e-07
UP-3	SIRPA	1.11735	12.6007	3.37894e-08	5.60227e-07
UP-3	HCLS1	1.11578	11.6806	4.73519e-07	4.74484e-06
UP-3	SRGN	1.104	13.1602	7.08559e-07	6.58788e-06
UP-3	MFSD1	1.10385	11.7516	2.22362e-09	7.47405e-08
UP-3	BTK	1.10194	9.97143	4.30151e-09	1.19058e-07
UP-3	LCP2	1.10167	10.8586	9.68345e-07	8.63068e-06
UP-3	GMFG	1.09892	10.057	2.0329e-08	3.72709e-07
UP-3	CORO1A	1.0928	10.7708	3.87587e-07	3.99561e-06
UP-3	TRPV2	1.09194	9.85996	1.33294e-10	1.21188e-08
UP-3	OAS2	1.07783	10.3736	4.33621e-07	4.40653e-06
UP-3	SLCO2B1	1.0704	11.1476	2.20494e-06	1.72537e-05
UP-3	PILRA	1.06689	9.325	5.4088e-08	8.15142e-07
UP-3	HLA-DMA	1.06064	13.0549	3.33652e-06	2.46724e-05
UP-3	ADORA3	1.05896	9.49742	3.7589e-06	2.73312e-05
UP-3	CCL13	1.05385	9.61976	0.00468439	0.0143832
UP-3	HLA-DMB	1.05291	12.9821	1.93146e-05	0.00011478
UP-3	TNFSF13B	1.05169	10.1336	5.21709e-07	5.14382e-06
UP-3	IL10RA	1.04719	9.66345	2.85659e-08	4.90288e-07
UP-3	EVI2B	1.04696	10.2032	1.50683e-05	9.24181e-05
UP-3	MCOLN1	1.04615	10.1433	1.70471e-09	6.26914e-08
UP-3	PARVG	1.04598	9.66043	3.28496e-08	5.4916e-07
UP-3	CYBB	1.04569	9.88523	8.99775e-08	1.23822e-06
UP-3	LY96	1.04078	10.0503	1.21485e-10	1.16815e-08
UP-3	CXCL10	1.03293	9.33765	3.35561e-06	2.47971e-05
UP-3	LGALS9	1.02592	8.59714	9.71939e-11	1.02341e-08
UP-3	RHBDF2	1.01306	10.1413	4.99165e-09	1.32775e-07
UP-3	MS4A7	0.995684	11.7449	5.15127e-06	3.61061e-05
UP-3	COTL1	0.981599	9.11537	9.99691e-10	4.38283e-08
UP-3	EGR2	0.981441	9.26368	1.95252e-05	0.000115815
UP-3	NCF2	0.974519	9.00492	4.2161e-08	6.64276e-07
UP-3	RGS19	0.962888	9.81731	2.22946e-09	7.47923e-08
UP-3	SYK	0.956949	9.10053	6.29136e-08	9.26743e-07
UP-3	FPR1	0.945473	9.68796	8.71824e-07	7.87161e-06
UP-3	LYZ	0.944926	12.9644	0.0296349	0.07181
UP-3	CCL7	0.941552	8.91807	8.79627e-06	5.76985e-05
UP-3	MAN2B1	0.940146	9.8779	1.78673e-07	2.15067e-06
UP-3	UPP1	0.932399	10.31	4.26002e-09	1.18426e-07
UP-3	CD300C	0.928178	8.63626	9.38365e-10	4.23103e-08
UP-3	ARHGAP4	0.927998	9.82725	1.37752e-07	1.74822e-06
UP-3	PLCB2	0.908223	9.49495	7.1914e-09	1.72337e-07
UP-3	PTPRE	0.900698	9.79007	9.86348e-08	1.33503e-06
UP-3	GPNMB	0.883091	14.0821	3.30033e-06	2.44701e-05
UP-3	DOCK8	0.874781	9.33953	1.15021e-07	1.51057e-06
UP-3	DPEP2	0.872669	9.204	3.92256e-07	4.03796e-06
UP-3	SH2B3	0.865249	11.2318	2.91157e-07	3.16774e-06
UP-3	RGL1	0.848764	10.7206	8.95293e-10	4.09351e-08
UP-3	HLA-DOA	0.846971	10.353	6.42149e-06	4.3711e-05
UP-3	SPOCD1	0.836649	8.59314	2.63275e-06	2.01396e-05
UP-3	ALOX5AP	0.830759	12.7408	0.000284376	0.00121109
UP-3	TGFBI	0.828494	13.3067	2.73041e-08	4.73584e-07
UP-3	ATP6V0C	0.817595	9.86333	4.91222e-08	7.52573e-07
UP-3	RAB20	0.812311	10.7581	1.13982e-06	9.9007e-06
UP-3	CHIT1	0.805046	8.69798	0.00259615	0.00855002
UP-3	PIK3AP1	0.798103	8.51032	4.20166e-06	3.01356e-05
UP-3	NOD2	0.786648	8.77919	3.6218e-08	5.89721e-07
UP-3	LSP1	0.78547	8.69127	6.05004e-06	4.15266e-05
UP-3	GK	0.78206	8.65524	1.91221e-06	1.53032e-05
UP-3	VAV1	0.777176	8.74249	1.70959e-09	6.26914e-08
UP-3	STK10	0.763725	8.54051	2.51945e-09	8.17127e-08
UP-3	NCF4	0.752791	8.99869	1.80752e-07	2.16981e-06
UP-3	LST1	0.745041	9.24362	1.21666e-06	1.0477e-05
UP-3	MNDA	0.741208	10.5773	3.60307e-05	0.000198117
UP-3	CD72	0.739525	8.82728	1.7869e-06	1.44673e-05
UP-3	HLA-DRA	0.734093	14.6236	0.000434354	0.00176123
UP-3	HLA-DPB1	0.725876	9.68406	0.000103975	0.000502414
UP-3	MYO1F	0.722896	8.46757	7.19141e-09	1.72337e-07
UP-3	HLA-DQB1	0.720477	10.1786	0.160367	0.2879
UP-3	CARD9	0.717657	9.00877	5.22652e-08	7.92516e-07
UP-3	KLHL6	0.709009	8.5028	2.57074e-07	2.86436e-06
UP-3	OSM	0.700407	8.10025	1.60607e-05	9.75873e-05
UP-3	STX11	0.69861	9.0888	4.97227e-08	7.59969e-07
UP-3	CD74	0.686734	14.8788	8.76971e-05	0.000432808
UP-3	CEBPB	0.683451	12.9835	5.82083e-09	1.47576e-07
UP-3	HLA-DRB5	0.682742	9.12873	0.468824	0.631974
UP-3	OLFML2B	0.679792	10.2606	5.19851e-09	1.36964e-07
UP-3	EVI2A	0.679455	9.06354	2.76491e-06	2.09626e-05
UP-3	STARD8	0.669424	8.69562	6.86045e-08	9.93422e-07
UP-3	SH3TC1	0.666417	8.58467	6.36915e-09	1.56471e-07
UP-3	ABI3	0.665706	8.40785	8.84371e-10	4.08727e-08
UP-3	PTAFR	0.65819	8.24243	3.57173e-10	2.20098e-08
UP-3	TSPAN33	0.653886	9.42229	0.000119986	0.000570339
UP-3	GPR34	0.652421	9.40961	5.87389e-06	4.04788e-05
UP-3	FCGR2B	0.648451	9.08349	0.00065019	0.00251417
UP-3	CSF2RA	0.64811	8.74007	7.28814e-07	6.76024e-06
UP-3	RGS10	0.642302	11.0933	1.47371e-06	1.23226e-05
UP-3	TMEM71	0.632456	8.5281	3.84118e-07	3.96892e-06
UP-3	CASP1	0.631253	9.21276	2.15328e-07	2.47589e-06
UP-3	GBGT1	0.622683	8.53637	2.586e-09	8.31418e-08
UP-3	HLA-DPA1	0.620351	14.2052	0.000660969	0.00255141
UP-3	PDGFB	0.618396	8.47866	1.43727e-07	1.80348e-06
UP-3	MERTK	0.615879	9.50058	3.59905e-07	3.7661e-06
UP-3	ICAM1	0.611335	8.27347	9.88085e-09	2.16384e-07
UP-3	VNN2	0.606504	9.17963	0.000542139	0.00214191
UP-3	LAIR1	0.585974	8.64505	0.000192068	0.000861996
UP-3	TLR7	0.582594	9.69402	0.00072658	0.00277617
UP-3	TNFAIP3	0.575594	9.10841	5.23108e-06	3.66192e-05
UP-3	AOAH	0.566581	8.34152	1.97492e-06	1.572e-05
UP-3	TM6SF1	0.554205	9.34683	0.000216317	0.000952893
UP-3	CD300LB	0.553973	7.71289	1.2391e-06	1.06215e-05
UP-3	DSE	0.546486	10.9347	2.62165e-07	2.91376e-06
UP-3	CD93	0.539605	12.1681	0.000750425	0.00285645
UP-3	PPT1	0.530736	12.4422	8.34764e-06	5.49345e-05
UP-3	FES	0.517787	9.16298	8.77179e-09	1.97156e-07
UP-3	NLRP12	0.51421	8.0997	3.38345e-06	2.49695e-05
UP-3	SLC16A6	0.513043	7.86369	3.45669e-07	3.636e-06
UP-3	KCTD12	0.512219	11.0966	0.0140141	0.0375425
UP-3	CD1D	0.504681	8.32881	1.47752e-05	9.08461e-05
UP-3	UNC93B1	0.499745	8.31945	0.000902879	0.00335558
UP-3	TLR1	0.499133	8.35676	0.000107903	0.000519133
UP-3	KBTBD8	0.491893	8.28332	1.79678e-09	6.47073e-08
UP-3	PSAP	0.48508	14.205	3.10627e-07	3.33379e-06
UP-3	RIN3	0.481335	8.35103	4.39996e-08	6.85454e-07
UP-3	TLR4	0.479074	8.86605	5.25828e-07	5.17523e-06
UP-3	CIITA	0.478234	8.06361	1.22564e-08	2.53162e-07
UP-3	POU2F2	0.477738	9.44462	0.00143487	0.00507754
UP-3	GPR132	0.475333	7.8995	1.35114e-08	2.72488e-07
UP-3	MMP8	0.471907	7.66054	3.46482e-05	0.000191155
UP-3	GCA	0.469194	10.5631	1.04759e-06	9.21238e-06
UP-3	IRAK2	0.46573	8.67236	2.95549e-07	3.20923e-06
UP-3	PIK3CG	0.462734	8.21648	0.000115933	0.00055285
UP-3	MMP19	0.461947	8.00606	0.00036051	0.00149431
UP-3	GPRIN3	0.457234	7.8215	2.92663e-07	3.18256e-06
UP-3	GBP5	0.45609	8.04094	1.34157e-05	8.35122e-05
UP-3	PTPRC	0.454966	8.30485	0.00319855	0.0102746
UP-3	IL17RA	0.43884	8.54049	1.1656e-05	7.36474e-05
UP-3	ENTPD1	0.435369	9.4055	0.000482177	0.00193324
UP-3	EMP3	0.42525	12.5624	0.000898703	0.00334286
UP-3	TNF	0.423619	8.27188	5.97691e-05	0.000309216
UP-3	THBD	0.417668	8.51239	3.90216e-05	0.000212587
UP-3	CXCL9	0.417405	8.5616	0.0214477	0.0542837
UP-3	LILRB1	0.412966	8.02081	6.94987e-06	4.67767e-05
UP-3	RGS18	0.405945	8.30242	1.82619e-05	0.000109109
UP-3	MLKL	0.400404	10.0363	1.08618e-05	6.93803e-05
UP-3	TNFAIP8L2	0.390697	7.83077	1.03445e-09	4.47255e-08
UP-3	AP1S2	0.379203	11.5396	0.000289375	0.00122908
UP-3	ADCY7	0.376291	8.4234	0.000120356	0.00057164
UP-3	RCSD1	0.374569	8.38037	8.16782e-06	5.3911e-05
UP-3	PIK3CD	0.369346	8.6103	1.74455e-05	0.000104796
UP-3	CATSPER1	0.367894	7.8575	1.84355e-07	2.20352e-06
UP-3	DMXL2	0.365387	8.08383	0.000401547	0.00164474
UP-3	NCF1	0.361041	8.78786	0.0355202	0.0838813
UP-3	SNAI3	0.356626	8.00647	1.67918e-06	1.37305e-05
UP-19	HMOX1	2.77145	11.2536	3.52349e-09	1.03571e-07
UP-19	AQP9	1.92966	10.4401	5.74466e-09	1.46651e-07
UP-19	CTSB	1.88245	13.2169	3.58611e-09	1.04815e-07
UP-19	ACP5	1.84155	10.5032	8.90536e-08	1.22859e-06
UP-19	MARCO	1.76272	10.2647	1.17942e-05	7.44569e-05
UP-19	HK3	1.71188	9.47971	1.26152e-10	1.18199e-08
UP-19	CYP1B1	1.68985	10.1314	6.85153e-11	8.30571e-09
UP-19	FBP1	1.67125	10.4611	1.3855e-07	1.75694e-06
UP-19	HAVCR2	1.65873	12.0317	2.40796e-09	7.9138e-08
UP-19	FGR	1.65498	10.3765	2.56355e-10	1.77848e-08
UP-19	TTYH3	1.64138	9.95396	8.24047e-12	2.7698e-09
UP-19	RGS1	1.63785	11.0859	2.01782e-07	2.35473e-06
UP-19	PLEK	1.63533	11.3784	8.919e-08	1.22894e-06
UP-19	LAPTM5	1.62487	12.6056	1.92286e-07	2.27198e-06
UP-19	SNX10	1.62415	10.8138	4.30232e-09	1.19058e-07
UP-19	ITGAM	1.60607	10.5775	6.68782e-10	3.42392e-08
UP-19	LCP1	1.59439	12.6606	1.06638e-08	2.28565e-07
UP-19	PLAUR	1.59121	10.5311	2.12565e-07	2.44963e-06
UP-19	LIPA	1.5672	13.3286	5.08253e-09	1.34708e-07
UP-19	CD68	1.54652	13.1696	2.08328e-08	3.81002e-07
UP-19	KYNU	1.53723	10.1881	1.73592e-10	1.39632e-08
UP-19	NCKAP1L	1.51446	9.08367	2.30213e-12	1.44143e-09
UP-19	TYROBP	1.51357	13.7701	1.52694e-08	2.99502e-07
UP-19	FCER1G	1.45995	13.2075	1.02096e-06	9.02349e-06
UP-19	RNASE1	1.4444	13.7953	1.72167e-06	1.40121e-05
UP-19	EMILIN2	1.44076	11.1129	8.40751e-08	1.17082e-06
UP-19	CCL3	1.44012	11.0795	3.26198e-06	2.42019e-05
UP-19	CD300A	1.4349	9.87871	1.17627e-08	2.45017e-07
UP-19	CPVL	1.4301	11.0084	4.69429e-07	4.71e-06
UP-19	CD86	1.42005	10.4439	1.69418e-09	6.24314e-08
UP-19	LHFPL2	1.40433	11.2028	8.90333e-11	9.87557e-09
UP-19	CCL3L1	1.3825	10.413	3.17407e-07	3.39506e-06
UP-19	SLC16A10	1.37044	9.20967	3.19743e-09	9.63747e-08
UP-19	MAFB	1.36043	12.1078	2.66299e-08	4.6553e-07
UP-19	SLC15A3	1.35979	11.5102	3.51772e-08	5.77158e-07
UP-19	PTPN6	1.34321	10.3839	3.19012e-09	9.62852e-08
UP-19	MYO1G	1.33114	9.85097	8.04062e-08	1.13109e-06
UP-19	SLA	1.32544	10.5574	1.00849e-09	4.39534e-08
UP-19	LYN	1.32447	11.2997	3.57489e-08	5.84417e-07
UP-19	STAB1	1.31742	11.4999	5.75725e-07	5.54335e-06
UP-19	LY86	1.31635	10.6932	9.91736e-09	2.16611e-07
UP-19	CTSC	1.31589	11.241	8.72631e-08	1.20915e-06
UP-19	CYBA	1.31231	12.9019	4.67628e-08	7.23421e-07
UP-19	SLC2A3	1.30957	11.3943	4.38341e-08	6.84223e-07
UP-19	LPXN	1.30917	11.313	2.32059e-10	1.66065e-08
UP-19	WAS	1.30913	11.1027	1.4965e-09	5.76361e-08
UP-19	C1orf162	1.29314	12.0527	8.4036e-08	1.17082e-06
UP-19	CCL4L2	1.28587	10.4271	2.04783e-07	2.38347e-06
UP-19	GPSM3	1.2858	10.7093	3.73263e-09	1.08135e-07
UP-19	CCL8	1.28222	11.3016	8.32112e-05	0.000412966
UP-19	CD53	1.27841	10.0889	1.54276e-08	3.01923e-07
UP-19	CD84	1.2745	9.5415	8.66293e-08	1.20182e-06
UP-19	ITGB2	1.26865	13.8262	7.72532e-07	7.09936e-06
UP-19	SDS	1.25198	8.9172	1.04773e-06	9.21238e-06
UP-19	APBB1IP	1.24084	9.78089	2.56856e-10	1.77848e-08
UP-19	CTSZ	1.23772	13.0694	1.95292e-08	3.61331e-07
UP-19	SLC7A7	1.22965	11.4051	8.15575e-08	1.14438e-06
UP-19	HCK	1.22511	9.98211	1.94075e-09	6.84476e-08
UP-19	PYCARD	1.22232	10.9419	1.8392e-09	6.55111e-08
UP-19	ABCA1	1.21744	11.7845	2.38667e-05	0.000138312
UP-19	TNFRSF1B	1.21696	10.6735	2.24886e-08	4.04942e-07
UP-19	DOCK2	1.20656	10.6706	1.08755e-08	2.31537e-07
UP-19	CD83	1.20452	10.1268	3.86858e-08	6.20871e-07
UP-19	CSF1R	1.20384	12.7165	2.63416e-07	2.92214e-06
UP-19	TPP1	1.19711	12.0702	3.30209e-08	5.49952e-07
UP-19	RENBP	1.17993	10.391	1.94035e-09	6.84476e-08
UP-19	ALOX5	1.17169	11.8584	7.54428e-06	5.02497e-05
UP-19	CD4	1.15623	9.47051	3.33258e-09	9.8969e-08
UP-19	CD48	1.15622	9.43381	1.3433e-07	1.71165e-06
UP-19	GMIP	1.15276	9.39661	8.22071e-13	9.59833e-10
UP-19	CTSD	1.13518	14.1249	2.13061e-09	7.28677e-08
UP-19	TCIRG1	1.12765	10.7329	1.05378e-08	2.26741e-07
UP-19	ARHGAP30	1.12363	10.0541	4.75633e-08	7.3274e-07
UP-19	SIRPA	1.11735	12.6007	3.37894e-08	5.60227e-07
UP-19	HCLS1	1.11578	11.6806	4.73519e-07	4.74484e-06
UP-19	SRGN	1.104	13.1602	7.08559e-07	6.58788e-06
UP-19	MFSD1	1.10385	11.7516	2.22362e-09	7.47405e-08
UP-19	BTK	1.10194	9.97143	4.30151e-09	1.19058e-07
UP-19	LCP2	1.10167	10.8586	9.68345e-07	8.63068e-06
UP-19	GMFG	1.09892	10.057	2.0329e-08	3.72709e-07
UP-19	CORO1A	1.0928	10.7708	3.87587e-07	3.99561e-06
UP-19	TRPV2	1.09194	9.85996	1.33294e-10	1.21188e-08
UP-19	OAS2	1.07783	10.3736	4.33621e-07	4.40653e-06
UP-19	SLCO2B1	1.0704	11.1476	2.20494e-06	1.72537e-05
UP-19	PILRA	1.06689	9.325	5.4088e-08	8.15142e-07
UP-19	HLA-DMA	1.06064	13.0549	3.33652e-06	2.46724e-05
UP-19	ADORA3	1.05896	9.49742	3.7589e-06	2.73312e-05
UP-19	CCL13	1.05385	9.61976	0.00468439	0.0143832
UP-19	HLA-DMB	1.05291	12.9821	1.93146e-05	0.00011478
UP-19	TNFSF13B	1.05169	10.1336	5.21709e-07	5.14382e-06
UP-19	IL10RA	1.04719	9.66345	2.85659e-08	4.90288e-07
UP-19	EVI2B	1.04696	10.2032	1.50683e-05	9.24181e-05
UP-19	MCOLN1	1.04615	10.1433	1.70471e-09	6.26914e-08
UP-19	PARVG	1.04598	9.66043	3.28496e-08	5.4916e-07
UP-19	CYBB	1.04569	9.88523	8.99775e-08	1.23822e-06
UP-19	LY96	1.04078	10.0503	1.21485e-10	1.16815e-08
UP-19	CXCL10	1.03293	9.33765	3.35561e-06	2.47971e-05
UP-19	LGALS9	1.02592	8.59714	9.71939e-11	1.02341e-08
UP-19	RHBDF2	1.01306	10.1413	4.99165e-09	1.32775e-07
UP-19	MS4A7	0.995684	11.7449	5.15127e-06	3.61061e-05
UP-19	COTL1	0.981599	9.11537	9.99691e-10	4.38283e-08
UP-19	EGR2	0.981441	9.26368	1.95252e-05	0.000115815
UP-19	NCF2	0.974519	9.00492	4.2161e-08	6.64276e-07
UP-19	RGS19	0.962888	9.81731	2.22946e-09	7.47923e-08
UP-19	SYK	0.956949	9.10053	6.29136e-08	9.26743e-07
UP-19	FPR1	0.945473	9.68796	8.71824e-07	7.87161e-06
UP-19	LYZ	0.944926	12.9644	0.0296349	0.07181
UP-19	CCL7	0.941552	8.91807	8.79627e-06	5.76985e-05
UP-19	MAN2B1	0.940146	9.8779	1.78673e-07	2.15067e-06
UP-19	UPP1	0.932399	10.31	4.26002e-09	1.18426e-07
UP-19	CD300C	0.928178	8.63626	9.38365e-10	4.23103e-08
UP-19	ARHGAP4	0.927998	9.82725	1.37752e-07	1.74822e-06
UP-19	PLCB2	0.908223	9.49495	7.1914e-09	1.72337e-07
UP-19	PTPRE	0.900698	9.79007	9.86348e-08	1.33503e-06
UP-19	GPNMB	0.883091	14.0821	3.30033e-06	2.44701e-05
UP-19	DOCK8	0.874781	9.33953	1.15021e-07	1.51057e-06
UP-19	DPEP2	0.872669	9.204	3.92256e-07	4.03796e-06
UP-19	SH2B3	0.865249	11.2318	2.91157e-07	3.16774e-06
UP-19	RGL1	0.848764	10.7206	8.95293e-10	4.09351e-08
UP-19	HLA-DOA	0.846971	10.353	6.42149e-06	4.3711e-05
UP-19	SPOCD1	0.836649	8.59314	2.63275e-06	2.01396e-05
UP-19	ALOX5AP	0.830759	12.7408	0.000284376	0.00121109
UP-19	TGFBI	0.828494	13.3067	2.73041e-08	4.73584e-07
UP-19	ATP6V0C	0.817595	9.86333	4.91222e-08	7.52573e-07
UP-19	RAB20	0.812311	10.7581	1.13982e-06	9.9007e-06
UP-19	CHIT1	0.805046	8.69798	0.00259615	0.00855002
UP-19	PIK3AP1	0.798103	8.51032	4.20166e-06	3.01356e-05
UP-19	NOD2	0.786648	8.77919	3.6218e-08	5.89721e-07
UP-19	LSP1	0.78547	8.69127	6.05004e-06	4.15266e-05
UP-19	GK	0.78206	8.65524	1.91221e-06	1.53032e-05
UP-19	VAV1	0.777176	8.74249	1.70959e-09	6.26914e-08
UP-19	STK10	0.763725	8.54051	2.51945e-09	8.17127e-08
UP-19	NCF4	0.752791	8.99869	1.80752e-07	2.16981e-06
UP-19	LST1	0.745041	9.24362	1.21666e-06	1.0477e-05
UP-19	MNDA	0.741208	10.5773	3.60307e-05	0.000198117
UP-19	CD72	0.739525	8.82728	1.7869e-06	1.44673e-05
UP-19	HLA-DRA	0.734093	14.6236	0.000434354	0.00176123
UP-19	HLA-DPB1	0.725876	9.68406	0.000103975	0.000502414
UP-19	MYO1F	0.722896	8.46757	7.19141e-09	1.72337e-07
UP-19	HLA-DQB1	0.720477	10.1786	0.160367	0.2879
UP-19	CARD9	0.717657	9.00877	5.22652e-08	7.92516e-07
UP-19	KLHL6	0.709009	8.5028	2.57074e-07	2.86436e-06
UP-19	OSM	0.700407	8.10025	1.60607e-05	9.75873e-05
UP-19	STX11	0.69861	9.0888	4.97227e-08	7.59969e-07
UP-19	CD74	0.686734	14.8788	8.76971e-05	0.000432808
UP-19	CEBPB	0.683451	12.9835	5.82083e-09	1.47576e-07
UP-19	HLA-DRB5	0.682742	9.12873	0.468824	0.631974
UP-19	OLFML2B	0.679792	10.2606	5.19851e-09	1.36964e-07
UP-19	EVI2A	0.679455	9.06354	2.76491e-06	2.09626e-05
UP-19	STARD8	0.669424	8.69562	6.86045e-08	9.93422e-07
UP-19	SH3TC1	0.666417	8.58467	6.36915e-09	1.56471e-07
UP-19	ABI3	0.665706	8.40785	8.84371e-10	4.08727e-08
UP-19	PTAFR	0.65819	8.24243	3.57173e-10	2.20098e-08
UP-19	TSPAN33	0.653886	9.42229	0.000119986	0.000570339
UP-19	GPR34	0.652421	9.40961	5.87389e-06	4.04788e-05
UP-19	FCGR2B	0.648451	9.08349	0.00065019	0.00251417
UP-19	CSF2RA	0.64811	8.74007	7.28814e-07	6.76024e-06
UP-19	RGS10	0.642302	11.0933	1.47371e-06	1.23226e-05
UP-19	TMEM71	0.632456	8.5281	3.84118e-07	3.96892e-06
UP-19	CASP1	0.631253	9.21276	2.15328e-07	2.47589e-06
UP-19	GBGT1	0.622683	8.53637	2.586e-09	8.31418e-08
UP-19	HLA-DPA1	0.620351	14.2052	0.000660969	0.00255141
UP-19	PDGFB	0.618396	8.47866	1.43727e-07	1.80348e-06
UP-19	MERTK	0.615879	9.50058	3.59905e-07	3.7661e-06
UP-19	ICAM1	0.611335	8.27347	9.88085e-09	2.16384e-07
UP-19	VNN2	0.606504	9.17963	0.000542139	0.00214191
UP-19	LAIR1	0.585974	8.64505	0.000192068	0.000861996
UP-19	TLR7	0.582594	9.69402	0.00072658	0.00277617
UP-19	TNFAIP3	0.575594	9.10841	5.23108e-06	3.66192e-05
UP-19	AOAH	0.566581	8.34152	1.97492e-06	1.572e-05
UP-19	TM6SF1	0.554205	9.34683	0.000216317	0.000952893
UP-19	CD300LB	0.553973	7.71289	1.2391e-06	1.06215e-05
UP-19	DSE	0.546486	10.9347	2.62165e-07	2.91376e-06
UP-19	CD93	0.539605	12.1681	0.000750425	0.00285645
UP-19	PPT1	0.530736	12.4422	8.34764e-06	5.49345e-05
UP-19	FES	0.517787	9.16298	8.77179e-09	1.97156e-07
UP-19	NLRP12	0.51421	8.0997	3.38345e-06	2.49695e-05
UP-19	SLC16A6	0.513043	7.86369	3.45669e-07	3.636e-06
UP-19	KCTD12	0.512219	11.0966	0.0140141	0.0375425
UP-19	CD1D	0.504681	8.32881	1.47752e-05	9.08461e-05
UP-19	UNC93B1	0.499745	8.31945	0.000902879	0.00335558
UP-19	TLR1	0.499133	8.35676	0.000107903	0.000519133
UP-19	KBTBD8	0.491893	8.28332	1.79678e-09	6.47073e-08
UP-19	PSAP	0.48508	14.205	3.10627e-07	3.33379e-06
UP-19	RIN3	0.481335	8.35103	4.39996e-08	6.85454e-07
UP-19	TLR4	0.479074	8.86605	5.25828e-07	5.17523e-06
UP-19	CIITA	0.478234	8.06361	1.22564e-08	2.53162e-07
UP-19	POU2F2	0.477738	9.44462	0.00143487	0.00507754
UP-19	GPR132	0.475333	7.8995	1.35114e-08	2.72488e-07
UP-19	MMP8	0.471907	7.66054	3.46482e-05	0.000191155
UP-19	GCA	0.469194	10.5631	1.04759e-06	9.21238e-06
UP-19	IRAK2	0.46573	8.67236	2.95549e-07	3.20923e-06
UP-19	PIK3CG	0.462734	8.21648	0.000115933	0.00055285
UP-19	MMP19	0.461947	8.00606	0.00036051	0.00149431
UP-19	GPRIN3	0.457234	7.8215	2.92663e-07	3.18256e-06
UP-19	GBP5	0.45609	8.04094	1.34157e-05	8.35122e-05
UP-19	PTPRC	0.454966	8.30485	0.00319855	0.0102746
UP-19	IL17RA	0.43884	8.54049	1.1656e-05	7.36474e-05
UP-19	ENTPD1	0.435369	9.4055	0.000482177	0.00193324
UP-19	EMP3	0.42525	12.5624	0.000898703	0.00334286
UP-19	TNF	0.423619	8.27188	5.97691e-05	0.000309216
UP-19	THBD	0.417668	8.51239	3.90216e-05	0.000212587
UP-19	CXCL9	0.417405	8.5616	0.0214477	0.0542837
UP-19	LILRB1	0.412966	8.02081	6.94987e-06	4.67767e-05
UP-19	RGS18	0.405945	8.30242	1.82619e-05	0.000109109
UP-19	MLKL	0.400404	10.0363	1.08618e-05	6.93803e-05
UP-19	TNFAIP8L2	0.390697	7.83077	1.03445e-09	4.47255e-08
UP-19	AP1S2	0.379203	11.5396	0.000289375	0.00122908
UP-19	ADCY7	0.376291	8.4234	0.000120356	0.00057164
UP-19	RCSD1	0.374569	8.38037	8.16782e-06	5.3911e-05
UP-19	PIK3CD	0.369346	8.6103	1.74455e-05	0.000104796
UP-19	CATSPER1	0.367894	7.8575	1.84355e-07	2.20352e-06
UP-19	DMXL2	0.365387	8.08383	0.000401547	0.00164474
UP-19	NCF1	0.361041	8.78786	0.0355202	0.0838813
UP-19	SNAI3	0.356626	8.00647	1.67918e-06	1.37305e-05
UP-27	HMOX1	2.77145	11.2536	3.52349e-09	1.03571e-07
UP-27	AQP9	1.92966	10.4401	5.74466e-09	1.46651e-07
UP-27	CTSB	1.88245	13.2169	3.58611e-09	1.04815e-07
UP-27	ACP5	1.84155	10.5032	8.90536e-08	1.22859e-06
UP-27	MARCO	1.76272	10.2647	1.17942e-05	7.44569e-05
UP-27	HK3	1.71188	9.47971	1.26152e-10	1.18199e-08
UP-27	CYP1B1	1.68985	10.1314	6.85153e-11	8.30571e-09
UP-27	FBP1	1.67125	10.4611	1.3855e-07	1.75694e-06
UP-27	HAVCR2	1.65873	12.0317	2.40796e-09	7.9138e-08
UP-27	FGR	1.65498	10.3765	2.56355e-10	1.77848e-08
UP-27	TTYH3	1.64138	9.95396	8.24047e-12	2.7698e-09
UP-27	RGS1	1.63785	11.0859	2.01782e-07	2.35473e-06
UP-27	PLEK	1.63533	11.3784	8.919e-08	1.22894e-06
UP-27	LAPTM5	1.62487	12.6056	1.92286e-07	2.27198e-06
UP-27	SNX10	1.62415	10.8138	4.30232e-09	1.19058e-07
UP-27	ITGAM	1.60607	10.5775	6.68782e-10	3.42392e-08
UP-27	LCP1	1.59439	12.6606	1.06638e-08	2.28565e-07
UP-27	PLAUR	1.59121	10.5311	2.12565e-07	2.44963e-06
UP-27	LIPA	1.5672	13.3286	5.08253e-09	1.34708e-07
UP-27	CD68	1.54652	13.1696	2.08328e-08	3.81002e-07
UP-27	KYNU	1.53723	10.1881	1.73592e-10	1.39632e-08
UP-27	NCKAP1L	1.51446	9.08367	2.30213e-12	1.44143e-09
UP-27	TYROBP	1.51357	13.7701	1.52694e-08	2.99502e-07
UP-27	FCER1G	1.45995	13.2075	1.02096e-06	9.02349e-06
UP-27	RNASE1	1.4444	13.7953	1.72167e-06	1.40121e-05
UP-27	EMILIN2	1.44076	11.1129	8.40751e-08	1.17082e-06
UP-27	CCL3	1.44012	11.0795	3.26198e-06	2.42019e-05
UP-27	CD300A	1.4349	9.87871	1.17627e-08	2.45017e-07
UP-27	CPVL	1.4301	11.0084	4.69429e-07	4.71e-06
UP-27	CD86	1.42005	10.4439	1.69418e-09	6.24314e-08
UP-27	LHFPL2	1.40433	11.2028	8.90333e-11	9.87557e-09
UP-27	CCL3L1	1.3825	10.413	3.17407e-07	3.39506e-06
UP-27	SLC16A10	1.37044	9.20967	3.19743e-09	9.63747e-08
UP-27	MAFB	1.36043	12.1078	2.66299e-08	4.6553e-07
UP-27	SLC15A3	1.35979	11.5102	3.51772e-08	5.77158e-07
UP-27	PTPN6	1.34321	10.3839	3.19012e-09	9.62852e-08
UP-27	MYO1G	1.33114	9.85097	8.04062e-08	1.13109e-06
UP-27	SLA	1.32544	10.5574	1.00849e-09	4.39534e-08
UP-27	LYN	1.32447	11.2997	3.57489e-08	5.84417e-07
UP-27	STAB1	1.31742	11.4999	5.75725e-07	5.54335e-06
UP-27	LY86	1.31635	10.6932	9.91736e-09	2.16611e-07
UP-27	CTSC	1.31589	11.241	8.72631e-08	1.20915e-06
UP-27	CYBA	1.31231	12.9019	4.67628e-08	7.23421e-07
UP-27	SLC2A3	1.30957	11.3943	4.38341e-08	6.84223e-07
UP-27	LPXN	1.30917	11.313	2.32059e-10	1.66065e-08
UP-27	WAS	1.30913	11.1027	1.4965e-09	5.76361e-08
UP-27	C1orf162	1.29314	12.0527	8.4036e-08	1.17082e-06
UP-27	CCL4L2	1.28587	10.4271	2.04783e-07	2.38347e-06
UP-27	GPSM3	1.2858	10.7093	3.73263e-09	1.08135e-07
UP-27	CCL8	1.28222	11.3016	8.32112e-05	0.000412966
UP-27	CD53	1.27841	10.0889	1.54276e-08	3.01923e-07
UP-27	CD84	1.2745	9.5415	8.66293e-08	1.20182e-06
UP-27	ITGB2	1.26865	13.8262	7.72532e-07	7.09936e-06
UP-27	SDS	1.25198	8.9172	1.04773e-06	9.21238e-06
UP-27	APBB1IP	1.24084	9.78089	2.56856e-10	1.77848e-08
UP-27	CTSZ	1.23772	13.0694	1.95292e-08	3.61331e-07
UP-27	SLC7A7	1.22965	11.4051	8.15575e-08	1.14438e-06
UP-27	HCK	1.22511	9.98211	1.94075e-09	6.84476e-08
UP-27	PYCARD	1.22232	10.9419	1.8392e-09	6.55111e-08
UP-27	ABCA1	1.21744	11.7845	2.38667e-05	0.000138312
UP-27	TNFRSF1B	1.21696	10.6735	2.24886e-08	4.04942e-07
UP-27	DOCK2	1.20656	10.6706	1.08755e-08	2.31537e-07
UP-27	CD83	1.20452	10.1268	3.86858e-08	6.20871e-07
UP-27	CSF1R	1.20384	12.7165	2.63416e-07	2.92214e-06
UP-27	TPP1	1.19711	12.0702	3.30209e-08	5.49952e-07
UP-27	RENBP	1.17993	10.391	1.94035e-09	6.84476e-08
UP-27	ALOX5	1.17169	11.8584	7.54428e-06	5.02497e-05
UP-27	CD4	1.15623	9.47051	3.33258e-09	9.8969e-08
UP-27	CD48	1.15622	9.43381	1.3433e-07	1.71165e-06
UP-27	GMIP	1.15276	9.39661	8.22071e-13	9.59833e-10
UP-27	CTSD	1.13518	14.1249	2.13061e-09	7.28677e-08
UP-27	TCIRG1	1.12765	10.7329	1.05378e-08	2.26741e-07
UP-27	ARHGAP30	1.12363	10.0541	4.75633e-08	7.3274e-07
UP-27	SIRPA	1.11735	12.6007	3.37894e-08	5.60227e-07
UP-27	HCLS1	1.11578	11.6806	4.73519e-07	4.74484e-06
UP-27	SRGN	1.104	13.1602	7.08559e-07	6.58788e-06
UP-27	MFSD1	1.10385	11.7516	2.22362e-09	7.47405e-08
UP-27	BTK	1.10194	9.97143	4.30151e-09	1.19058e-07
UP-27	LCP2	1.10167	10.8586	9.68345e-07	8.63068e-06
UP-27	GMFG	1.09892	10.057	2.0329e-08	3.72709e-07
UP-27	CORO1A	1.0928	10.7708	3.87587e-07	3.99561e-06
UP-27	TRPV2	1.09194	9.85996	1.33294e-10	1.21188e-08
UP-27	OAS2	1.07783	10.3736	4.33621e-07	4.40653e-06
UP-27	SLCO2B1	1.0704	11.1476	2.20494e-06	1.72537e-05
UP-27	PILRA	1.06689	9.325	5.4088e-08	8.15142e-07
UP-27	HLA-DMA	1.06064	13.0549	3.33652e-06	2.46724e-05
UP-27	ADORA3	1.05896	9.49742	3.7589e-06	2.73312e-05
UP-27	CCL13	1.05385	9.61976	0.00468439	0.0143832
UP-27	HLA-DMB	1.05291	12.9821	1.93146e-05	0.00011478
UP-27	TNFSF13B	1.05169	10.1336	5.21709e-07	5.14382e-06
UP-27	IL10RA	1.04719	9.66345	2.85659e-08	4.90288e-07
UP-27	EVI2B	1.04696	10.2032	1.50683e-05	9.24181e-05
UP-27	MCOLN1	1.04615	10.1433	1.70471e-09	6.26914e-08
UP-27	PARVG	1.04598	9.66043	3.28496e-08	5.4916e-07
UP-27	CYBB	1.04569	9.88523	8.99775e-08	1.23822e-06
UP-27	LY96	1.04078	10.0503	1.21485e-10	1.16815e-08
UP-27	CXCL10	1.03293	9.33765	3.35561e-06	2.47971e-05
UP-27	LGALS9	1.02592	8.59714	9.71939e-11	1.02341e-08
UP-27	RHBDF2	1.01306	10.1413	4.99165e-09	1.32775e-07
UP-27	MS4A7	0.995684	11.7449	5.15127e-06	3.61061e-05
UP-27	COTL1	0.981599	9.11537	9.99691e-10	4.38283e-08
UP-27	EGR2	0.981441	9.26368	1.95252e-05	0.000115815
UP-27	NCF2	0.974519	9.00492	4.2161e-08	6.64276e-07
UP-27	RGS19	0.962888	9.81731	2.22946e-09	7.47923e-08
UP-27	SYK	0.956949	9.10053	6.29136e-08	9.26743e-07
UP-27	FPR1	0.945473	9.68796	8.71824e-07	7.87161e-06
UP-27	LYZ	0.944926	12.9644	0.0296349	0.07181
UP-27	CCL7	0.941552	8.91807	8.79627e-06	5.76985e-05
UP-27	MAN2B1	0.940146	9.8779	1.78673e-07	2.15067e-06
UP-27	UPP1	0.932399	10.31	4.26002e-09	1.18426e-07
UP-27	CD300C	0.928178	8.63626	9.38365e-10	4.23103e-08
UP-27	ARHGAP4	0.927998	9.82725	1.37752e-07	1.74822e-06
UP-27	PLCB2	0.908223	9.49495	7.1914e-09	1.72337e-07
UP-27	PTPRE	0.900698	9.79007	9.86348e-08	1.33503e-06
UP-27	GPNMB	0.883091	14.0821	3.30033e-06	2.44701e-05
UP-27	DOCK8	0.874781	9.33953	1.15021e-07	1.51057e-06
UP-27	DPEP2	0.872669	9.204	3.92256e-07	4.03796e-06
UP-27	SH2B3	0.865249	11.2318	2.91157e-07	3.16774e-06
UP-27	RGL1	0.848764	10.7206	8.95293e-10	4.09351e-08
UP-27	HLA-DOA	0.846971	10.353	6.42149e-06	4.3711e-05
UP-27	SPOCD1	0.836649	8.59314	2.63275e-06	2.01396e-05
UP-27	ALOX5AP	0.830759	12.7408	0.000284376	0.00121109
UP-27	TGFBI	0.828494	13.3067	2.73041e-08	4.73584e-07
UP-27	ATP6V0C	0.817595	9.86333	4.91222e-08	7.52573e-07
UP-27	RAB20	0.812311	10.7581	1.13982e-06	9.9007e-06
UP-27	CHIT1	0.805046	8.69798	0.00259615	0.00855002
UP-27	PIK3AP1	0.798103	8.51032	4.20166e-06	3.01356e-05
UP-27	NOD2	0.786648	8.77919	3.6218e-08	5.89721e-07
UP-27	LSP1	0.78547	8.69127	6.05004e-06	4.15266e-05
UP-27	GK	0.78206	8.65524	1.91221e-06	1.53032e-05
UP-27	VAV1	0.777176	8.74249	1.70959e-09	6.26914e-08
UP-27	STK10	0.763725	8.54051	2.51945e-09	8.17127e-08
UP-27	NCF4	0.752791	8.99869	1.80752e-07	2.16981e-06
UP-27	LST1	0.745041	9.24362	1.21666e-06	1.0477e-05
UP-27	MNDA	0.741208	10.5773	3.60307e-05	0.000198117
UP-27	CD72	0.739525	8.82728	1.7869e-06	1.44673e-05
UP-27	HLA-DRA	0.734093	14.6236	0.000434354	0.00176123
UP-27	HLA-DPB1	0.725876	9.68406	0.000103975	0.000502414
UP-27	MYO1F	0.722896	8.46757	7.19141e-09	1.72337e-07
UP-27	HLA-DQB1	0.720477	10.1786	0.160367	0.2879
UP-27	CARD9	0.717657	9.00877	5.22652e-08	7.92516e-07
UP-27	KLHL6	0.709009	8.5028	2.57074e-07	2.86436e-06
UP-27	OSM	0.700407	8.10025	1.60607e-05	9.75873e-05
UP-27	STX11	0.69861	9.0888	4.97227e-08	7.59969e-07
UP-27	CD74	0.686734	14.8788	8.76971e-05	0.000432808
UP-27	CEBPB	0.683451	12.9835	5.82083e-09	1.47576e-07
UP-27	HLA-DRB5	0.682742	9.12873	0.468824	0.631974
UP-27	OLFML2B	0.679792	10.2606	5.19851e-09	1.36964e-07
UP-27	EVI2A	0.679455	9.06354	2.76491e-06	2.09626e-05
UP-27	STARD8	0.669424	8.69562	6.86045e-08	9.93422e-07
UP-27	SH3TC1	0.666417	8.58467	6.36915e-09	1.56471e-07
UP-27	ABI3	0.665706	8.40785	8.84371e-10	4.08727e-08
UP-27	PTAFR	0.65819	8.24243	3.57173e-10	2.20098e-08
UP-27	TSPAN33	0.653886	9.42229	0.000119986	0.000570339
UP-27	GPR34	0.652421	9.40961	5.87389e-06	4.04788e-05
UP-27	FCGR2B	0.648451	9.08349	0.00065019	0.00251417
UP-27	CSF2RA	0.64811	8.74007	7.28814e-07	6.76024e-06
UP-27	RGS10	0.642302	11.0933	1.47371e-06	1.23226e-05
UP-27	TMEM71	0.632456	8.5281	3.84118e-07	3.96892e-06
UP-27	CASP1	0.631253	9.21276	2.15328e-07	2.47589e-06
UP-27	GBGT1	0.622683	8.53637	2.586e-09	8.31418e-08
UP-27	HLA-DPA1	0.620351	14.2052	0.000660969	0.00255141
UP-27	PDGFB	0.618396	8.47866	1.43727e-07	1.80348e-06
UP-27	MERTK	0.615879	9.50058	3.59905e-07	3.7661e-06
UP-27	ICAM1	0.611335	8.27347	9.88085e-09	2.16384e-07
UP-27	VNN2	0.606504	9.17963	0.000542139	0.00214191
UP-27	LAIR1	0.585974	8.64505	0.000192068	0.000861996
UP-27	TLR7	0.582594	9.69402	0.00072658	0.00277617
UP-27	TNFAIP3	0.575594	9.10841	5.23108e-06	3.66192e-05
UP-27	AOAH	0.566581	8.34152	1.97492e-06	1.572e-05
UP-27	TM6SF1	0.554205	9.34683	0.000216317	0.000952893
UP-27	CD300LB	0.553973	7.71289	1.2391e-06	1.06215e-05
UP-27	DSE	0.546486	10.9347	2.62165e-07	2.91376e-06
UP-27	CD93	0.539605	12.1681	0.000750425	0.00285645
UP-27	PPT1	0.530736	12.4422	8.34764e-06	5.49345e-05
UP-27	FES	0.517787	9.16298	8.77179e-09	1.97156e-07
UP-27	NLRP12	0.51421	8.0997	3.38345e-06	2.49695e-05
UP-27	SLC16A6	0.513043	7.86369	3.45669e-07	3.636e-06
UP-27	KCTD12	0.512219	11.0966	0.0140141	0.0375425
UP-27	CD1D	0.504681	8.32881	1.47752e-05	9.08461e-05
UP-27	UNC93B1	0.499745	8.31945	0.000902879	0.00335558
UP-27	TLR1	0.499133	8.35676	0.000107903	0.000519133
UP-27	KBTBD8	0.491893	8.28332	1.79678e-09	6.47073e-08
UP-27	PSAP	0.48508	14.205	3.10627e-07	3.33379e-06
UP-27	RIN3	0.481335	8.35103	4.39996e-08	6.85454e-07
UP-27	TLR4	0.479074	8.86605	5.25828e-07	5.17523e-06
UP-27	CIITA	0.478234	8.06361	1.22564e-08	2.53162e-07
UP-27	POU2F2	0.477738	9.44462	0.00143487	0.00507754
UP-27	GPR132	0.475333	7.8995	1.35114e-08	2.72488e-07
UP-27	MMP8	0.471907	7.66054	3.46482e-05	0.000191155
UP-27	GCA	0.469194	10.5631	1.04759e-06	9.21238e-06
UP-27	IRAK2	0.46573	8.67236	2.95549e-07	3.20923e-06
UP-27	PIK3CG	0.462734	8.21648	0.000115933	0.00055285
UP-27	MMP19	0.461947	8.00606	0.00036051	0.00149431
UP-27	GPRIN3	0.457234	7.8215	2.92663e-07	3.18256e-06
UP-27	GBP5	0.45609	8.04094	1.34157e-05	8.35122e-05
UP-27	PTPRC	0.454966	8.30485	0.00319855	0.0102746
UP-27	IL17RA	0.43884	8.54049	1.1656e-05	7.36474e-05
UP-27	ENTPD1	0.435369	9.4055	0.000482177	0.00193324
UP-27	EMP3	0.42525	12.5624	0.000898703	0.00334286
UP-27	TNF	0.423619	8.27188	5.97691e-05	0.000309216
UP-27	THBD	0.417668	8.51239	3.90216e-05	0.000212587
UP-27	CXCL9	0.417405	8.5616	0.0214477	0.0542837
UP-27	LILRB1	0.412966	8.02081	6.94987e-06	4.67767e-05
UP-27	RGS18	0.405945	8.30242	1.82619e-05	0.000109109
UP-27	MLKL	0.400404	10.0363	1.08618e-05	6.93803e-05
UP-27	TNFAIP8L2	0.390697	7.83077	1.03445e-09	4.47255e-08
UP-27	AP1S2	0.379203	11.5396	0.000289375	0.00122908
UP-27	ADCY7	0.376291	8.4234	0.000120356	0.00057164
UP-27	RCSD1	0.374569	8.38037	8.16782e-06	5.3911e-05
UP-27	PIK3CD	0.369346	8.6103	1.74455e-05	0.000104796
UP-27	CATSPER1	0.367894	7.8575	1.84355e-07	2.20352e-06
UP-27	DMXL2	0.365387	8.08383	0.000401547	0.00164474
UP-27	NCF1	0.361041	8.78786	0.0355202	0.0838813
UP-27	SNAI3	0.356626	8.00647	1.67918e-06	1.37305e-05
UP-15	HMOX1	2.77145	11.2536	3.52349e-09	1.03571e-07
UP-15	AQP9	1.92966	10.4401	5.74466e-09	1.46651e-07
UP-15	CTSB	1.88245	13.2169	3.58611e-09	1.04815e-07
UP-15	ACP5	1.84155	10.5032	8.90536e-08	1.22859e-06
UP-15	MARCO	1.76272	10.2647	1.17942e-05	7.44569e-05
UP-15	HK3	1.71188	9.47971	1.26152e-10	1.18199e-08
UP-15	CYP1B1	1.68985	10.1314	6.85153e-11	8.30571e-09
UP-15	FBP1	1.67125	10.4611	1.3855e-07	1.75694e-06
UP-15	HAVCR2	1.65873	12.0317	2.40796e-09	7.9138e-08
UP-15	FGR	1.65498	10.3765	2.56355e-10	1.77848e-08
UP-15	TTYH3	1.64138	9.95396	8.24047e-12	2.7698e-09
UP-15	RGS1	1.63785	11.0859	2.01782e-07	2.35473e-06
UP-15	PLEK	1.63533	11.3784	8.919e-08	1.22894e-06
UP-15	LAPTM5	1.62487	12.6056	1.92286e-07	2.27198e-06
UP-15	SNX10	1.62415	10.8138	4.30232e-09	1.19058e-07
UP-15	ITGAM	1.60607	10.5775	6.68782e-10	3.42392e-08
UP-15	LCP1	1.59439	12.6606	1.06638e-08	2.28565e-07
UP-15	PLAUR	1.59121	10.5311	2.12565e-07	2.44963e-06
UP-15	LIPA	1.5672	13.3286	5.08253e-09	1.34708e-07
UP-15	CD68	1.54652	13.1696	2.08328e-08	3.81002e-07
UP-15	KYNU	1.53723	10.1881	1.73592e-10	1.39632e-08
UP-15	NCKAP1L	1.51446	9.08367	2.30213e-12	1.44143e-09
UP-15	TYROBP	1.51357	13.7701	1.52694e-08	2.99502e-07
UP-15	FCER1G	1.45995	13.2075	1.02096e-06	9.02349e-06
UP-15	RNASE1	1.4444	13.7953	1.72167e-06	1.40121e-05
UP-15	EMILIN2	1.44076	11.1129	8.40751e-08	1.17082e-06
UP-15	CCL3	1.44012	11.0795	3.26198e-06	2.42019e-05
UP-15	CD300A	1.4349	9.87871	1.17627e-08	2.45017e-07
UP-15	CPVL	1.4301	11.0084	4.69429e-07	4.71e-06
UP-15	CD86	1.42005	10.4439	1.69418e-09	6.24314e-08
UP-15	LHFPL2	1.40433	11.2028	8.90333e-11	9.87557e-09
UP-15	CCL3L1	1.3825	10.413	3.17407e-07	3.39506e-06
UP-15	SLC16A10	1.37044	9.20967	3.19743e-09	9.63747e-08
UP-15	MAFB	1.36043	12.1078	2.66299e-08	4.6553e-07
UP-15	SLC15A3	1.35979	11.5102	3.51772e-08	5.77158e-07
UP-15	PTPN6	1.34321	10.3839	3.19012e-09	9.62852e-08
UP-15	MYO1G	1.33114	9.85097	8.04062e-08	1.13109e-06
UP-15	SLA	1.32544	10.5574	1.00849e-09	4.39534e-08
UP-15	LYN	1.32447	11.2997	3.57489e-08	5.84417e-07
UP-15	STAB1	1.31742	11.4999	5.75725e-07	5.54335e-06
UP-15	LY86	1.31635	10.6932	9.91736e-09	2.16611e-07
UP-15	CTSC	1.31589	11.241	8.72631e-08	1.20915e-06
UP-15	CYBA	1.31231	12.9019	4.67628e-08	7.23421e-07
UP-15	SLC2A3	1.30957	11.3943	4.38341e-08	6.84223e-07
UP-15	LPXN	1.30917	11.313	2.32059e-10	1.66065e-08
UP-15	WAS	1.30913	11.1027	1.4965e-09	5.76361e-08
UP-15	C1orf162	1.29314	12.0527	8.4036e-08	1.17082e-06
UP-15	CCL4L2	1.28587	10.4271	2.04783e-07	2.38347e-06
UP-15	GPSM3	1.2858	10.7093	3.73263e-09	1.08135e-07
UP-15	CCL8	1.28222	11.3016	8.32112e-05	0.000412966
UP-15	CD53	1.27841	10.0889	1.54276e-08	3.01923e-07
UP-15	CD84	1.2745	9.5415	8.66293e-08	1.20182e-06
UP-15	ITGB2	1.26865	13.8262	7.72532e-07	7.09936e-06
UP-15	SDS	1.25198	8.9172	1.04773e-06	9.21238e-06
UP-15	APBB1IP	1.24084	9.78089	2.56856e-10	1.77848e-08
UP-15	CTSZ	1.23772	13.0694	1.95292e-08	3.61331e-07
UP-15	SLC7A7	1.22965	11.4051	8.15575e-08	1.14438e-06
UP-15	HCK	1.22511	9.98211	1.94075e-09	6.84476e-08
UP-15	PYCARD	1.22232	10.9419	1.8392e-09	6.55111e-08
UP-15	ABCA1	1.21744	11.7845	2.38667e-05	0.000138312
UP-15	TNFRSF1B	1.21696	10.6735	2.24886e-08	4.04942e-07
UP-15	DOCK2	1.20656	10.6706	1.08755e-08	2.31537e-07
UP-15	CD83	1.20452	10.1268	3.86858e-08	6.20871e-07
UP-15	CSF1R	1.20384	12.7165	2.63416e-07	2.92214e-06
UP-15	TPP1	1.19711	12.0702	3.30209e-08	5.49952e-07
UP-15	RENBP	1.17993	10.391	1.94035e-09	6.84476e-08
UP-15	ALOX5	1.17169	11.8584	7.54428e-06	5.02497e-05
UP-15	CD4	1.15623	9.47051	3.33258e-09	9.8969e-08
UP-15	CD48	1.15622	9.43381	1.3433e-07	1.71165e-06
UP-15	GMIP	1.15276	9.39661	8.22071e-13	9.59833e-10
UP-15	CTSD	1.13518	14.1249	2.13061e-09	7.28677e-08
UP-15	TCIRG1	1.12765	10.7329	1.05378e-08	2.26741e-07
UP-15	ARHGAP30	1.12363	10.0541	4.75633e-08	7.3274e-07
UP-15	SIRPA	1.11735	12.6007	3.37894e-08	5.60227e-07
UP-15	HCLS1	1.11578	11.6806	4.73519e-07	4.74484e-06
UP-15	SRGN	1.104	13.1602	7.08559e-07	6.58788e-06
UP-15	MFSD1	1.10385	11.7516	2.22362e-09	7.47405e-08
UP-15	BTK	1.10194	9.97143	4.30151e-09	1.19058e-07
UP-15	LCP2	1.10167	10.8586	9.68345e-07	8.63068e-06
UP-15	GMFG	1.09892	10.057	2.0329e-08	3.72709e-07
UP-15	CORO1A	1.0928	10.7708	3.87587e-07	3.99561e-06
UP-15	TRPV2	1.09194	9.85996	1.33294e-10	1.21188e-08
UP-15	OAS2	1.07783	10.3736	4.33621e-07	4.40653e-06
UP-15	SLCO2B1	1.0704	11.1476	2.20494e-06	1.72537e-05
UP-15	PILRA	1.06689	9.325	5.4088e-08	8.15142e-07
UP-15	HLA-DMA	1.06064	13.0549	3.33652e-06	2.46724e-05
UP-15	ADORA3	1.05896	9.49742	3.7589e-06	2.73312e-05
UP-15	CCL13	1.05385	9.61976	0.00468439	0.0143832
UP-15	HLA-DMB	1.05291	12.9821	1.93146e-05	0.00011478
UP-15	TNFSF13B	1.05169	10.1336	5.21709e-07	5.14382e-06
UP-15	IL10RA	1.04719	9.66345	2.85659e-08	4.90288e-07
UP-15	EVI2B	1.04696	10.2032	1.50683e-05	9.24181e-05
UP-15	MCOLN1	1.04615	10.1433	1.70471e-09	6.26914e-08
UP-15	PARVG	1.04598	9.66043	3.28496e-08	5.4916e-07
UP-15	CYBB	1.04569	9.88523	8.99775e-08	1.23822e-06
UP-15	LY96	1.04078	10.0503	1.21485e-10	1.16815e-08
UP-15	CXCL10	1.03293	9.33765	3.35561e-06	2.47971e-05
UP-15	LGALS9	1.02592	8.59714	9.71939e-11	1.02341e-08
UP-15	RHBDF2	1.01306	10.1413	4.99165e-09	1.32775e-07
UP-15	MS4A7	0.995684	11.7449	5.15127e-06	3.61061e-05
UP-15	COTL1	0.981599	9.11537	9.99691e-10	4.38283e-08
UP-15	EGR2	0.981441	9.26368	1.95252e-05	0.000115815
UP-15	NCF2	0.974519	9.00492	4.2161e-08	6.64276e-07
UP-15	RGS19	0.962888	9.81731	2.22946e-09	7.47923e-08
UP-15	SYK	0.956949	9.10053	6.29136e-08	9.26743e-07
UP-15	FPR1	0.945473	9.68796	8.71824e-07	7.87161e-06
UP-15	LYZ	0.944926	12.9644	0.0296349	0.07181
UP-15	CCL7	0.941552	8.91807	8.79627e-06	5.76985e-05
UP-15	MAN2B1	0.940146	9.8779	1.78673e-07	2.15067e-06
UP-15	UPP1	0.932399	10.31	4.26002e-09	1.18426e-07
UP-15	CD300C	0.928178	8.63626	9.38365e-10	4.23103e-08
UP-15	ARHGAP4	0.927998	9.82725	1.37752e-07	1.74822e-06
UP-15	PLCB2	0.908223	9.49495	7.1914e-09	1.72337e-07
UP-15	PTPRE	0.900698	9.79007	9.86348e-08	1.33503e-06
UP-15	GPNMB	0.883091	14.0821	3.30033e-06	2.44701e-05
UP-15	DOCK8	0.874781	9.33953	1.15021e-07	1.51057e-06
UP-15	DPEP2	0.872669	9.204	3.92256e-07	4.03796e-06
UP-15	SH2B3	0.865249	11.2318	2.91157e-07	3.16774e-06
UP-15	RGL1	0.848764	10.7206	8.95293e-10	4.09351e-08
UP-15	HLA-DOA	0.846971	10.353	6.42149e-06	4.3711e-05
UP-15	SPOCD1	0.836649	8.59314	2.63275e-06	2.01396e-05
UP-15	ALOX5AP	0.830759	12.7408	0.000284376	0.00121109
UP-15	TGFBI	0.828494	13.3067	2.73041e-08	4.73584e-07
UP-15	ATP6V0C	0.817595	9.86333	4.91222e-08	7.52573e-07
UP-15	RAB20	0.812311	10.7581	1.13982e-06	9.9007e-06
UP-15	CHIT1	0.805046	8.69798	0.00259615	0.00855002
UP-15	PIK3AP1	0.798103	8.51032	4.20166e-06	3.01356e-05
UP-15	NOD2	0.786648	8.77919	3.6218e-08	5.89721e-07
UP-15	LSP1	0.78547	8.69127	6.05004e-06	4.15266e-05
UP-15	GK	0.78206	8.65524	1.91221e-06	1.53032e-05
UP-15	VAV1	0.777176	8.74249	1.70959e-09	6.26914e-08
UP-15	STK10	0.763725	8.54051	2.51945e-09	8.17127e-08
UP-15	NCF4	0.752791	8.99869	1.80752e-07	2.16981e-06
UP-15	LST1	0.745041	9.24362	1.21666e-06	1.0477e-05
UP-15	MNDA	0.741208	10.5773	3.60307e-05	0.000198117
UP-15	CD72	0.739525	8.82728	1.7869e-06	1.44673e-05
UP-15	HLA-DRA	0.734093	14.6236	0.000434354	0.00176123
UP-15	HLA-DPB1	0.725876	9.68406	0.000103975	0.000502414
UP-15	MYO1F	0.722896	8.46757	7.19141e-09	1.72337e-07
UP-15	HLA-DQB1	0.720477	10.1786	0.160367	0.2879
UP-15	CARD9	0.717657	9.00877	5.22652e-08	7.92516e-07
UP-15	KLHL6	0.709009	8.5028	2.57074e-07	2.86436e-06
UP-15	OSM	0.700407	8.10025	1.60607e-05	9.75873e-05
UP-15	STX11	0.69861	9.0888	4.97227e-08	7.59969e-07
UP-15	CD74	0.686734	14.8788	8.76971e-05	0.000432808
UP-15	CEBPB	0.683451	12.9835	5.82083e-09	1.47576e-07
UP-15	HLA-DRB5	0.682742	9.12873	0.468824	0.631974
UP-15	OLFML2B	0.679792	10.2606	5.19851e-09	1.36964e-07
UP-15	EVI2A	0.679455	9.06354	2.76491e-06	2.09626e-05
UP-15	STARD8	0.669424	8.69562	6.86045e-08	9.93422e-07
UP-15	SH3TC1	0.666417	8.58467	6.36915e-09	1.56471e-07
UP-15	ABI3	0.665706	8.40785	8.84371e-10	4.08727e-08
UP-15	PTAFR	0.65819	8.24243	3.57173e-10	2.20098e-08
UP-15	TSPAN33	0.653886	9.42229	0.000119986	0.000570339
UP-15	GPR34	0.652421	9.40961	5.87389e-06	4.04788e-05
UP-15	FCGR2B	0.648451	9.08349	0.00065019	0.00251417
UP-15	CSF2RA	0.64811	8.74007	7.28814e-07	6.76024e-06
UP-15	RGS10	0.642302	11.0933	1.47371e-06	1.23226e-05
UP-15	TMEM71	0.632456	8.5281	3.84118e-07	3.96892e-06
UP-15	CASP1	0.631253	9.21276	2.15328e-07	2.47589e-06
UP-15	GBGT1	0.622683	8.53637	2.586e-09	8.31418e-08
UP-15	HLA-DPA1	0.620351	14.2052	0.000660969	0.00255141
UP-15	PDGFB	0.618396	8.47866	1.43727e-07	1.80348e-06
UP-15	MERTK	0.615879	9.50058	3.59905e-07	3.7661e-06
UP-15	ICAM1	0.611335	8.27347	9.88085e-09	2.16384e-07
UP-15	VNN2	0.606504	9.17963	0.000542139	0.00214191
UP-15	LAIR1	0.585974	8.64505	0.000192068	0.000861996
UP-15	TLR7	0.582594	9.69402	0.00072658	0.00277617
UP-15	TNFAIP3	0.575594	9.10841	5.23108e-06	3.66192e-05
UP-15	AOAH	0.566581	8.34152	1.97492e-06	1.572e-05
UP-15	TM6SF1	0.554205	9.34683	0.000216317	0.000952893
UP-15	CD300LB	0.553973	7.71289	1.2391e-06	1.06215e-05
UP-15	DSE	0.546486	10.9347	2.62165e-07	2.91376e-06
UP-15	CD93	0.539605	12.1681	0.000750425	0.00285645
UP-15	PPT1	0.530736	12.4422	8.34764e-06	5.49345e-05
UP-15	FES	0.517787	9.16298	8.77179e-09	1.97156e-07
UP-15	NLRP12	0.51421	8.0997	3.38345e-06	2.49695e-05
UP-15	SLC16A6	0.513043	7.86369	3.45669e-07	3.636e-06
UP-15	KCTD12	0.512219	11.0966	0.0140141	0.0375425
UP-15	CD1D	0.504681	8.32881	1.47752e-05	9.08461e-05
UP-15	UNC93B1	0.499745	8.31945	0.000902879	0.00335558
UP-15	TLR1	0.499133	8.35676	0.000107903	0.000519133
UP-15	KBTBD8	0.491893	8.28332	1.79678e-09	6.47073e-08
UP-15	PSAP	0.48508	14.205	3.10627e-07	3.33379e-06
UP-15	RIN3	0.481335	8.35103	4.39996e-08	6.85454e-07
UP-15	TLR4	0.479074	8.86605	5.25828e-07	5.17523e-06
UP-15	CIITA	0.478234	8.06361	1.22564e-08	2.53162e-07
UP-15	POU2F2	0.477738	9.44462	0.00143487	0.00507754
UP-15	GPR132	0.475333	7.8995	1.35114e-08	2.72488e-07
UP-15	MMP8	0.471907	7.66054	3.46482e-05	0.000191155
UP-15	GCA	0.469194	10.5631	1.04759e-06	9.21238e-06
UP-15	IRAK2	0.46573	8.67236	2.95549e-07	3.20923e-06
UP-15	PIK3CG	0.462734	8.21648	0.000115933	0.00055285
UP-15	MMP19	0.461947	8.00606	0.00036051	0.00149431
UP-15	GPRIN3	0.457234	7.8215	2.92663e-07	3.18256e-06
UP-15	GBP5	0.45609	8.04094	1.34157e-05	8.35122e-05
UP-15	PTPRC	0.454966	8.30485	0.00319855	0.0102746
UP-15	IL17RA	0.43884	8.54049	1.1656e-05	7.36474e-05
UP-15	ENTPD1	0.435369	9.4055	0.000482177	0.00193324
UP-15	EMP3	0.42525	12.5624	0.000898703	0.00334286
UP-15	TNF	0.423619	8.27188	5.97691e-05	0.000309216
UP-15	THBD	0.417668	8.51239	3.90216e-05	0.000212587
UP-15	CXCL9	0.417405	8.5616	0.0214477	0.0542837
UP-15	LILRB1	0.412966	8.02081	6.94987e-06	4.67767e-05
UP-15	RGS18	0.405945	8.30242	1.82619e-05	0.000109109
UP-15	MLKL	0.400404	10.0363	1.08618e-05	6.93803e-05
UP-15	TNFAIP8L2	0.390697	7.83077	1.03445e-09	4.47255e-08
UP-15	AP1S2	0.379203	11.5396	0.000289375	0.00122908
UP-15	ADCY7	0.376291	8.4234	0.000120356	0.00057164
UP-15	RCSD1	0.374569	8.38037	8.16782e-06	5.3911e-05
UP-15	PIK3CD	0.369346	8.6103	1.74455e-05	0.000104796
UP-15	CATSPER1	0.367894	7.8575	1.84355e-07	2.20352e-06
UP-15	DMXL2	0.365387	8.08383	0.000401547	0.00164474
UP-15	NCF1	0.361041	8.78786	0.0355202	0.0838813
UP-15	SNAI3	0.356626	8.00647	1.67918e-06	1.37305e-05
UP-11	HMOX1	2.77145	11.2536	3.52349e-09	1.03571e-07
UP-11	AQP9	1.92966	10.4401	5.74466e-09	1.46651e-07
UP-11	CTSB	1.88245	13.2169	3.58611e-09	1.04815e-07
UP-11	ACP5	1.84155	10.5032	8.90536e-08	1.22859e-06
UP-11	MARCO	1.76272	10.2647	1.17942e-05	7.44569e-05
UP-11	HK3	1.71188	9.47971	1.26152e-10	1.18199e-08
UP-11	CYP1B1	1.68985	10.1314	6.85153e-11	8.30571e-09
UP-11	FBP1	1.67125	10.4611	1.3855e-07	1.75694e-06
UP-11	HAVCR2	1.65873	12.0317	2.40796e-09	7.9138e-08
UP-11	FGR	1.65498	10.3765	2.56355e-10	1.77848e-08
UP-11	TTYH3	1.64138	9.95396	8.24047e-12	2.7698e-09
UP-11	RGS1	1.63785	11.0859	2.01782e-07	2.35473e-06
UP-11	PLEK	1.63533	11.3784	8.919e-08	1.22894e-06
UP-11	LAPTM5	1.62487	12.6056	1.92286e-07	2.27198e-06
UP-11	SNX10	1.62415	10.8138	4.30232e-09	1.19058e-07
UP-11	ITGAM	1.60607	10.5775	6.68782e-10	3.42392e-08
UP-11	LCP1	1.59439	12.6606	1.06638e-08	2.28565e-07
UP-11	PLAUR	1.59121	10.5311	2.12565e-07	2.44963e-06
UP-11	LIPA	1.5672	13.3286	5.08253e-09	1.34708e-07
UP-11	CD68	1.54652	13.1696	2.08328e-08	3.81002e-07
UP-11	KYNU	1.53723	10.1881	1.73592e-10	1.39632e-08
UP-11	NCKAP1L	1.51446	9.08367	2.30213e-12	1.44143e-09
UP-11	TYROBP	1.51357	13.7701	1.52694e-08	2.99502e-07
UP-11	FCER1G	1.45995	13.2075	1.02096e-06	9.02349e-06
UP-11	RNASE1	1.4444	13.7953	1.72167e-06	1.40121e-05
UP-11	EMILIN2	1.44076	11.1129	8.40751e-08	1.17082e-06
UP-11	CCL3	1.44012	11.0795	3.26198e-06	2.42019e-05
UP-11	CD300A	1.4349	9.87871	1.17627e-08	2.45017e-07
UP-11	CPVL	1.4301	11.0084	4.69429e-07	4.71e-06
UP-11	CD86	1.42005	10.4439	1.69418e-09	6.24314e-08
UP-11	LHFPL2	1.40433	11.2028	8.90333e-11	9.87557e-09
UP-11	CCL3L1	1.3825	10.413	3.17407e-07	3.39506e-06
UP-11	SLC16A10	1.37044	9.20967	3.19743e-09	9.63747e-08
UP-11	MAFB	1.36043	12.1078	2.66299e-08	4.6553e-07
UP-11	SLC15A3	1.35979	11.5102	3.51772e-08	5.77158e-07
UP-11	PTPN6	1.34321	10.3839	3.19012e-09	9.62852e-08
UP-11	MYO1G	1.33114	9.85097	8.04062e-08	1.13109e-06
UP-11	SLA	1.32544	10.5574	1.00849e-09	4.39534e-08
UP-11	LYN	1.32447	11.2997	3.57489e-08	5.84417e-07
UP-11	STAB1	1.31742	11.4999	5.75725e-07	5.54335e-06
UP-11	LY86	1.31635	10.6932	9.91736e-09	2.16611e-07
UP-11	CTSC	1.31589	11.241	8.72631e-08	1.20915e-06
UP-11	CYBA	1.31231	12.9019	4.67628e-08	7.23421e-07
UP-11	SLC2A3	1.30957	11.3943	4.38341e-08	6.84223e-07
UP-11	LPXN	1.30917	11.313	2.32059e-10	1.66065e-08
UP-11	WAS	1.30913	11.1027	1.4965e-09	5.76361e-08
UP-11	C1orf162	1.29314	12.0527	8.4036e-08	1.17082e-06
UP-11	CCL4L2	1.28587	10.4271	2.04783e-07	2.38347e-06
UP-11	GPSM3	1.2858	10.7093	3.73263e-09	1.08135e-07
UP-11	CCL8	1.28222	11.3016	8.32112e-05	0.000412966
UP-11	CD53	1.27841	10.0889	1.54276e-08	3.01923e-07
UP-11	CD84	1.2745	9.5415	8.66293e-08	1.20182e-06
UP-11	ITGB2	1.26865	13.8262	7.72532e-07	7.09936e-06
UP-11	SDS	1.25198	8.9172	1.04773e-06	9.21238e-06
UP-11	APBB1IP	1.24084	9.78089	2.56856e-10	1.77848e-08
UP-11	CTSZ	1.23772	13.0694	1.95292e-08	3.61331e-07
UP-11	SLC7A7	1.22965	11.4051	8.15575e-08	1.14438e-06
UP-11	HCK	1.22511	9.98211	1.94075e-09	6.84476e-08
UP-11	PYCARD	1.22232	10.9419	1.8392e-09	6.55111e-08
UP-11	ABCA1	1.21744	11.7845	2.38667e-05	0.000138312
UP-11	TNFRSF1B	1.21696	10.6735	2.24886e-08	4.04942e-07
UP-11	DOCK2	1.20656	10.6706	1.08755e-08	2.31537e-07
UP-11	CD83	1.20452	10.1268	3.86858e-08	6.20871e-07
UP-11	CSF1R	1.20384	12.7165	2.63416e-07	2.92214e-06
UP-11	TPP1	1.19711	12.0702	3.30209e-08	5.49952e-07
UP-11	RENBP	1.17993	10.391	1.94035e-09	6.84476e-08
UP-11	ALOX5	1.17169	11.8584	7.54428e-06	5.02497e-05
UP-11	CD4	1.15623	9.47051	3.33258e-09	9.8969e-08
UP-11	CD48	1.15622	9.43381	1.3433e-07	1.71165e-06
UP-11	GMIP	1.15276	9.39661	8.22071e-13	9.59833e-10
UP-11	CTSD	1.13518	14.1249	2.13061e-09	7.28677e-08
UP-11	TCIRG1	1.12765	10.7329	1.05378e-08	2.26741e-07
UP-11	ARHGAP30	1.12363	10.0541	4.75633e-08	7.3274e-07
UP-11	SIRPA	1.11735	12.6007	3.37894e-08	5.60227e-07
UP-11	HCLS1	1.11578	11.6806	4.73519e-07	4.74484e-06
UP-11	SRGN	1.104	13.1602	7.08559e-07	6.58788e-06
UP-11	MFSD1	1.10385	11.7516	2.22362e-09	7.47405e-08
UP-11	BTK	1.10194	9.97143	4.30151e-09	1.19058e-07
UP-11	LCP2	1.10167	10.8586	9.68345e-07	8.63068e-06
UP-11	GMFG	1.09892	10.057	2.0329e-08	3.72709e-07
UP-11	CORO1A	1.0928	10.7708	3.87587e-07	3.99561e-06
UP-11	TRPV2	1.09194	9.85996	1.33294e-10	1.21188e-08
UP-11	OAS2	1.07783	10.3736	4.33621e-07	4.40653e-06
UP-11	SLCO2B1	1.0704	11.1476	2.20494e-06	1.72537e-05
UP-11	PILRA	1.06689	9.325	5.4088e-08	8.15142e-07
UP-11	HLA-DMA	1.06064	13.0549	3.33652e-06	2.46724e-05
UP-11	ADORA3	1.05896	9.49742	3.7589e-06	2.73312e-05
UP-11	CCL13	1.05385	9.61976	0.00468439	0.0143832
UP-11	HLA-DMB	1.05291	12.9821	1.93146e-05	0.00011478
UP-11	TNFSF13B	1.05169	10.1336	5.21709e-07	5.14382e-06
UP-11	IL10RA	1.04719	9.66345	2.85659e-08	4.90288e-07
UP-11	EVI2B	1.04696	10.2032	1.50683e-05	9.24181e-05
UP-11	MCOLN1	1.04615	10.1433	1.70471e-09	6.26914e-08
UP-11	PARVG	1.04598	9.66043	3.28496e-08	5.4916e-07
UP-11	CYBB	1.04569	9.88523	8.99775e-08	1.23822e-06
UP-11	LY96	1.04078	10.0503	1.21485e-10	1.16815e-08
UP-11	CXCL10	1.03293	9.33765	3.35561e-06	2.47971e-05
UP-11	LGALS9	1.02592	8.59714	9.71939e-11	1.02341e-08
UP-11	RHBDF2	1.01306	10.1413	4.99165e-09	1.32775e-07
UP-11	MS4A7	0.995684	11.7449	5.15127e-06	3.61061e-05
UP-11	COTL1	0.981599	9.11537	9.99691e-10	4.38283e-08
UP-11	EGR2	0.981441	9.26368	1.95252e-05	0.000115815
UP-11	NCF2	0.974519	9.00492	4.2161e-08	6.64276e-07
UP-11	RGS19	0.962888	9.81731	2.22946e-09	7.47923e-08
UP-11	SYK	0.956949	9.10053	6.29136e-08	9.26743e-07
UP-11	FPR1	0.945473	9.68796	8.71824e-07	7.87161e-06
UP-11	LYZ	0.944926	12.9644	0.0296349	0.07181
UP-11	CCL7	0.941552	8.91807	8.79627e-06	5.76985e-05
UP-11	MAN2B1	0.940146	9.8779	1.78673e-07	2.15067e-06
UP-11	UPP1	0.932399	10.31	4.26002e-09	1.18426e-07
UP-11	CD300C	0.928178	8.63626	9.38365e-10	4.23103e-08
UP-11	ARHGAP4	0.927998	9.82725	1.37752e-07	1.74822e-06
UP-11	PLCB2	0.908223	9.49495	7.1914e-09	1.72337e-07
UP-11	PTPRE	0.900698	9.79007	9.86348e-08	1.33503e-06
UP-11	GPNMB	0.883091	14.0821	3.30033e-06	2.44701e-05
UP-11	DOCK8	0.874781	9.33953	1.15021e-07	1.51057e-06
UP-11	DPEP2	0.872669	9.204	3.92256e-07	4.03796e-06
UP-11	SH2B3	0.865249	11.2318	2.91157e-07	3.16774e-06
UP-11	RGL1	0.848764	10.7206	8.95293e-10	4.09351e-08
UP-11	HLA-DOA	0.846971	10.353	6.42149e-06	4.3711e-05
UP-11	SPOCD1	0.836649	8.59314	2.63275e-06	2.01396e-05
UP-11	ALOX5AP	0.830759	12.7408	0.000284376	0.00121109
UP-11	TGFBI	0.828494	13.3067	2.73041e-08	4.73584e-07
UP-11	ATP6V0C	0.817595	9.86333	4.91222e-08	7.52573e-07
UP-11	RAB20	0.812311	10.7581	1.13982e-06	9.9007e-06
UP-11	CHIT1	0.805046	8.69798	0.00259615	0.00855002
UP-11	PIK3AP1	0.798103	8.51032	4.20166e-06	3.01356e-05
UP-11	NOD2	0.786648	8.77919	3.6218e-08	5.89721e-07
UP-11	LSP1	0.78547	8.69127	6.05004e-06	4.15266e-05
UP-11	GK	0.78206	8.65524	1.91221e-06	1.53032e-05
UP-11	VAV1	0.777176	8.74249	1.70959e-09	6.26914e-08
UP-11	STK10	0.763725	8.54051	2.51945e-09	8.17127e-08
UP-11	NCF4	0.752791	8.99869	1.80752e-07	2.16981e-06
UP-11	LST1	0.745041	9.24362	1.21666e-06	1.0477e-05
UP-11	MNDA	0.741208	10.5773	3.60307e-05	0.000198117
UP-11	CD72	0.739525	8.82728	1.7869e-06	1.44673e-05
UP-11	HLA-DRA	0.734093	14.6236	0.000434354	0.00176123
UP-11	HLA-DPB1	0.725876	9.68406	0.000103975	0.000502414
UP-11	MYO1F	0.722896	8.46757	7.19141e-09	1.72337e-07
UP-11	HLA-DQB1	0.720477	10.1786	0.160367	0.2879
UP-11	CARD9	0.717657	9.00877	5.22652e-08	7.92516e-07
UP-11	KLHL6	0.709009	8.5028	2.57074e-07	2.86436e-06
UP-11	OSM	0.700407	8.10025	1.60607e-05	9.75873e-05
UP-11	STX11	0.69861	9.0888	4.97227e-08	7.59969e-07
UP-11	CD74	0.686734	14.8788	8.76971e-05	0.000432808
UP-11	CEBPB	0.683451	12.9835	5.82083e-09	1.47576e-07
UP-11	HLA-DRB5	0.682742	9.12873	0.468824	0.631974
UP-11	OLFML2B	0.679792	10.2606	5.19851e-09	1.36964e-07
UP-11	EVI2A	0.679455	9.06354	2.76491e-06	2.09626e-05
UP-11	STARD8	0.669424	8.69562	6.86045e-08	9.93422e-07
UP-11	SH3TC1	0.666417	8.58467	6.36915e-09	1.56471e-07
UP-11	ABI3	0.665706	8.40785	8.84371e-10	4.08727e-08
UP-11	PTAFR	0.65819	8.24243	3.57173e-10	2.20098e-08
UP-11	TSPAN33	0.653886	9.42229	0.000119986	0.000570339
UP-11	GPR34	0.652421	9.40961	5.87389e-06	4.04788e-05
UP-11	FCGR2B	0.648451	9.08349	0.00065019	0.00251417
UP-11	CSF2RA	0.64811	8.74007	7.28814e-07	6.76024e-06
UP-11	RGS10	0.642302	11.0933	1.47371e-06	1.23226e-05
UP-11	TMEM71	0.632456	8.5281	3.84118e-07	3.96892e-06
UP-11	CASP1	0.631253	9.21276	2.15328e-07	2.47589e-06
UP-11	GBGT1	0.622683	8.53637	2.586e-09	8.31418e-08
UP-11	HLA-DPA1	0.620351	14.2052	0.000660969	0.00255141
UP-11	PDGFB	0.618396	8.47866	1.43727e-07	1.80348e-06
UP-11	MERTK	0.615879	9.50058	3.59905e-07	3.7661e-06
UP-11	ICAM1	0.611335	8.27347	9.88085e-09	2.16384e-07
UP-11	VNN2	0.606504	9.17963	0.000542139	0.00214191
UP-11	LAIR1	0.585974	8.64505	0.000192068	0.000861996
UP-11	TLR7	0.582594	9.69402	0.00072658	0.00277617
UP-11	TNFAIP3	0.575594	9.10841	5.23108e-06	3.66192e-05
UP-11	AOAH	0.566581	8.34152	1.97492e-06	1.572e-05
UP-11	TM6SF1	0.554205	9.34683	0.000216317	0.000952893
UP-11	CD300LB	0.553973	7.71289	1.2391e-06	1.06215e-05
UP-11	DSE	0.546486	10.9347	2.62165e-07	2.91376e-06
UP-11	CD93	0.539605	12.1681	0.000750425	0.00285645
UP-11	PPT1	0.530736	12.4422	8.34764e-06	5.49345e-05
UP-11	FES	0.517787	9.16298	8.77179e-09	1.97156e-07
UP-11	NLRP12	0.51421	8.0997	3.38345e-06	2.49695e-05
UP-11	SLC16A6	0.513043	7.86369	3.45669e-07	3.636e-06
UP-11	KCTD12	0.512219	11.0966	0.0140141	0.0375425
UP-11	CD1D	0.504681	8.32881	1.47752e-05	9.08461e-05
UP-11	UNC93B1	0.499745	8.31945	0.000902879	0.00335558
UP-11	TLR1	0.499133	8.35676	0.000107903	0.000519133
UP-11	KBTBD8	0.491893	8.28332	1.79678e-09	6.47073e-08
UP-11	PSAP	0.48508	14.205	3.10627e-07	3.33379e-06
UP-11	RIN3	0.481335	8.35103	4.39996e-08	6.85454e-07
UP-11	TLR4	0.479074	8.86605	5.25828e-07	5.17523e-06
UP-11	CIITA	0.478234	8.06361	1.22564e-08	2.53162e-07
UP-11	POU2F2	0.477738	9.44462	0.00143487	0.00507754
UP-11	GPR132	0.475333	7.8995	1.35114e-08	2.72488e-07
UP-11	MMP8	0.471907	7.66054	3.46482e-05	0.000191155
UP-11	GCA	0.469194	10.5631	1.04759e-06	9.21238e-06
UP-11	IRAK2	0.46573	8.67236	2.95549e-07	3.20923e-06
UP-11	PIK3CG	0.462734	8.21648	0.000115933	0.00055285
UP-11	MMP19	0.461947	8.00606	0.00036051	0.00149431
UP-11	GPRIN3	0.457234	7.8215	2.92663e-07	3.18256e-06
UP-11	GBP5	0.45609	8.04094	1.34157e-05	8.35122e-05
UP-11	PTPRC	0.454966	8.30485	0.00319855	0.0102746
UP-11	IL17RA	0.43884	8.54049	1.1656e-05	7.36474e-05
UP-11	ENTPD1	0.435369	9.4055	0.000482177	0.00193324
UP-11	EMP3	0.42525	12.5624	0.000898703	0.00334286
UP-11	TNF	0.423619	8.27188	5.97691e-05	0.000309216
UP-11	THBD	0.417668	8.51239	3.90216e-05	0.000212587
UP-11	CXCL9	0.417405	8.5616	0.0214477	0.0542837
UP-11	LILRB1	0.412966	8.02081	6.94987e-06	4.67767e-05
UP-11	RGS18	0.405945	8.30242	1.82619e-05	0.000109109
UP-11	MLKL	0.400404	10.0363	1.08618e-05	6.93803e-05
UP-11	TNFAIP8L2	0.390697	7.83077	1.03445e-09	4.47255e-08
UP-11	AP1S2	0.379203	11.5396	0.000289375	0.00122908
UP-11	ADCY7	0.376291	8.4234	0.000120356	0.00057164
UP-11	RCSD1	0.374569	8.38037	8.16782e-06	5.3911e-05
UP-11	PIK3CD	0.369346	8.6103	1.74455e-05	0.000104796
UP-11	CATSPER1	0.367894	7.8575	1.84355e-07	2.20352e-06
UP-11	DMXL2	0.365387	8.08383	0.000401547	0.00164474
UP-11	NCF1	0.361041	8.78786	0.0355202	0.0838813
UP-11	SNAI3	0.356626	8.00647	1.67918e-06	1.37305e-05
UP-38	HMOX1	2.77145	11.2536	3.52349e-09	1.03571e-07
UP-38	AQP9	1.92966	10.4401	5.74466e-09	1.46651e-07
UP-38	CTSB	1.88245	13.2169	3.58611e-09	1.04815e-07
UP-38	ACP5	1.84155	10.5032	8.90536e-08	1.22859e-06
UP-38	MARCO	1.76272	10.2647	1.17942e-05	7.44569e-05
UP-38	HK3	1.71188	9.47971	1.26152e-10	1.18199e-08
UP-38	CYP1B1	1.68985	10.1314	6.85153e-11	8.30571e-09
UP-38	FBP1	1.67125	10.4611	1.3855e-07	1.75694e-06
UP-38	HAVCR2	1.65873	12.0317	2.40796e-09	7.9138e-08
UP-38	FGR	1.65498	10.3765	2.56355e-10	1.77848e-08
UP-38	TTYH3	1.64138	9.95396	8.24047e-12	2.7698e-09
UP-38	RGS1	1.63785	11.0859	2.01782e-07	2.35473e-06
UP-38	PLEK	1.63533	11.3784	8.919e-08	1.22894e-06
UP-38	LAPTM5	1.62487	12.6056	1.92286e-07	2.27198e-06
UP-38	SNX10	1.62415	10.8138	4.30232e-09	1.19058e-07
UP-38	ITGAM	1.60607	10.5775	6.68782e-10	3.42392e-08
UP-38	LCP1	1.59439	12.6606	1.06638e-08	2.28565e-07
UP-38	PLAUR	1.59121	10.5311	2.12565e-07	2.44963e-06
UP-38	LIPA	1.5672	13.3286	5.08253e-09	1.34708e-07
UP-38	CD68	1.54652	13.1696	2.08328e-08	3.81002e-07
UP-38	KYNU	1.53723	10.1881	1.73592e-10	1.39632e-08
UP-38	NCKAP1L	1.51446	9.08367	2.30213e-12	1.44143e-09
UP-38	TYROBP	1.51357	13.7701	1.52694e-08	2.99502e-07
UP-38	FCER1G	1.45995	13.2075	1.02096e-06	9.02349e-06
UP-38	RNASE1	1.4444	13.7953	1.72167e-06	1.40121e-05
UP-38	EMILIN2	1.44076	11.1129	8.40751e-08	1.17082e-06
UP-38	CCL3	1.44012	11.0795	3.26198e-06	2.42019e-05
UP-38	CD300A	1.4349	9.87871	1.17627e-08	2.45017e-07
UP-38	CPVL	1.4301	11.0084	4.69429e-07	4.71e-06
UP-38	CD86	1.42005	10.4439	1.69418e-09	6.24314e-08
UP-38	LHFPL2	1.40433	11.2028	8.90333e-11	9.87557e-09
UP-38	CCL3L1	1.3825	10.413	3.17407e-07	3.39506e-06
UP-38	SLC16A10	1.37044	9.20967	3.19743e-09	9.63747e-08
UP-38	MAFB	1.36043	12.1078	2.66299e-08	4.6553e-07
UP-38	SLC15A3	1.35979	11.5102	3.51772e-08	5.77158e-07
UP-38	PTPN6	1.34321	10.3839	3.19012e-09	9.62852e-08
UP-38	MYO1G	1.33114	9.85097	8.04062e-08	1.13109e-06
UP-38	SLA	1.32544	10.5574	1.00849e-09	4.39534e-08
UP-38	LYN	1.32447	11.2997	3.57489e-08	5.84417e-07
UP-38	STAB1	1.31742	11.4999	5.75725e-07	5.54335e-06
UP-38	LY86	1.31635	10.6932	9.91736e-09	2.16611e-07
UP-38	CTSC	1.31589	11.241	8.72631e-08	1.20915e-06
UP-38	CYBA	1.31231	12.9019	4.67628e-08	7.23421e-07
UP-38	SLC2A3	1.30957	11.3943	4.38341e-08	6.84223e-07
UP-38	LPXN	1.30917	11.313	2.32059e-10	1.66065e-08
UP-38	WAS	1.30913	11.1027	1.4965e-09	5.76361e-08
UP-38	C1orf162	1.29314	12.0527	8.4036e-08	1.17082e-06
UP-38	CCL4L2	1.28587	10.4271	2.04783e-07	2.38347e-06
UP-38	GPSM3	1.2858	10.7093	3.73263e-09	1.08135e-07
UP-38	CCL8	1.28222	11.3016	8.32112e-05	0.000412966
UP-38	CD53	1.27841	10.0889	1.54276e-08	3.01923e-07
UP-38	CD84	1.2745	9.5415	8.66293e-08	1.20182e-06
UP-38	ITGB2	1.26865	13.8262	7.72532e-07	7.09936e-06
UP-38	SDS	1.25198	8.9172	1.04773e-06	9.21238e-06
UP-38	APBB1IP	1.24084	9.78089	2.56856e-10	1.77848e-08
UP-38	CTSZ	1.23772	13.0694	1.95292e-08	3.61331e-07
UP-38	SLC7A7	1.22965	11.4051	8.15575e-08	1.14438e-06
UP-38	HCK	1.22511	9.98211	1.94075e-09	6.84476e-08
UP-38	PYCARD	1.22232	10.9419	1.8392e-09	6.55111e-08
UP-38	ABCA1	1.21744	11.7845	2.38667e-05	0.000138312
UP-38	TNFRSF1B	1.21696	10.6735	2.24886e-08	4.04942e-07
UP-38	DOCK2	1.20656	10.6706	1.08755e-08	2.31537e-07
UP-38	CD83	1.20452	10.1268	3.86858e-08	6.20871e-07
[truncated: 1,012 more rows]
