# Supplementary material for: Identification of a PRDM1-regulated T cell network to regulate atherosclerotic plaque inflammation
Source: Genome Med. 2025 Oct 2;17:109. doi: 10.1186/s13073-025-01541-6 (PMC12490039; doi:10.1186/s13073-025-01541-6)
Supplement: Supplementary file 6 — Additional file 6: Table S4-1. Gene overlap between SP and UP clusters, evaluated by Jaccard Index. Table S4-2. Gene overlap between SP and UP clusters, evaluated by hypergeometric testing. [file 13073_2025_1541_MOESM6_ESM.xlsx]

## Sheet: Table S4-1
Table S4-1. Gene overlap between SP and UP clusters, evaluated by Jaccard Index
	UP-1	UP-2	UP-3	UP-4	UP-5	UP-6	UP-7	UP-8	UP-9	UP-10	UP-11	UP-12	UP-13	UP-14	UP-15	UP-16	UP-17	UP-18	UP-19	UP-20	UP-21	UP-22	UP-23	UP-24	UP-25	UP-26	UP-27	UP-28	UP-29	UP-30	UP-31	UP-32	UP-33	UP-34	UP-35	UP-36	UP-37	UP-38
SP-1	0.230345	0.061754	0.0450375	0.0221519	0.0198043	0.00684463	0.00780488	0.00769231	0.0136789	0.000944287	0.00274223	0.00175901	0.0209302	0	0.0064695	0.0594295	0.00344234	0	0.00098912	0.0151878	0.00489237	0.002997	0.0040568	0.00723982	0.00487805	0.00309917	0.00208551	0.0021322	0.003125	0.00665399	0.00101729	0.00348432	0.00202429	0.0134794	0.00105485	0.0010101	0.00715746	0
SP-2	0.0124908	0.153305	0.0035545	0.0147702	0.0249073	0.011396	0.0032	0.00855365	0.0172589	0.00460829	0.00290276	0	0.0110988	0.00176991	0.00886263	0.0275938	0.00263852	0.00528169	0.00331126	0.00348432	0.00323102	0.0033557	0.00171527	0.00712251	0.00160514	0.0035524	0.00361664	0.00187617	0.00179856	0	0	0.00674764	0.00343643	0.00377834	0.0111732	0	0.00695652	0
SP-3	0.00896414	0.0374288	0.0233546	0.003367	0.00372493	0.00143062	0.00383142	0.00215054	0.00473186	0	0.00928793	0	0.00367647	0	0.00632911	0.0179856	0.00508906	0.00487805	0	0.00604839	0	0	0.00458716	0.00588235	0	0	0	0.00595238	0	0.00348432	0	0.00793651	0	0.00232019	0.0171429	0	0.0239234	0
SP-4	0.00451128	0.0075662	0.00374065	0.220875	0.00551905	0.00887574	0.00343053	0.0064154	0.0105263	0.00657895	0.00154321	0.00290276	0.0034642	0	0.00312989	0.00908059	0.0041958	0	0.00894454	0.00488998	0.0034662	0	0.00184843	0	0.00344828	0.00191571	0.0158416	0.00203666	0	0.00328407	0	0.00142248	0	0.00398936	0	0.00369686	0	0
SP-5	0.0372299	0.0572709	0.0170839	0.0757174	0.154011	0.073078	0.00716511	0.0494757	0.0397695	0.00648348	0.00487656	0.0133536	0.0208999	0.00316256	0.010756	0.0210739	0.0135501	0.00569801	0.0129297	0.0187904	0.0179811	0.0132827	0.00346021	0.00883069	0.0125392	0.00475285	0.000949968	0.00319489	0.00285352	0.0105426	0.00473335	0.0166818	0.00917431	0.0188623	0.00446571	0.00377477	0.00473186	0.00191755
SP-6	0.00622776	0.0123547	0.00671141	0.00878294	0.00471698	0.0174129	0	0.00574713	0.00398936	0	0	0	0.269598	0	0	0.0163447	0	0	0.00842697	0	0.00537634	0.00285714	0	0	0.00533333	0.00315457	0.00325733	0	0	0.00744417	0	0.00200803	0.00297619	0	0	0	0	0
SP-7	0.0243786	0.0366993	0.025396	0.0390489	0.209568	0.0205497	0.0160966	0.0854414	0.034118	0.0162625	0.0072768	0.0337876	0.0170439	0.00317644	0.0242442	0.0131961	0.0141001	0.00230481	0.00832138	0.0183585	0.00426864	0.00863061	0.00489209	0.0120381	0.00770328	0.00695854	0.00580889	0.00145476	0.00463903	0.0139522	0.0160303	0.0336634	0.00837424	0.01119	0.00378127	0.000859599	0.0040311	0.00321074
SP-8	0.010882	0.011982	0.00734694	0.0284404	0.0717884	0.0218156	0.00795229	0.0274558	0.0220751	0.0368526	0.014111	0.00991885	0.0101167	0.00421496	0.00658514	0.0107362	0.0780075	0.0312164	0.00201816	0.0121359	0.008	0.00305499	0.00621762	0.012963	0.00999001	0.00421941	0.00212766	0.00217628	0.00106045	0.00872939	0	0.00354296	0.0041365	0.00765957	0.00215517	0.0451613	0.00729927	0.0143965
SP-9	0.00917431	0.0354957	0.0101124	0.0203317	0.0213653	0.0238313	0	0.0274181	0.0282927	0.00713267	0.00541272	0.0115979	0.0168955	0.0114566	0.00684932	0.0468584	0.0175439	0.00160772	0.0107527	0.0385488	0.015083	0.00308642	0.00473934	0.039726	0.00745156	0.00652529	0.00165017	0	0.0049505	0.0042735	0	0.00503778	0.00473934	0.0378973	0.00506757	0.00631912	0.0096	0
SP-10	0.00792079	0.0182975	0.012474	0.0033557	0.00486966	0.0114778	0	0.00644468	0.00626959	0.0103093	0.0030303	0	0.00181818	0	0.009375	0.0306859	0.010101	0	0	0.0120482	0	0.00421941	0.0044843	0.0057971	0.00763359	0	0	0.0116279	0	0	0	0	0.00900901	0.00229358	0	0.00896861	0.0528846	0
SP-11	0.0446527	0.0232448	0.00515844	0.0263955	0.0905247	0.0219638	0.00792952	0.0295119	0.0215198	0.00515021	0.00582848	0.00887813	0.0192719	0.0245979	0.010101	0.0197183	0.0167197	0.00184162	0.00267857	0.0267658	0.00352734	0.00360036	0.00364631	0.0364098	0.0070609	0.00185185	0.00468604	0.00190658	0.00656045	0.0165074	0.00182983	0.011209	0.00639854	0.00999231	0.00283822	0.00547445	0.000913242	0.000956938
SP-12	0.0162835	0.00608365	0.0663984	0.00720367	0.0105293	0.00808625	0.00649351	0.0113519	0.00735294	0	0.00268097	0.0146341	0.00507614	0	0	0.00986842	0.00681818	0	0.00696864	0.0224299	0	0.00357143	0.0037594	0.00257069	0.0132013	0	0	0	0.0041841	0.00298507	0.00384615	0.00233645	0	0.00208768	0	0	0.0155039	0
SP-13	0.00697134	0.0110032	0.0105125	0.0452941	0.0163583	0.0367647	0.00919118	0.0175292	0.0221239	0.00348432	0.0199667	0.00306279	0.00969697	0.00411523	0.0100167	0.0130641	0.019432	0.00612245	0.0153846	0.0194553	0.0130597	0.00580271	0.00396825	0.0261011	0.0148699	0.00828157	0.0105932	0.0110865	0.00209205	0.00700525	0.00401606	0.00451128	0.0019802	0.0126761	0	0.0201207	0.00400802	0.00222222
SP-14	0.0570825	0.0161476	0.0275716	0.0201238	0.0207214	0.0059322	0.0013369	0.0186648	0.0349908	0.0143791	0.00123153	0.00825472	0.00977517	0.010279	0.00877193	0.0183752	0.00684932	0.00289436	0.00137552	0.0835165	0.00541272	0.00278552	0.00284091	0.0196802	0.00810811	0.00585652	0.00296296	0	0.00147493	0.00518807	0.00143062	0.00230947	0.00141844	0.118005	0	0	0.00286123	0
SP-15	0.00725389	0.0439932	0.00227273	0.00276817	0.00115674	0.00151976	0.00454545	0.00224972	0.00168067	0	0.00352113	0	0.01	0	0.00727273	0.0115607	0	0	0.00502513	0	0	0	0.00564972	0	0	0	0	0	0	0	0	0	0	0.0025641	0	0	0	0
SP-16	0.00107181	0.0033557	0.00498753	0.00141945	0.00322297	0	0.0223464	0.00235018	0.00179533	0	0.0421941	0	0	0	0	0	0	0	0.00621118	0.00238663	0	0.00653595	0.0144928	0	0	0	0	0.0227273	0.0272727	0	0	0.00332226	0.0218978	0.00284091	0	0	0	0
SP-17	0.00210748	0.000825083	0.00238663	0	0.00467153	0	0.00502513	0.00230415	0	0	0	0.0515464	0	0	0.00392157	0.00198807	0	0	0.00561798	0.0045977	0	0	0	0	0.00510204	0	0	0.00943396	0	0.0366972	0.0202703	0.0390879	0.00641026	0	0	0	0	0
SP-18	0.00630063	0.0124725	0.00686106	0.00630915	0.00951315	0.0138539	0.00273224	0.00875486	0.0136612	0.00254453	0.242075	0.00211864	0.00308166	0	0.00475059	0.0135952	0.00401606	0.00647249	0	0	0.00277778	0.00296736	0.00621118	0.00224215	0.00275482	0.00993377	0	0.003663	0.00337838	0.00769231	0.00632911	0.0146138	0	0	0	0.0124611	0.00630915	0.00373134
SP-19	0	0.00854701	0	0.00287563	0.00146929	0.00498339	0	0.00359712	0	0	0	0.00367647	0.00222222	0	0.0045045	0.00426439	0.00334448	0	0	0.0074813	0	0	0	0	0.00613497	0.00961538	0	0	0	0	0	0	0	0	0	0	0	0
SP-20	0.001001	0.00397772	0.00428266	0.0321454	0.00663398	0.00291971	0.00403226	0.00437158	0.00483092	0.010989	0	0.00282486	0.00376648	0.00534759	0.00328947	0.00362976	0.010582	0	0.00440529	0.00206186	0.00829876	0.00456621	0	0.00304878	0	0	0.0290698	0	0	0.0147601	0	0	0	0.00239234	0	0.00485437	0	0
SP-21	0	0.00168919	0.00255102	0.00142959	0.00176056	0.00493421	0	0.00237812	0	0	0	0.00359712	0	0	0	0	0	0	0	0	0	0.0285714	0	0	0	0	0	0.025641	0.107527	0.00505051	0	0.020979	0.00775194	0	0	0.00769231	0	0
SP-22	0.0109589	0.0193596	0.019469	0.0352941	0.00643537	0.0231959	0.00564972	0.00785855	0.00550206	0.0026178	0.00478469	0	0.0126582	0.00340136	0.00243309	0.0232558	0.00410678	0.0204082	0	0.00508475	0.0115607	0	0.00320513	0.00229885	0.00857143	0.00341297	0.0070922	0	0	0.00526316	0	0.0021097	0.00643087	0.015444	0.00369004	0.00319489	0.00325733	0
SP-23	0.00486855	0.00778816	0.0060241	0.0113941	0.0111972	0.0070028	0.0107914	0.00955414	0.00613497	0.00653595	0.0058309	0.00259067	0	0	0.00597015	0.00515464	0.00729927	0	0.00775194	0.00582524	0.00732601	0.00398406	0.127962	0	0.00361011	0	0	0	0.00956938	0	0	0.00502513	0	0.00222222	0.00510204	0	0	0
SP-24	0	0.000841043	0.00252525	0.00357143	0.00411281	0.00162866	0	0.00474496	0.00363636	0	0.012605	0.0107143	0	0	0	0.00208333	0	0	0	0	0	0	0.0075188	0	0.00578035	0	0.00961538	0.0120482	0.0190476	0.0049505	0	0.0102389	0	0	0	0	0.0078125	0
SP-25	0.00108225	0.00508044	0.00254453	0.0035791	0.00117268	0.00327869	0.00578035	0.0047619	0.00733945	0.005	0.00421941	0.00358423	0	0	0	0.0105708	0.00326797	0	0	0	0	0	0	0	0	0	0	0	0	0.010101	0	0.00687285	0	0.00291545	0	0	0.008	0

## Sheet: Table S4-2
Table S4-2. Gene overlap between SP and UP clusters, evaluated by hypergeometric testing
	UP-1	UP-2	UP-3	UP-4	UP-5	UP-6	UP-7	UP-8	UP-9	UP-10	UP-11	UP-12	UP-13	UP-14	UP-15	UP-16	UP-17	UP-18	UP-19	UP-20	UP-21	UP-22	UP-23	UP-24	UP-25	UP-26	UP-27	UP-28	UP-29	UP-30	UP-31	UP-32	UP-33	UP-34	UP-35	UP-36	UP-37	UP-38
SP-1	3.85811e-179	6.60541e-06	1.20112e-07	1	1	1	1	1	1	1	1	1	1	1	1	3.80032e-13	1	1	1	1	1	1	1	1	1	1	1	1	1	1	1	1	1	1	1	1	1	1
SP-2	1	2.96309e-104	1	1	1	1	1	1	1	1	1	1	1	1	1	0.188755	1	1	1	1	1	1	1	1	1	1	1	1	1	1	1	1	1	1	0.0884532	1	1	1
SP-3	1	3.86378e-16	0.00943125	1	1	1	1	1	1	1	1	1	1	1	1	0.113244	1	1	1	1	1	1	1	1	1	1	1	1	1	1	1	1	1	1	0.124059	1	0.0184932	1
SP-4	1	1	1	1.28566e-232	1	1	1	1	1	1	1	1	1	1	1	1	1	1	1	1	1	1	1	1	1	1	0.0115829	1	1	1	1	1	1	1	1	1	1	1
SP-5	1	1	1	1	5.84691e-05	1.58654e-28	1	1	0.108275	1	1	1	1	1	1	1	1	1	0.00675065	1	3.20965e-07	0.000452348	1	1	0.188755	1	1	1	1	1	1	1	0.200895	1	1	1	1	1
SP-6	1	1	1	1	1	1	1	1	1	1	1	1	9.03705e-152	1	1	1	1	1	1	1	1	1	1	1	1	1	1	1	1	1	1	1	1	1	1	1	1	1
SP-7	1	1	1	1	3.14503e-48	1	0.000115771	5.16954e-24	1	0.017943	1	1.63604e-15	1	1	2.17905e-08	1	1	1	1	1	1	1	1	1	1	0.411777	0.638906	1	1	0.412684	4.39617e-14	1.97426e-13	0.493022	1	1	1	1	1
SP-8	1	1	1	1	2.28163e-06	1	1	1	1	1.51801e-10	1	1	1	1	1	1	1.34977e-33	2.9367e-14	1	1	1	1	1	1	1	1	1	1	1	1	1	1	1	1	1	8.17076e-25	1	1.33041e-06
SP-9	1	0.37172	1	1	1	1	1	1	0.343165	1	1	1	1	0.239639	1	3.91921e-07	1	1	1	0.000109174	0.299686	1	1	1.69271e-07	1	1	1	1	1	1	1	1	1	3.1835e-05	1	1	0.905027	1
SP-10	1	0.0142164	1	1	1	1	1	1	1	1	1	1	1	1	1	3.1835e-05	1	1	1	1	1	1	1	1	1	1	1	0.48773	1	1	1	1	1	1	1	1	1.89857e-08	1
SP-11	0.271153	1	1	1	4.10815e-15	1	1	1	1	1	1	1	1	5.48344e-11	1	1	1	1	1	0.483798	1	1	1	2.71332e-08	1	1	1	1	1	0.253149	1	1	1	1	1	1	1	1
SP-12	0.602057	1	1.85415e-17	1	1	1	1	1	1	1	1	0.730366	1	1	1	1	1	1	1	0.0482685	1	1	1	1	0.708125	1	1	1	1	1	1	1	1	1	1	1	0.253149	1
SP-13	1	1	1	1.52746e-06	1	0.00134053	1	1	1	1	0.195829	1	1	1	1	1	0.54647	1	0.217994	1	0.715144	1	1	0.0128289	0.411777	1	0.341694	0.0781412	1	1	1	1	1	1	1	0.00675065	1	1
SP-14	1.92662e-08	1	0.116807	1	1	1	1	1	0.0227089	0.815403	1	1	1	0.374536	1	1	1	1	1	5.28295e-28	1	1	1	0.312484	1	1	1	1	1	1	1	1	1	8.54729e-55	1	1	1	1
SP-15	1	5.90442e-31	1	1	1	1	1	1	1	1	1	1	1	1	1	0.578226	1	1	1	1	1	1	1	1	1	1	1	1	1	1	1	1	1	1	1	1	1	1
SP-16	1	1	1	1	1	1	0.0227089	1	1	1	7.64851e-08	1	1	1	1	1	1	1	1	1	1	1	0.412684	1	1	1	1	0.113244	0.0231598	1	1	1	0.0637651	1	1	1	1	1
SP-17	1	1	1	1	1	1	1	1	1	1	1	2.38595e-11	1	1	1	1	1	1	1	1	1	1	1	1	1	1	1	1	1	2.62415e-05	0.1059	1.07732e-07	1	1	1	1	1	1
SP-18	1	1	1	1	1	1	1	1	1	1	1.42022e-97	1	1	1	1	1	1	1	1	1	1	1	1	1	1	0.905027	1	1	1	1	1	1	1	1	1	0.580521	1	1
SP-19	1	0.00943125	1	1	1	1	1	1	1	1	1	1	1	1	1	1	1	1	1	0.602454	1	1	1	1	1	1	1	1	1	1	1	1	1	1	1	1	1	1
SP-20	1	1	1	2.41045e-15	1	1	1	1	1	1	1	1	1	1	1	1	1	1	1	1	1	1	1	1	1	1	0.00280258	1	1	0.432358	1	1	1	1	1	1	1	1
SP-21	1	1	1	1	1	1	1	1	1	1	1	1	1	1	1	1	1	1	1	1	1	0.0047526	1	1	1	1	1	0.0811517	8.38487e-14	1	1	0.00200559	1	1	1	1	1	1
SP-22	1	0.512202	0.317211	1.89857e-08	1	0.0829805	1	1	1	1	1	1	1	1	1	0.0781412	1	0.0221691	1	1	1	1	1	1	1	1	1	1	1	1	1	1	1	0.95466	1	1	1	1
SP-23	1	1	1	1	1	1	1	1	1	1	1	1	1	1	1	1	1	1	1	1	1	1	2.06107e-30	1	1	1	1	1	1	1	1	1	1	1	1	1	1	1
SP-24	1	1	1	1	1	1	1	1	1	1	0.290747	0.419668	1	1	1	1	1	1	1	1	1	1	1	1	1	1	1	0.924079	0.200895	1	1	0.469265	1	1	1	1	1	1
SP-25	1	1	1	1	1	1	1	1	0.612547	1	1	1	1	1	1	0.135957	1	1	1	1	1	1	1	1	1	1	1	1	1	0.708125	1	1	1	1	1	1	1	1
