# Supplementary material for: Identification of a PRDM1-regulated T cell network to regulate atherosclerotic plaque inflammation
Source: Genome Med. 2025 Oct 2;17:109. doi: 10.1186/s13073-025-01541-6 (PMC12490039; doi:10.1186/s13073-025-01541-6)
Supplement: Supplementary file 7 — Additional file 7: Table S5. Frequency of T cells in the inguinal lymph node, spleen and bone marrow of mice fed with HFD for 12 weeks. [file 13073_2025_1541_MOESM7_ESM.xlsx]

## Sheet: Table S5
Table S5. Frequency of T cells in the inguinal lymph node, spleen and bone marrow of mice fed with HFD for 12 weeks
Organ	Cell type (percentage of CD45+)	Prdm1+/+ ➔ Ldlr-/-	Prdm1-/- ➔ Ldlr-/-	P-value
Lymph node	CD3+	26.33% ± 3.07%	19.57% ± 2.10%	0.0182*
	CD3+CD8+	20.20% ± 1.28%	14.79% ± 0.28%	0.5333
	CD3+CD4+	14.68% ± 2.46%	8.64% ± 1.58%	0.0665
	CD3+CD4+CD25+	1.91% ± 0.41%	1.19% ± 0.08%	0.1333
Spleen	CD3+	13.75% ± 1.94%	11.47% ± 0.86%	0.0985
	CD3+CD8+	9.18% ± 1.53%	7.17% ± 1.17%	0.1062
	CD3+CD4+	8.84% ± 1.47%	7.16% ± 0.29%	0.1056
	CD3+CD4+CD25+	0.95% ± 0.21%	0.83% ± 0.09%	0.3414
Bone marrow	CD3+	2.11% ± 0.59%	1.11% ± 0.13%	0.0395*
	CD3+CD8+	0.85% ± 0.21%	0.42% ± 0.09%	0.0193
	CD3+CD4+	0.91% ± 0.31%	0.44% ± 0.04%	0.0571
