# Supplementary material for: Identification of a PRDM1-regulated T cell network to regulate atherosclerotic plaque inflammation
Source: Genome Med. 2025 Oct 2;17:109. doi: 10.1186/s13073-025-01541-6 (PMC12490039; doi:10.1186/s13073-025-01541-6)
Supplement: Supplementary file 8 — Additional file 8: Table S6. Cholesterol and triglycerides levels and body weight of mice fed with HFD for 12 weeks. [file 13073_2025_1541_MOESM8_ESM.xlsx]

## Sheet: Table S6
Table S6. Cholesterol and triglycerides levels and body weight of mice fed with HFD for 12 weeks
Organ	Metric unit	Prdm1+/+ ➔ Ldlr-/-	Prdm1-/- ➔ Ldlr-/-	P-value
Cholesterol	(mg/dL)	864.12 ± 259.6	941.17 ± 399.7	0.7886
Triglycerides	(mg/dL)	448.93 ± 119.8	256.74 ± 114.6	0.089
Body weight	g	26.5 ± 3.87	24.0 ± 1.73	0.5429
