# Supplementary material for: Identification of a PRDM1-regulated T cell network to regulate atherosclerotic plaque inflammation
Source: Genome Med. 2025 Oct 2;17:109. doi: 10.1186/s13073-025-01541-6 (PMC12490039; doi:10.1186/s13073-025-01541-6)
Supplement: Supplementary file 9 — Additional file 9: Table S7. Drug repurposing results based on the gene expression in the T cell cluster UP-32. [file 13073_2025_1541_MOESM9_ESM.xlsx]

## Sheet: Table S7
Table S7. Drug repurposing results based on the gene expression in the T cell cluster UP-32
Connectivity score > 0, similar to the disease-induced gene expression					Connectivity score < 0, can reverse the disease-induced gene expression
connectivity score	pertubagen ID	perturbagen	dose	time	connectivity score	pertubagen ID	perturbagen	dose	time	effect	pubchem	drugbank
1	BRD-A25736793	everolimus	10.0 um	24 h	-1	BRD-K14700434	MW-SHH-151	3 µM	6 h		https://pubchem.ncbi.nlm.nih.gov/compound/70680405
0.942102	BRD-A25736793	everolimus	0.37 um	24 h	-0.940494	BRD-A69592287	oxetane	500 nM	6 h		https://pubchem.ncbi.nlm.nih.gov/compound/10423
0.941218	BRD-A25736793	everolimus	0.12 um	24 h	-0.935794	BRD-K76694128	rebastinib	10.0 um	24 h	Chronic Myeloid Leukemia, Tie2 tyrosine kinase receptor.	https://pubchem.ncbi.nlm.nih.gov/compound/25066467	https://www.drugbank.ca/drugs/DB13005
0.940926	BRD-A25736793	everolimus	3.33 um	24 h	-0.913936	BRD-K57169635	dacomitinib	10.0 um	24 h	EGFR inhibitor.	https://pubchem.ncbi.nlm.nih.gov/compound/11511120	https://www.drugbank.ca/drugs/DB11963
0.917119	BRD-K16604218	KUC111109N	100 nM	6 h	-0.899945	BRD-A69592287	oxetane	100 nM	24 h		https://pubchem.ncbi.nlm.nih.gov/compound/10423
0.898432	BRD-K73368362	BIX-02189	10.0 um	24 h	-0.898041	BRD-K42805893	osimertinib	10.0 um	24 h	EGFR inhibitor, induce cell death and inhibit tumor growth in EGFR-overexpressing tumor cells.	https://pubchem.ncbi.nlm.nih.gov/compound/71496458	https://www.drugbank.ca/drugs/DB09330
0.892106	BRD-K55896799	BRD-K55896799	100 nM	24 h	-0.883056	BRD-K91338578	BRD-K91338578	500 nM	6 h		https://pubchem.ncbi.nlm.nih.gov/compound/70680400
0.877792	BRD-A34462049	tigecycline	100 nM	6 h	-0.879095	BRD-K53417444	OTS-167	0.04 um	24 h	MELK inhibitor, inhibit cell proliferation and survival in MELK-expressing tumor cells.	https://pubchem.ncbi.nlm.nih.gov/compound/135398499
0.856458	BRD-K20526256	HG-14-10-04	0.37 um	24 h	-0.878321	BRD-A59431241	COL-3	10 µM	24 h	MMP inhibitor, inhibit angiogenesis, tumor growth, invasion, and metastasis; induce cellular apoptosis and tissue necrosis.	https://pubchem.ncbi.nlm.nih.gov/compound/54678924	https://www.drugbank.ca/drugs/DB11647
0.850985	BRD-K21025364	NVP-TAE226	0.37 um	24 h	-0.866127	BRD-A15100685	avicin-d	3 µM	6 h	Induce apoptosis and autophagy, trigger apoptosis-associated tumor cell death, anti-inflammatory.	https://pubchem.ncbi.nlm.nih.gov/compound/44566777
0.822077	BRD-A25736793	everolimus	1.11 um	24 h	-0.863165	BRD-K74514084	pazopanib	3.33 um	24 h	Inhibitor of VEGFR1, VEGFR2, PDGFRa, PDGFRb, KIT, FGFR3, ITK, FGF1, SH2B3, antineoplastic.	https://pubchem.ncbi.nlm.nih.gov/compound/10113978	https://www.drugbank.ca/drugs/DB06589
0.814751	BRD-K65389993	STK-721917	3 µM	24 h	-0.855203	BRD-A33746814	avicin-g	500 nM	6 h	Tumor inhibitory activity, decrease expression of NF-kb-regulated proteins, such as iNOS and COX-2.	https://pubchem.ncbi.nlm.nih.gov/substance/103599511
0.809192	BRD-K73368362	BIX-02189	1.11 um	24 h	-0.830805	BRD-K42728290	NVP-BGJ398	1.11 um	24 h	FGFRs inhibitor with potential antiangiogenic and antineoplastic activities.	https://pubchem.ncbi.nlm.nih.gov/compound/53235510
0.807184	BRD-A70150975	hydroxyl	500 nM	6 h	-0.829251	BRD-A69592287	oxetane	3 µM	6 h		https://pubchem.ncbi.nlm.nih.gov/compound/10423
0.798046	BRD-K57169635	dacomitinib	0.37 um	24 h	-0.821398	BRD-K21718444	KW-2449	3.33 um	24 h	FLT3 inhibitor, suppress the growth of leukemia cells.	https://pubchem.ncbi.nlm.nih.gov/compound/11427553	https://pubmed.ncbi.nlm.nih.gov/19541823/
0.790509	BRD-K73183319	MW-SHH-98	100 nM	24 h	-0.820948	BRD-K93918653	quizartinib	0.04 um	24 h	FLT3 and PDGFRs inhibitor, inhibit leukemic cell proliferation and apoptosis.	https://pubchem.ncbi.nlm.nih.gov/compound/24889392	https://www.drugbank.ca/drugs/DB12874
0.786323	BRD-A13021932	BMS-509744	10.0 um	24 h	-0.816114	BRD-K80700417	SGI-1776	10.0 um	24 h	Treatment of Prostate Cancer, Non-Hodgkins Lymphoma, and Relapsed/Refractory Leukemias.	https://pubchem.ncbi.nlm.nih.gov/compound/24795070
0.769474	BRD-K98948170	BRD-K98948170	100 nM	24 h	-0.79826	BRD-A59431241	COL-3	100 nM	6 h	MMP inhibitor, inhibit angiogenesis, tumor growth, invasion, and metastasis; induce cellular apoptosis and tissue necrosis.	https://pubchem.ncbi.nlm.nih.gov/compound/54678924	https://www.drugbank.ca/drugs/DB11647
0.767516	BRD-K42805893	osimertinib	0.04 um	24 h	-0.797669	BRD-A15100685	avicin-d	10 µM	6 h	Induce apoptosis and autophagy, trigger apoptosis-associated tumor cell death, anti-inflammatory.	https://pubchem.ncbi.nlm.nih.gov/compound/44566777
0.763631	BRD-K19326298	MW-SHH-250	100 nM	24 h	-0.794216	BRD-K53414658	tivozanib	10.0 um	24 h	inhibitor of VEGFRs 1, 2, and 3 with potential antiangiogenic and antineoplastic activities.	https://pubchem.ncbi.nlm.nih.gov/compound/9911830	https://www.drugbank.ca/drugs/DB11800
0.761792	BRD-A34462049	tigecycline	3 µM	6 h	-0.793887	BRD-K53417444	OTS-167	0.12 um	24 h	MELK inhibitor, inhibit cell proliferation and survival in MELK-expressing tumor cells.	https://pubchem.ncbi.nlm.nih.gov/compound/135398499
0.760235	BRD-K16582605	WY-01-034	3 µM	6 h	-0.793352	BRD-K13662825	dinaciclib	3.33 um	24 h	Dinaciclib selectively inhibits cyclin dependent kinases CDK1, CDK2, CDK5, and CDK9; inhibition of CDK1 and CDK2 may result in cell cycle repression and tumor cell apoptosis.	https://pubchem.ncbi.nlm.nih.gov/compound/46926350	https://www.drugbank.ca/drugs/DB12021
0.752438	BRD-K75308783	SAR-245409	0.04 um	24 h	-0.792518	BRD-K40738845	BMS-777607	10.0 um	24 h	Met-related inhibitor.	https://pubchem.ncbi.nlm.nih.gov/compound/24794418
0.74596	BRD-K24050847	KIN001-270	0.04 um	24 h	-0.787966	BRD-K49865102	PD-0325901	1.11 um	24 h	MEK inhibitor, induce apopotosis, inhibit tumor cell proliferation, mitogen-activated protein kinase (MAPK/ERK kinase or MEK) with potential antineoplastic activity.	https://pubchem.ncbi.nlm.nih.gov/compound/9826528
0.74294	BRD-K90370028	AT1-SHH-09	500 nM	24 h	-0.787137	BRD-A69592287	oxetane	500 nM	24 h		https://pubchem.ncbi.nlm.nih.gov/compound/10423
0.739903	BRD-K37720887	SB-525334	0.37 um	24 h	-0.785877	BRD-A19037878	trichostatin-a	500 nM	24 h	Potential anti-cancer drug, HDACs inhibitor.	https://pubchem.ncbi.nlm.nih.gov/compound/13507024	https://www.drugbank.ca/drugs/DB04297
0.738735	BRD-K45028728	WY-01-045	1 µM	24 h	-0.77703	BRD-K21680192	mitoxantrone	10.0 um	24 h	An antineoplastic antibiotic that is used in the treatment of acute leukemia, lymphoma, and prostate and breast cancer.	https://pubchem.ncbi.nlm.nih.gov/compound/4212	https://www.drugbank.ca/drugs/DB01204
0.735499	BRD-A34462049	tigecycline	3 µM	24 h	-0.776744	BRD-A19037878	trichostatin-a	500 nM	6 h	Potential anti-cancer drug, HDACs inhibitor.	https://pubchem.ncbi.nlm.nih.gov/compound/13507024	https://www.drugbank.ca/drugs/DB04297
0.733217	BRD-K65111630	SJB-shh-31	500 nM	24 h	-0.770152	BRD-A33746814	avicin-g	1 µM	6 h	Tumor inhibitory activity, decrease expression of NF-kb-regulated proteins, such as iNOS and COX-2.	https://pubchem.ncbi.nlm.nih.gov/substance/103599511
0.726615	BRD-K37417543	MW-SHH-28	3 µM	6 h	-0.764169	BRD-A69592287	oxetane	3 µM	6 h		https://pubchem.ncbi.nlm.nih.gov/compound/10423
0.725044	BRD-K05804044	AZ-628	10.0 um	24 h	-0.764085	BRD-K79090631	CGP-60474	1.11 um	24 h		https://pubchem.ncbi.nlm.nih.gov/compound/644215
0.722384	BRD-K07572174	curcumin	500 nM	24 h	-0.752926	BRD-A19037878	trichostatin-a	10 µM	24 h	Potential anti-cancer drug, HDACs inhibitor.	https://pubchem.ncbi.nlm.nih.gov/compound/13507024	https://www.drugbank.ca/drugs/DB04297
0.716999	BRD-K55896799	BRD-K55896799	3 µM	6 h	-0.752175	BRD-K53417444	OTS-167	10.0 um	24 h	MELK inhibitor, inhibit cell proliferation and survival in MELK-expressing tumor cells.	https://pubchem.ncbi.nlm.nih.gov/compound/135398499
0.715529	BRD-A13021932	BMS-509744	0.37 um	24 h	-0.752169	BRD-A15100685	avicin-d	1 µM	6 h	Induce apoptosis and autophagy, trigger apoptosis-associated tumor cell death, anti-inflammatory.	https://pubchem.ncbi.nlm.nih.gov/compound/44566777
0.714097	BRD-K64857848	XMD-885	0.37 um	24 h	-0.751121	BRD-A19037878	trichostatin-a	3 µM	24 h	Potential anti-cancer drug, HDACs inhibitor.	https://pubchem.ncbi.nlm.nih.gov/compound/13507024	https://www.drugbank.ca/drugs/DB04297
0.714052	BRD-K99616396	motesanib	0.04 um	24 h	-0.747423	BRD-A33746814	avicin-g	500 nM	24 h	Tumor inhibitory activity, decrease expression of NF-kb-regulated proteins, such as iNOS and COX-2.	https://pubchem.ncbi.nlm.nih.gov/substance/103599511
0.712944	BRD-K58044374	AT1-SHH-29	3 µM	24 h	-0.746989	BRD-K73319509	PF-04217903	0.04 um	24 h	MET Tyrosine Kinase Inhibitor with potential antineoplastic activity, inhibit c-Met, result in the inhibition of tumor cell growth, migration and invasion of tumor cells.	https://pubchem.ncbi.nlm.nih.gov/compound/17754438
0.712839	BRD-K28392481	AZD-4547	0.04 um	24 h	-0.741601	BRD-K09991945	GSK-3-inhibitor-II	0.12 um	24 h		https://pubchem.ncbi.nlm.nih.gov/compound/6539732
0.712669	BRD-K37417543	MW-SHH-28	500 nM	6 h	-0.738687	BRD-K51544265	cabozantinib	0.12 um	24 h	Inhibotor of MET, KDR, RET, VEGFR 1,2,3, with antineoplastic activity.	https://pubchem.ncbi.nlm.nih.gov/compound/25102847	https://www.drugbank.ca/drugs/DB08875
0.712155	BRD-K07572174	curcumin	100 nM	6 h	-0.737185	BRD-K07572174	curcumin	3 µM	6 h	Inhibitor of PPARG, VDR, ABCC5, CBR1, GSTP1. Curcumin blocks the formation of reactive-oxygen species (ROS), possesses anti-inflammatory properties as a result of inhibition of cyclooxygenases (COX) and other enzymes. involved in inflammation.	https://pubchem.ncbi.nlm.nih.gov/compound/969516	https://www.drugbank.ca/drugs/DB11672
0.706748	BRD-K26760349	HG-9-91-01	0.37 um	24 h	-0.73681	BRD-K42828737	sunitinib	0.12 um	24 h	Inhibitor of multiple receptor tyrosine kinases including all VEGFRs and PDGFRs, inhibit angiogenesis and cell proliferation.	https://pubchem.ncbi.nlm.nih.gov/compound/5329102	https://www.drugbank.ca/drugs/DB01268
0.703928	BRD-K72420232	WZ-4002	3.33 um	24 h	-0.735107	BRD-K58044374	AT1-SHH-29	500 nM	6 h		https://pubchem.ncbi.nlm.nih.gov/compound/70680411
0.703773	BRD-K43002773	GDC-0068	0.12 um	24 h	-0.734741	BRD-K93367411	BRD-K93367411	100 nM	24 h		https://pubchem.ncbi.nlm.nih.gov/compound/40482356
0.700862	BRD-K93918653	quizartinib	3.33 um	24 h	-0.731307	BRD-K73319509	PF-04217903	3.33 um	24 h	MET Tyrosine Kinase Inhibitor with potential antineoplastic activity, inhibit c-Met, result in the inhibition of tumor cell growth, migration and invasion of tumor cells.	https://pubchem.ncbi.nlm.nih.gov/compound/17754438
0.700079	BRD-K21025364	NVP-TAE226	3.33 um	24 h	-0.726971	BRD-A19037878	trichostatin-a	1 µM	24 h	Potential anti-cancer drug, HDACs inhibitor.	https://pubchem.ncbi.nlm.nih.gov/compound/13507024	https://www.drugbank.ca/drugs/DB04297
					-0.725408	BRD-K14700434	MW-SHH-151	100 nM	6 h		https://pubchem.ncbi.nlm.nih.gov/compound/70680405
					-0.725384	BRD-A69592287	oxetane	1 µM	6 h		https://pubchem.ncbi.nlm.nih.gov/compound/10423
					-0.722595	BRD-A69592287	oxetane	10 µM	24 h		https://pubchem.ncbi.nlm.nih.gov/compound/10423
					-0.720038	BRD-K36452089	tert-butylhydroquinone	500 nM	6 h		https://pubchem.ncbi.nlm.nih.gov/compound/16043
					-0.71764	BRD-K09186807	KIN001-244	0.04 um	24 h	PDK1, PDPK1 inhibitor.	https://pubchem.ncbi.nlm.nih.gov/compound/49766501	https://lincs.hms.harvard.edu/db/sm/10081-101/
					-0.717535	BRD-K09991945	GSK-3-inhibitor-II	10.0 um	24 h		https://pubchem.ncbi.nlm.nih.gov/compound/6539732
					-0.716892	BRD-K74065929	doramapimod	0.04 um	24 h	MAPK14 inhibitor, an immunomodulator used for treatment of rheumatoid arthritis, Crohn's disease and psoriasis.	https://pubchem.ncbi.nlm.nih.gov/compound/156422
					-0.714977	BRD-K11306851	MW-SHH-97	1 µM	24 h		https://pubchem.ncbi.nlm.nih.gov/compound/70680398
					-0.713459	BRD-K36452089	tert-butylhydroquinone	500 nM	24 h		https://pubchem.ncbi.nlm.nih.gov/compound/16043
					-0.711748	BRD-A15100685	avicin-d	1 µM	24 h	Induce apoptosis and autophagy, trigger apoptosis-associated tumor cell death, anti-inflammatory.	https://pubchem.ncbi.nlm.nih.gov/compound/44566777
					-0.705035	BRD-A59431241	COL-3	3 µM	6 h	MMP inhibitor, inhibit angiogenesis, tumor growth, invasion, and metastasis; induce cellular apoptosis and tissue necrosis.	https://pubchem.ncbi.nlm.nih.gov/compound/54678924	https://www.drugbank.ca/drugs/DB11647
					-0.701583	BRD-A70150975	hydroxyl	500 nM	24 h		https://pubchem.ncbi.nlm.nih.gov/compound/961
